# Supplementary material for: The clinical-histologic and prognostic characteristics in patients with a second primary non-small-cell lung cancer after a lobectomy
Source: Interdiscip Cardiovasc Thorac Surg. 2023 Sep 15;37(3):ivad155. doi: 10.1093/icvts/ivad155 (PMC10521628; doi:10.1093/icvts/ivad155)
Supplement: ivad155_Supplementary_Data [file ivad155_supplementary_data.zip]

Archive with 6 entries (6 files):
- Supplementary Table 1.xlsx
- worksheet for analysis.CSV
- Supplementary Table 3.docx
- SEER excel datasheet with the original variables.xlsx
- Supplementary Table 2.docx
- Supplementary Figure 1.png
