# Supplementary material for: The clinical-histologic and prognostic characteristics in patients with a second primary non-small-cell lung cancer after a lobectomy
Source: Interdiscip Cardiovasc Thorac Surg. 2023 Sep 15;37(3):ivad155. doi: 10.1093/icvts/ivad155 (PMC10521628; doi:10.1093/icvts/ivad155)
Supplement: ivad155_Supplementary_Data [file ivad155_supplementary_data.zip › Supplementary Table 1.xlsx]

## Sheet: Sheet1
The name in SEER stat	The name in the present study
Sex	sex
Year of diagnosis	none	indicator for confirming a secondary primary
Race recode (W, B, AI, API)	race
Primary Site - labeled	tumor location
ICD-O-3 Hist/behav, malignant	histology
RX Summ--Surg Prim Site (1998+)	surgical method
Radiation recode	radiotherapy
Chemotherapy recode (yes, no/unk)	chemotherapy
COD to site recode	CSS
Survival months	survival time
Vital status recode (study cutoff used)	OS
Sequence number	none	indicator for confirming a secondary primary
First malignant primary indicator	none	indicator for confirming a secondary primary
Marital status at diagnosis	marital status
Grade (thru 2017)	grade
Age recode with <1 year olds	Age
Derived AJCC T, 6th ed (2004-2015)	T stage
Derived AJCC N, 6th ed (2004-2015)	N stage
Derived AJCC M, 6th ed (2004-2015)	M stage
CS tumor size (2004-2015)	tumor size
Laterality	Laterality
Patient ID	none	indicator for confirming a secondary primary
