# Supplementary material for: The clinical-histologic and prognostic characteristics in patients with a second primary non-small-cell lung cancer after a lobectomy
Source: Interdiscip Cardiovasc Thorac Surg. 2023 Sep 15;37(3):ivad155. doi: 10.1093/icvts/ivad155 (PMC10521628; doi:10.1093/icvts/ivad155)
Supplement: ivad155_Supplementary_Data [file ivad155_supplementary_data.zip › worksheet for analysis.CSV]

Patient.ID	Sex	Race	Location1	Location2	ICD1	ICD2	Pathological transformation	Surgery2	Second surgery	Radiotherapy1	Radiotherapy2	Chemotherapy1	Chemotherapy2	CSS	Time	OS	Marital1	Marital2	Grade1	Grade2	Age1	Age2	TNMstage	Tumorsize1	Tumorsize2	Mstage1	Mstage2	Nstage1	Nstage2	Laterality1	Laterality2
1152491	Female	White	Upper Lobe	Lower Lobe	ADC	ADC	No	No-operation	No	No	Yes	No	No	Alive	54	Alive	Married	Married	I	I	<65 years	>=65 years	1	21-30mm	1-10mm	M0	M0	N0	N0	Right	Right
1153526	Male	White	Upper Lobe	Lower Lobe	SCC	SCC	No	Sublobar resection	Yes	No	No	No	No	Dead	22	Dead	Married	Unknown	II	Unknown	<65 years	<65 years	1	31-50mm	11-20mm	M0	M0	N0	N0	Left	Right
1159398	Female	White	Upper Lobe	Upper Lobe	ADC	ADC	No	No-operation	No	No	Yes	Yes	No	Alive	57	Alive	Unmarried	Unmarried	III	II	<65 years	>=65 years	1	31-50mm	21-30mm	M0	M0	N0	N0	Right	Left
1162510	Male	Other	Upper Lobe	Upper Lobe	Unknown or other NSCLC	Unknown or other NSCLC	No	No-operation	No	No	No	No	No	Dead	18	Dead	Married	Married	III	Unknown	<65 years	>=65 years	1	31-50mm	11-20mm	M0	M0	N0	N0	Right	Left
1168774	Female	Other	Upper Lobe	Upper Lobe	ADC	ADC	No	No-operation	No	No	Yes	No	No	Alive	112	Alive	Unmarried	Unmarried	II	Unknown	>=65 years	<65 years	1	31-50mm	1-10mm	M0	M0	N0	N0	Right	Left
1176377	Female	White	Upper Lobe	Upper Lobe	ADC	ADC	No	Lobar resection	Yes	No	No	No	No	Alive	112	Alive	Married	Married	II	Unknown	>=65 years	<65 years	1	11-20mm	21-30mm	M0	M0	N0	N0	Left	Left
1177267	Male	Other	Middle Lobe	Upper Lobe	ADC	Unknown or other NSCLC	Yes	Lobar resection	Yes	No	No	No	No	Alive	118	Alive	Unmarried	Married	I	II	<65 years	>=65 years	1	11-20mm	11-20mm	M0	M0	N0	N0	Right	Left
1177281	Male	Other	Upper Lobe	Upper Lobe	ADC	ADC	No	Lobar resection	Yes	No	No	No	No	Alive	109	Alive	Married	Unmarried	II	II	>=65 years	<65 years	1	1-10mm	11-20mm	M0	M0	N0	N0	Right	Left
1189242	Female	White	Upper Lobe	Upper Lobe	ADC	ADC	No	No-operation	No	No	No	No	No	Alive	110	Alive	Unmarried	Unmarried	I	Unknown	>=65 years	<65 years	1	51-70mm	11-20mm	M0	M0	N0	N0	Left	Right
1192542	Female	White	Upper Lobe	Upper Lobe	ADC	ADC	No	No-operation	No	No	No	No	No	Alive	70	Alive	Married	Married	I	Unknown	>=65 years	<65 years	1	31-50mm	21-30mm	M0	M0	N0	N0	Left	Right
1195892	Male	White	Upper Lobe	Lower Lobe	ADC	ADC	No	No-operation	No	No	Yes	Yes	No	Dead	14	Dead	Married	Married	I	Unknown	>=65 years	<65 years	1	31-50mm	11-20mm	M0	M0	N0	N0	Right	Right
1205594	Female	White	Upper Lobe	Upper Lobe	Unknown or other NSCLC	ADC	Yes	No-operation	No	No	No	No	No	Alive	31	Dead	Unmarried	Unmarried	II	Unknown	>=65 years	<65 years	1	21-30mm	1-10mm	M0	M0	N0	N0	Right	Left
1206415	Male	Other	Lower Lobe	Lower Lobe	ADC	ADC	No	No-operation	No	No	No	No	No	Dead	19	Dead	Unmarried	Married	I	I	>=65 years	<65 years	3	31-50mm	21-30mm	M0	M0	N0	N2	Right	Left
1217346	Female	White	Lower Lobe	Other/Unknown	ADC	ADC	No	No-operation	No	No	No	No	No	Dead	31	Dead	Unknown	Unmarried	I	Unknown	>=65 years	<65 years	3	31-50mm	£¾70mm	M0	M0	N0	N0	Right	Right
1221900	Male	White	Upper Lobe	Upper Lobe	ADC	ADC	No	No-operation	No	No	Yes	Yes	Yes	Alive	54	Dead	Married	Married	III	Unknown	>=65 years	<65 years	1	31-50mm	31-50mm	M0	M0	N0	N0	Right	Left
1222090	Male	White	Lower Lobe	Lower Lobe	ADC	ADC	No	No-operation	No	No	No	Yes	No	Dead	27	Dead	Unmarried	Unmarried	Unknown	Unknown	<65 years	>=65 years	1	31-50mm	11-20mm	M0	M0	N0	N0	Left	Right
1235853	Male	Other	Lower Lobe	Upper Lobe	ADC	ADC	No	No-operation	No	Yes	No	Yes	No	Dead	8	Dead	Married	Married	II	Unknown	>=65 years	<65 years	2	51-70mm	31-50mm	M0	M0	N2	N0	Right	Left
1237368	Female	White	Upper Lobe	Upper Lobe	ADC	ADC	No	No-operation	No	No	Yes	No	Yes	Alive	18	Dead	Unmarried	Unmarried	II	Unknown	<65 years	>=65 years	4	21-30mm	51-70mm	M0	M0	N0	3	Right	Left
1237401	Female	White	Upper Lobe	Upper Lobe	ADC	ADC	No	Lobar resection	Yes	No	No	No	No	Alive	91	Alive	Married	Married	II	II	<65 years	>=65 years	1	21-30mm	1-10mm	M0	M0	N0	N0	Left	Left
1242816	Male	White	Upper Lobe	Lower Lobe	SCC	SCC	No	Sublobar resection	Yes	Yes	No	Yes	No	Dead	32	Dead	Married	Married	II	Unknown	>=65 years	<65 years	1	21-30mm	11-20mm	M0	M0	N1	N0	Right	Left
1243399	Male	Other	Upper Lobe	Middle Lobe	SCC	Unknown or other NSCLC	Yes	Sublobar resection	Yes	No	No	No	No	Alive	26	Dead	Unmarried	Unmarried	III	III	>=65 years	<65 years	1	31-50mm	21-30mm	M0	M0	N1	N0	Right	Right
1243953	Male	Other	Lower Lobe	Upper Lobe	ADC	ADC	No	No-operation	No	No	Yes	No	No	Alive	37	Alive	Unknown	Married	II	I	>=65 years	<65 years	1	11-20mm	11-20mm	M0	M0	N0	N0	Left	Right
1248322	Male	Other	Upper Lobe	Lower Lobe	ADC	ADC	No	No-operation	No	No	Yes	No	No	Alive	57	Alive	Married	Married	I	Unknown	<65 years	<65 years	1	21-30mm	1-10mm	M0	M0	N0	N0	Right	Left
1248951	Female	Other	Upper Lobe	Lower Lobe	ADC	ADC	No	No-operation	No	No	Yes	No	No	Alive	72	Alive	Married	Married	III	Unknown	>=65 years	<65 years	1	31-50mm	11-20mm	M0	M0	N0	N0	Left	Left
1255707	Female	White	Upper Lobe	Upper Lobe	ADC	Unknown or other NSCLC	Yes	No-operation	No	No	Yes	No	No	Alive	88	Alive	Married	Married	II	Unknown	>=65 years	<65 years	1	31-50mm	11-20mm	M0	M0	N0	N0	Left	Right
1279752	Male	White	Upper Lobe	Upper Lobe	SCC	ADC	Yes	Lobar resection	Yes	No	No	No	No	Alive	36	Dead	Unmarried	Unmarried	II	I	<65 years	>=65 years	1	21-30mm	1-10mm	M0	M0	N0	N0	Left	Left
1288722	Female	White	Upper Lobe	Upper Lobe	ADC	Unknown or other NSCLC	Yes	Lobar resection	Yes	No	No	No	No	Alive	75	Alive	Unmarried	Unmarried	II	Unknown	>=65 years	<65 years	1	11-20mm	1-10mm	M0	M0	N0	N0	Left	Left
1289761	Female	White	Lower Lobe	Lower Lobe	ADC	ADC	No	Sublobar resection	Yes	No	No	No	No	Alive	58	Alive	Unmarried	Unmarried	I	II	>=65 years	<65 years	1	31-50mm	11-20mm	M0	M0	N0	N0	Left	Right
1302355	Female	Other	Upper Lobe	Lower Lobe	ADC	ADC	No	Sublobar resection	Yes	No	No	No	No	Dead	10	Dead	Unmarried	Unmarried	III	III	<65 years	>=65 years	1	31-50mm	11-20mm	M0	M0	N2	N0	Right	Right
1314251	Male	White	Lower Lobe	Upper Lobe	SCC	ADC	Yes	Sublobar resection	Yes	No	No	No	No	Dead	30	Dead	Married	Married	II	II	>=65 years	<65 years	1	31-50mm	11-20mm	M0	M0	N0	N0	Right	Right
1331347	Female	Other	Other/Unknown	Lower Lobe	Unknown or other NSCLC	Unknown or other NSCLC	No	Sublobar resection	Yes	No	No	No	No	Alive	59	Alive	Unknown	Married	I	I	<65 years	>=65 years	1	11-20mm	11-20mm	M1	M0	N0	N0	Left	Right
1350271	Female	White	Middle Lobe	Upper Lobe	ADC	ADC	No	Lobar resection	Yes	No	No	No	Yes	Alive	48	Alive	Unmarried	Unmarried	II	III	<65 years	>=65 years	2	11-20mm	31-50mm	M0	M0	N0	N0	Right	Left
1351745	Female	Other	Upper Lobe	Upper Lobe	ADC	ADC	No	Sublobar resection	Yes	No	No	No	No	Alive	48	Alive	Married	Married	Unknown	Unknown	<65 years	>=65 years	1	31-50mm	1-10mm	M0	M0	N0	N0	Right	Left
1355067	Female	White	Lower Lobe	Upper Lobe	ADC	ADC	No	Sublobar resection	Yes	No	No	No	No	Alive	56	Alive	Married	Married	II	I	<65 years	>=65 years	1	21-30mm	1-10mm	M0	M0	N0	N0	Left	Left
1357652	Female	White	Lower Lobe	Lower Lobe	ADC	Unknown or other NSCLC	Yes	Lobar resection	Yes	No	No	Yes	Yes	Dead	47	Dead	Unknown	Unknown	II	Unknown	>=65 years	<65 years	1	51-70mm	1-10mm	M0	M0	N0	N0	Right	Right
1369411	Female	White	Upper Lobe	Lower Lobe	ADC	ADC	No	Lobar resection	Yes	No	No	No	No	Alive	53	Alive	Unmarried	Unknown	II	II	<65 years	>=65 years	1	21-30mm	21-30mm	M0	M0	N0	N0	Right	Left
1380496	Male	White	Upper Lobe	Middle Lobe	ADC	Unknown or other NSCLC	Yes	Lobar resection	Yes	No	No	No	No	Dead	33	Dead	Unmarried	Unmarried	II	I	<65 years	>=65 years	1	21-30mm	1-10mm	M0	M0	N0	N0	Left	Right
5581200	Female	White	Upper Lobe	Upper Lobe	ADC	ADC	No	No-operation	No	No	Yes	No	No	Dead	51	Dead	Unmarried	Unmarried	Unknown	Unknown	>=65 years	<65 years	1	1-10mm	31-50mm	M0	M0	N0	N0	Left	Right
5583907	Male	Other	Upper Lobe	Lower Lobe	ADC	ADC	No	No-operation	No	No	No	No	Yes	Alive	22	Alive	Unmarried	Unmarried	II	II	<65 years	>=65 years	5	31-50mm	21-30mm	M0	M1	N2	N0	Left	Left
5588338	Male	White	Upper Lobe	Upper Lobe	ADC	ADC	No	Sublobar resection	Yes	No	No	No	No	Dead	1	Dead	Married	Married	I	I	>=65 years	<65 years	1	11-20mm	21-30mm	M0	M0	N0	N0	Left	Right
5589038	Male	White	Lower Lobe	Lower Lobe	SCC	SCC	No	Sublobar resection	Yes	Yes	Yes	Yes	No	Dead	6	Dead	Unmarried	Unmarried	III	III	>=65 years	<65 years	1	£¾70mm	31-50mm	M0	M0	N0	N0	Right	Left
5589677	Female	White	Upper Lobe	Lower Lobe	ADC	SCC	Yes	Sublobar resection	Yes	No	No	No	No	Dead	16	Dead	Married	Married	II	III	>=65 years	<65 years	1	31-50mm	21-30mm	M0	M0	N0	N0	Right	Left
5594743	Female	White	Upper Lobe	Lower Lobe	ADC	ADC	No	Sublobar resection	Yes	No	No	No	No	Alive	74	Alive	Married	Married	I	II	<65 years	>=65 years	1	11-20mm	1-10mm	M0	M0	N0	N0	Left	Left
5595656	Female	White	Lower Lobe	Upper Lobe	SCC	ADC	Yes	Sublobar resection	Yes	No	No	Yes	No	Dead	88	Dead	Unmarried	Unmarried	III	Unknown	>=65 years	<65 years	1	£¾70mm	1-10mm	M0	M0	N0	N0	Right	Right
5596899	Female	White	Upper Lobe	Lower Lobe	ADC	ADC	No	Sublobar resection	Yes	No	No	Yes	No	Dead	10	Dead	Unmarried	Unmarried	II	II	<65 years	>=65 years	5	51-70mm	1-10mm	M0	M1	N0	N0	Left	Left
5599195	Female	White	Upper Lobe	Lower Lobe	ADC	ADC	No	Sublobar resection	Yes	No	No	Yes	No	Alive	110	Alive	Unmarried	Unmarried	II	II	<65 years	>=65 years	1	31-50mm	1-10mm	M0	M0	N0	N0	Left	Left
5600987	Female	White	Lower Lobe	Lower Lobe	ADC	ADC	No	Lobar resection	Yes	No	No	No	No	Alive	112	Alive	Unmarried	Unmarried	II	I	>=65 years	<65 years	1	11-20mm	1-10mm	M0	M0	N2	N0	Left	Right
5602595	Male	White	Upper Lobe	Upper Lobe	ADC	ADC	No	Sublobar resection	Yes	Yes	No	Yes	No	Alive	62	Dead	Married	Married	III	III	>=65 years	<65 years	1	11-20mm	11-20mm	M1	M0	N0	N0	Left	Right
5603449	Female	White	Upper Lobe	Middle Lobe	ADC	ADC	No	No-operation	No	No	No	Yes	No	Alive	65	Alive	Unmarried	Unknown	I	I	<65 years	>=65 years	1	31-50mm	31-50mm	M0	M0	N0	N0	Right	Right
5606549	Male	White	Middle Lobe	Lower Lobe	SCC	SCC	No	No-operation	No	No	No	Yes	Yes	Dead	8	Dead	Married	Married	II	II	>=65 years	<65 years	5	31-50mm	51-70mm	M0	M1	N0	3	Right	Right
5607440	Female	White	Lower Lobe	Upper Lobe	Unknown or other NSCLC	Unknown or other NSCLC	No	No-operation	No	No	No	No	No	Alive	88	Alive	Unmarried	Unmarried	Unknown	Unknown	<65 years	>=65 years	1	21-30mm	11-20mm	M0	M0	N0	N0	Right	Left
5612701	Male	White	Upper Lobe	Other/Unknown	ADC	ADC	No	No-operation	No	No	Yes	No	No	Alive	96	Dead	Married	Married	II	Unknown	>=65 years	<65 years	1	31-50mm	1-10mm	M0	M0	N0	N0	Left	Right
5614806	Male	White	Upper Lobe	Lower Lobe	ADC	ADC	No	Lobar resection	Yes	No	No	No	No	Alive	56	Dead	Married	Married	Unknown	II	>=65 years	<65 years	2	51-70mm	11-20mm	M0	M0	N0	N1	Right	Left
5616036	Male	White	Lower Lobe	Upper Lobe	ADC	ADC	No	Sublobar resection	Yes	No	No	No	No	Alive	96	Dead	Unmarried	Unmarried	Unknown	Unknown	>=65 years	<65 years	2	51-70mm	51-70mm	M0	M0	N0	N0	Left	Right
5616925	Female	White	Lower Lobe	Upper Lobe	ADC	Unknown or other NSCLC	Yes	No-operation	No	No	Yes	No	No	Alive	60	Alive	Unmarried	Unmarried	II	Unknown	>=65 years	<65 years	1	21-30mm	11-20mm	M0	M0	N0	N0	Left	Right
5617505	Female	White	Upper Lobe	Upper Lobe	ADC	ADC	No	Sublobar resection	Yes	No	No	No	No	Dead	41	Dead	Unmarried	Unmarried	I	II	>=65 years	<65 years	1	31-50mm	11-20mm	M0	M0	N0	N0	Right	Left
5619407	Female	White	Upper Lobe	Upper Lobe	ADC	ADC	No	Sublobar resection	Yes	No	No	No	No	Alive	99	Alive	Unmarried	Unmarried	Unknown	Unknown	>=65 years	<65 years	1	Unknown	11-20mm	M0	M0	N0	N0	Right	Left
5619687	Male	White	Upper Lobe	Upper Lobe	ADC	ADC	No	No-operation	No	No	Yes	No	Yes	Dead	23	Dead	Unmarried	Unmarried	II	Unknown	<65 years	<65 years	3	11-20mm	21-30mm	M0	M0	N0	N2	Right	Left
5620305	Male	White	Upper Lobe	Upper Lobe	SCC	SCC	No	No-operation	No	No	Yes	Yes	No	Alive	27	Dead	Unmarried	Unmarried	III	Unknown	<65 years	>=65 years	1	£¾70mm	11-20mm	M0	M0	N1	N0	Left	Right
5620862	Female	White	Upper Lobe	Upper Lobe	SCC	SCC	No	Lobar resection	Yes	No	No	No	No	Alive	48	Alive	Unmarried	Unmarried	II	Unknown	>=65 years	<65 years	1	11-20mm	11-20mm	M0	M0	N0	N0	Right	Left
5621067	Female	White	Lower Lobe	Lower Lobe	ADC	ADC	No	Sublobar resection	Yes	No	No	No	No	Alive	54	Dead	Unmarried	Unmarried	I	I	>=65 years	<65 years	1	£¾70mm	21-30mm	M0	M0	N0	N0	Right	Left
5630806	Female	White	Upper Lobe	Upper Lobe	SCC	SCC	No	Sublobar resection	Yes	No	No	No	No	Dead	31	Dead	Married	Married	III	III	>=65 years	<65 years	1	21-30mm	1-10mm	M0	M0	N0	N0	Left	Right
5631364	Male	White	Upper Lobe	Lower Lobe	ADC	Unknown or other NSCLC	Yes	No-operation	No	No	No	No	No	Alive	3	Dead	Married	Married	III	Unknown	>=65 years	<65 years	1	21-30mm	31-50mm	M0	M0	N0	N0	Right	Left
5634751	Female	Other	Upper Lobe	Upper Lobe	ADC	ADC	No	No-operation	No	No	Yes	No	No	Alive	105	Alive	Unmarried	Unknown	II	I	>=65 years	<65 years	1	21-30mm	11-20mm	M0	M0	N0	N0	Left	Right
5639102	Female	Other	Middle Lobe	Lower Lobe	ADC	ADC	No	Sublobar resection	Yes	No	No	No	No	Alive	10	Alive	Married	Unknown	II	I	<65 years	>=65 years	1	21-30mm	11-20mm	M0	M0	N0	N0	Right	Right
5640743	Male	White	Upper Lobe	Upper Lobe	ADC	ADC	No	Lobar resection	Yes	No	No	No	No	Alive	107	Alive	Unmarried	Unmarried	III	Unknown	>=65 years	<65 years	1	21-30mm	11-20mm	M0	M0	N0	N0	Right	Right
5641322	Male	White	Lower Lobe	Other/Unknown	ADC	ADC	No	Sublobar resection	Yes	No	No	No	Yes	Alive	8	Dead	Married	Married	I	I	>=65 years	<65 years	1	1-10mm	1-10mm	M0	M0	N0	N0	Left	Right
5642146	Female	White	Upper Lobe	Lower Lobe	ADC	ADC	No	Sublobar resection	Yes	No	No	No	No	Alive	94	Alive	Married	Married	I	I	<65 years	>=65 years	1	21-30mm	21-30mm	M0	M0	N0	N0	Right	Left
5645951	Male	White	Upper Lobe	Lower Lobe	SCC	ADC	Yes	Lobar resection	Yes	No	No	Yes	Yes	Dead	15	Dead	Unmarried	Unmarried	II	III	>=65 years	<65 years	5	21-30mm	31-50mm	M0	M1	N0	N0	Left	Right
5649449	Female	White	Upper Lobe	Lower Lobe	ADC	ADC	No	Sublobar resection	Yes	No	No	No	No	Alive	32	Dead	Unmarried	Unmarried	I	Unknown	>=65 years	<65 years	1	21-30mm	11-20mm	M0	M0	N0	N0	Right	Right
5651072	Female	White	Upper Lobe	Upper Lobe	ADC	ADC	No	Lobar resection	Yes	No	No	No	No	Alive	97	Dead	Unmarried	Unmarried	Unknown	II	>=65 years	<65 years	1	11-20mm	1-10mm	M0	M0	N0	N0	Left	Left
5652629	Male	White	Lower Lobe	Upper Lobe	ADC	ADC	No	No-operation	No	No	Yes	No	No	Alive	69	Dead	Unmarried	Unmarried	II	III	>=65 years	<65 years	3	11-20mm	£¾70mm	M0	M0	N0	N0	Right	Left
5653701	Male	White	Upper Lobe	Upper Lobe	SCC	SCC	No	Lobar resection	Yes	No	No	No	No	Alive	101	Alive	Married	Married	III	III	>=65 years	<65 years	5	51-70mm	31-50mm	M0	M1	N1	N0	Left	Right
5653742	Female	White	Upper Lobe	Upper Lobe	SCC	ADC	Yes	Lobar resection	Yes	No	No	No	No	Alive	98	Alive	Married	Married	II	II	>=65 years	<65 years	1	21-30mm	11-20mm	M0	M0	N0	N0	Right	Right
5657348	Female	White	Lower Lobe	Upper Lobe	SCC	ADC	Yes	No-operation	No	No	Yes	No	Yes	Dead	9	Dead	Married	Married	II	Unknown	>=65 years	<65 years	4	51-70mm	11-20mm	M0	M0	N0	3	Left	Right
5658524	Male	Other	Upper Lobe	Lower Lobe	ADC	ADC	No	Sublobar resection	Yes	No	No	No	No	Dead	53	Dead	Unmarried	Unmarried	II	III	<65 years	<65 years	1	11-20mm	11-20mm	M0	M0	N0	N0	Left	Right
5666338	Male	White	Upper Lobe	Lower Lobe	ADC	ADC	No	Sublobar resection	Yes	No	No	Yes	No	Dead	11	Dead	Married	Married	III	I	<65 years	>=65 years	1	31-50mm	11-20mm	M0	M0	N2	N0	Right	Right
5667550	Female	White	Upper Lobe	Upper Lobe	SCC	SCC	No	No-operation	No	No	No	No	Yes	Dead	3	Dead	Unmarried	Unmarried	II	III	>=65 years	<65 years	5	51-70mm	Unknown	M0	M1	N0	3	Left	Right
5667765	Male	White	Lower Lobe	Upper Lobe	ADC	ADC	No	Sublobar resection	Yes	Yes	Yes	Yes	No	Alive	49	Alive	Married	Married	II	II	>=65 years	<65 years	1	11-20mm	1-10mm	M0	M0	N2	N0	Left	Left
5670099	Male	Other	Lower Lobe	Upper Lobe	SCC	Unknown or other NSCLC	Yes	Sublobar resection	Yes	No	No	No	No	Alive	86	Alive	Married	Married	III	Unknown	>=65 years	<65 years	1	11-20mm	1-10mm	M0	M0	N0	N0	Right	Right
5670796	Female	White	Upper Lobe	Upper Lobe	SCC	ADC	Yes	Lobar resection	Yes	Yes	No	Yes	No	Alive	81	Alive	Unmarried	Unknown	III	II	<65 years	>=65 years	1	31-50mm	11-20mm	M0	M0	N2	N0	Right	Right
5671063	Female	White	Upper Lobe	Lower Lobe	ADC	SCC	Yes	Sublobar resection	Yes	No	No	No	No	Alive	92	Alive	Married	Married	II	I	>=65 years	<65 years	1	21-30mm	11-20mm	M0	M0	N0	N0	Left	Left
5672312	Female	White	Upper Lobe	Lower Lobe	SCC	SCC	No	Sublobar resection	Yes	No	No	Yes	No	Alive	72	Alive	Married	Married	III	II	<65 years	>=65 years	1	51-70mm	11-20mm	M0	M0	N0	N0	Right	Left
5675949	Female	White	Lower Lobe	Upper Lobe	ADC	ADC	No	Sublobar resection	Yes	No	No	No	No	Alive	90	Alive	Unmarried	Unmarried	II	III	<65 years	>=65 years	1	21-30mm	11-20mm	M0	M0	N0	N0	Right	Right
5677472	Female	White	Upper Lobe	Upper Lobe	SCC	ADC	Yes	Lobar resection	Yes	No	No	No	No	Alive	82	Alive	Unmarried	Unmarried	III	I	>=65 years	<65 years	1	21-30mm	1-10mm	M0	M0	N0	N0	Right	Left
5684951	Male	White	Lower Lobe	Lower Lobe	ADC	SCC	Yes	Lobar resection	Yes	No	No	No	No	Dead	13	Dead	Married	Married	III	I	>=65 years	<65 years	1	31-50mm	11-20mm	M0	M0	N0	N0	Right	Right
5685572	Female	White	Middle Lobe	Upper Lobe	ADC	ADC	No	Sublobar resection	Yes	No	Yes	Yes	No	Alive	79	Alive	Married	Unknown	II	Unknown	<65 years	>=65 years	1	21-30mm	1-10mm	M0	M0	N2	N0	Right	Right
5686874	Female	White	Upper Lobe	Lower Lobe	ADC	ADC	No	Lobar resection	Yes	No	No	Yes	Yes	Alive	86	Alive	Unmarried	Unmarried	II	I	>=65 years	<65 years	1	11-20mm	11-20mm	M0	M0	N0	N0	Right	Right
5692942	Female	White	Upper Lobe	Lower Lobe	SCC	Unknown or other NSCLC	Yes	No-operation	No	No	No	No	Yes	Dead	22	Dead	Married	Married	III	Unknown	>=65 years	<65 years	5	31-50mm	1-10mm	M0	M1	N0	N0	Right	Left
5693315	Male	White	Upper Lobe	Upper Lobe	ADC	Unknown or other NSCLC	Yes	Sublobar resection	Yes	No	No	Yes	Yes	Dead	39	Dead	Married	Married	III	III	>=65 years	<65 years	1	51-70mm	11-20mm	M0	M0	N0	N0	Right	Left
5693956	Female	White	Upper Lobe	Upper Lobe	ADC	Unknown or other NSCLC	Yes	Sublobar resection	Yes	No	No	No	No	Alive	16	Alive	Married	Married	I	II	<65 years	>=65 years	1	11-20mm	11-20mm	M0	M0	N0	N0	Left	Right
5695711	Female	White	Upper Lobe	Upper Lobe	SCC	SCC	No	Lobar resection	Yes	No	No	No	No	Dead	54	Dead	Unmarried	Unmarried	IV	II	>=65 years	<65 years	1	11-20mm	1-10mm	M0	M0	N0	N0	Right	Right
5702131	Male	White	Upper Lobe	Lower Lobe	ADC	ADC	No	Lobar resection	Yes	No	No	Yes	Yes	Dead	32	Dead	Married	Unknown	II	Unknown	<65 years	>=65 years	3	31-50mm	£¾70mm	M0	M0	N0	N0	Right	Left
5704802	Male	White	Upper Lobe	Lower Lobe	Unknown or other NSCLC	ADC	Yes	No-operation	No	No	Yes	No	No	Alive	33	Dead	Unmarried	Unmarried	III	I	>=65 years	<65 years	1	11-20mm	21-30mm	M0	M0	N0	N0	Left	Right
5705250	Male	White	Upper Lobe	Lower Lobe	SCC	Unknown or other NSCLC	Yes	No-operation	No	No	No	No	No	Dead	25	Dead	Married	Married	III	Unknown	<65 years	>=65 years	1	31-50mm	11-20mm	M0	M0	N0	N0	Right	Left
5705635	Male	White	Lower Lobe	Lower Lobe	SCC	SCC	No	No-operation	No	No	Yes	No	No	Dead	13	Dead	Unmarried	Unmarried	II	Unknown	>=65 years	<65 years	1	21-30mm	31-50mm	M0	M0	N0	N0	Left	Right
5710378	Male	White	Lower Lobe	Middle Lobe	Unknown or other NSCLC	Unknown or other NSCLC	No	Lobar resection	Yes	No	No	No	No	Alive	75	Alive	Married	Married	I	I	<65 years	>=65 years	3	11-20mm	1-10mm	M0	M0	N2	N2	Right	Right
5710609	Male	White	Upper Lobe	Upper Lobe	SCC	SCC	No	No-operation	No	No	Yes	Yes	Yes	Alive	75	Alive	Married	Married	III	Unknown	>=65 years	<65 years	1	31-50mm	11-20mm	M0	M0	N1	N0	Right	Left
5713787	Female	White	Upper Lobe	Lower Lobe	ADC	ADC	No	No-operation	No	No	Yes	Yes	Yes	Dead	16	Dead	Married	Married	III	Unknown	>=65 years	<65 years	5	11-20mm	31-50mm	M0	M1	N1	N2	Left	Left
5715632	Female	White	Upper Lobe	Middle Lobe	ADC	ADC	No	Lobar resection	Yes	No	No	No	No	Alive	76	Alive	Unmarried	Unmarried	II	II	>=65 years	<65 years	1	51-70mm	11-20mm	M0	M0	N0	N0	Right	Right
5715674	Female	White	Upper Lobe	Upper Lobe	Unknown or other NSCLC	ADC	Yes	Lobar resection	Yes	No	No	No	No	Alive	79	Alive	Married	Married	Unknown	Unknown	>=65 years	<65 years	1	11-20mm	1-10mm	M0	M0	N1	N0	Right	Right
5722187	Male	White	Upper Lobe	Upper Lobe	ADC	Unknown or other NSCLC	Yes	Sublobar resection	Yes	No	No	No	Yes	Dead	29	Dead	Married	Married	I	III	>=65 years	<65 years	2	11-20mm	11-20mm	M0	M0	N0	N1	Right	Left
5724044	Female	White	Lower Lobe	Upper Lobe	ADC	ADC	No	Sublobar resection	Yes	No	No	No	No	Dead	36	Dead	Unmarried	Unmarried	III	III	>=65 years	<65 years	1	21-30mm	11-20mm	M0	M0	N0	N0	Left	Right
5730610	Female	White	Upper Lobe	Middle Lobe	ADC	ADC	No	Sublobar resection	Yes	No	No	No	No	Alive	44	Dead	Married	Married	II	II	>=65 years	<65 years	1	31-50mm	1-10mm	M0	M0	N0	N0	Right	Right
5735762	Female	White	Other/Unknown	Lower Lobe	ADC	ADC	No	No-operation	No	No	Yes	No	No	Alive	52	Alive	Unmarried	Unmarried	II	III	>=65 years	<65 years	1	11-20mm	11-20mm	M0	M0	N0	N0	Right	Left
5751138	Female	White	Upper Lobe	Lower Lobe	ADC	ADC	No	Lobar resection	Yes	No	No	Yes	Yes	Alive	36	Dead	Unknown	Unmarried	III	II	>=65 years	<65 years	1	21-30mm	1-10mm	M0	M0	N0	N0	Right	Right
5760689	Female	White	Upper Lobe	Upper Lobe	ADC	ADC	No	Lobar resection	Yes	No	No	No	Yes	Alive	50	Alive	Married	Married	II	II	<65 years	>=65 years	2	21-30mm	11-20mm	M0	M0	N0	N1	Right	Left
5764347	Male	White	Lower Lobe	Upper Lobe	SCC	SCC	No	No-operation	No	No	Yes	Yes	Yes	Alive	69	Alive	Married	Married	II	II	<65 years	>=65 years	2	31-50mm	31-50mm	M0	M0	N0	N0	Right	Left
5764595	Female	White	Upper Lobe	Upper Lobe	ADC	ADC	No	Lobar resection	Yes	No	No	Yes	Yes	Dead	14	Dead	Married	Married	III	III	>=65 years	<65 years	3	31-50mm	21-30mm	M0	M0	N0	N2	Right	Left
5764745	Female	White	Upper Lobe	Upper Lobe	SCC	ADC	Yes	Lobar resection	Yes	No	No	No	No	Alive	65	Alive	Unknown	Married	Unknown	III	>=65 years	<65 years	1	21-30mm	21-30mm	M0	M0	N0	N0	Right	Right
5765309	Female	White	Upper Lobe	Lower Lobe	ADC	ADC	No	Sublobar resection	Yes	Yes	Yes	Yes	Yes	Alive	64	Alive	Married	Married	I	III	<65 years	>=65 years	3	11-20mm	1-10mm	M0	M0	N0	N2	Left	Left
5766227	Female	White	Upper Lobe	Lower Lobe	ADC	SCC	Yes	Lobar resection	Yes	No	No	No	No	Alive	63	Alive	Married	Married	Unknown	Unknown	>=65 years	<65 years	1	11-20mm	31-50mm	M0	M0	N0	N0	Right	Left
5767507	Female	White	Other/Unknown	Upper Lobe	ADC	ADC	No	Sublobar resection	Yes	No	No	Yes	Yes	Dead	20	Dead	Unmarried	Unknown	III	II	<65 years	>=65 years	2	31-50mm	11-20mm	M1	M0	N0	N1	Right	Left
5776974	Female	White	Lower Lobe	Lower Lobe	Unknown or other NSCLC	ADC	Yes	Lobar resection	Yes	No	No	No	No	Alive	52	Alive	Married	Married	I	I	>=65 years	<65 years	1	21-30mm	1-10mm	M0	M0	N2	N0	Right	Right
5777220	Male	White	Upper Lobe	Lower Lobe	ADC	ADC	No	Sublobar resection	Yes	No	No	No	No	Dead	24	Dead	Unmarried	Unmarried	III	Unknown	<65 years	>=65 years	1	21-30mm	1-10mm	M0	M0	N0	N0	Right	Left
5783320	Male	White	Upper Lobe	Lower Lobe	SCC	SCC	No	Sublobar resection	Yes	No	No	Yes	No	Alive	56	Alive	Unmarried	Unmarried	II	II	>=65 years	<65 years	1	51-70mm	11-20mm	M0	M0	N0	N0	Left	Left
5787415	Female	White	Lower Lobe	Middle Lobe	SCC	ADC	Yes	Lobar resection	Yes	No	No	No	No	Alive	56	Alive	Married	Married	III	I	>=65 years	<65 years	1	11-20mm	1-10mm	M0	M0	N0	N0	Right	Right
5800449	Male	White	Upper Lobe	Upper Lobe	Unknown or other NSCLC	ADC	Yes	Lobar resection	Yes	No	No	Yes	Yes	Alive	52	Alive	Married	Unmarried	Unknown	III	>=65 years	<65 years	2	31-50mm	11-20mm	M0	M0	N0	N1	Right	Right
5850095	Female	Other	Upper Lobe	Lower Lobe	ADC	ADC	No	Sublobar resection	Yes	No	No	Yes	Yes	Alive	70	Alive	Unmarried	Unmarried	II	Unknown	<65 years	>=65 years	1	31-50mm	1-10mm	M0	M0	N1	N0	Right	Right
8811193	Female	Other	Upper Lobe	Lower Lobe	SCC	ADC	Yes	Sublobar resection	Yes	No	No	No	No	Alive	56	Alive	Married	Married	III	I	>=65 years	<65 years	1	31-50mm	1-10mm	M0	M0	N0	N0	Left	Right
9107506	Female	Other	Middle Lobe	Upper Lobe	ADC	SCC	Yes	No-operation	No	Yes	Yes	Yes	No	Dead	13	Dead	Married	Unmarried	III	III	<65 years	>=65 years	2	Unknown	51-70mm	M1	M0	N1	N0	Right	Right
9115633	Male	White	Upper Lobe	Lower Lobe	ADC	SCC	Yes	No-operation	No	No	Yes	No	No	Alive	12	Dead	Unknown	Married	II	II	>=65 years	<65 years	2	31-50mm	51-70mm	M0	M0	N0	N0	Right	Left
9117268	Female	Other	Upper Lobe	Lower Lobe	ADC	Unknown or other NSCLC	Yes	No-operation	No	No	No	No	Yes	Alive	48	Dead	Married	Married	II	Unknown	>=65 years	<65 years	5	51-70mm	31-50mm	M1	M1	N1	N2	Right	Left
9122950	Male	Other	Upper Lobe	Other/Unknown	ADC	ADC	No	No-operation	No	No	No	Yes	No	Alive	64	Alive	Unmarried	Unmarried	III	Unknown	<65 years	>=65 years	5	31-50mm	Unknown	M0	M1	N1	N0	Left	Other/Unknown
9126554	Male	Other	Upper Lobe	Middle Lobe	Unknown or other NSCLC	ADC	Yes	No-operation	No	No	No	Yes	No	Alive	23	Dead	Unknown	Married	III	Unknown	>=65 years	<65 years	5	31-50mm	31-50mm	M0	M1	N0	N0	Left	Right
9130075	Female	Other	Upper Lobe	Lower Lobe	ADC	ADC	No	Pneumonectomy	Yes	No	Yes	No	No	Dead	28	Dead	Married	Married	III	II	>=65 years	<65 years	1	11-20mm	31-50mm	M0	M0	N0	N0	Left	Left
9132865	Female	Other	Upper Lobe	Upper Lobe	ADC	ADC	No	Lobar resection	Yes	No	No	No	No	Alive	84	Alive	Married	Married	II	III	>=65 years	<65 years	1	11-20mm	11-20mm	M0	M0	N0	N0	Right	Left
9136695	Female	White	Lower Lobe	Upper Lobe	ADC	ADC	No	Sublobar resection	Yes	No	No	No	No	Dead	46	Dead	Unmarried	Unmarried	II	II	<65 years	>=65 years	1	21-30mm	11-20mm	M0	M0	N0	N0	Left	Right
9147698	Male	Other	Lower Lobe	Lower Lobe	ADC	Unknown or other NSCLC	Yes	Sublobar resection	Yes	No	No	Yes	Yes	Dead	30	Dead	Married	Married	II	IV	>=65 years	<65 years	1	11-20mm	1-10mm	M0	M0	N0	N0	Right	Left
9149630	Female	Other	Upper Lobe	Lower Lobe	ADC	ADC	No	Sublobar resection	Yes	No	No	No	No	Dead	40	Dead	Married	Married	III	II	<65 years	>=65 years	1	11-20mm	21-30mm	M0	M0	N0	N0	Right	Left
9174561	Female	White	Upper Lobe	Lower Lobe	ADC	ADC	No	Sublobar resection	Yes	No	Yes	No	No	Alive	52	Alive	Unmarried	Unmarried	II	III	>=65 years	<65 years	1	31-50mm	11-20mm	M0	M0	N0	N0	Left	Right
9181592	Male	Other	Lower Lobe	Upper Lobe	ADC	ADC	No	Sublobar resection	Yes	Yes	No	Yes	No	Alive	54	Alive	Unmarried	Unmarried	II	II	<65 years	>=65 years	1	11-20mm	1-10mm	M0	M0	N2	N0	Right	Left
10053637	Female	White	Upper Lobe	Upper Lobe	ADC	ADC	No	Lobar resection	Yes	No	No	No	No	Alive	77	Alive	Unmarried	Unmarried	II	II	>=65 years	<65 years	1	11-20mm	11-20mm	M0	M0	N0	N0	Right	Right
10992539	Female	White	Upper Lobe	Lower Lobe	SCC	SCC	No	No-operation	No	Yes	Yes	Yes	No	Alive	48	Dead	Unmarried	Unknown	II	III	>=65 years	<65 years	1	51-70mm	21-30mm	M0	M0	N0	N0	Right	Left
10992688	Male	White	Upper Lobe	Lower Lobe	SCC	ADC	Yes	Lobar resection	Yes	No	No	Yes	No	Alive	8	Dead	Married	Married	II	II	>=65 years	<65 years	2	31-50mm	31-50mm	M0	M0	N0	N1	Right	Left
10993659	Female	White	Upper Lobe	Middle Lobe	ADC	ADC	No	Lobar resection	Yes	No	No	No	No	Alive	116	Alive	Married	Married	II	II	>=65 years	<65 years	1	11-20mm	1-10mm	M0	M0	N0	N0	Right	Right
10994527	Female	White	Upper Lobe	Upper Lobe	ADC	ADC	No	Sublobar resection	Yes	No	No	Yes	No	Alive	87	Alive	Married	Unmarried	II	III	<65 years	>=65 years	1	31-50mm	21-30mm	M0	M0	N1	N0	Right	Left
10995551	Female	Other	Lower Lobe	Middle Lobe	ADC	Unknown or other NSCLC	Yes	Lobar resection	Yes	No	No	No	No	Alive	0	Dead	Married	Unmarried	II	Unknown	>=65 years	<65 years	1	31-50mm	1-10mm	M0	M0	N0	N0	Right	Right
10995980	Male	White	Upper Lobe	Upper Lobe	ADC	SCC	Yes	No-operation	No	No	No	Yes	Yes	Alive	8	Dead	Unmarried	Unmarried	II	Unknown	>=65 years	<65 years	4	31-50mm	21-30mm	M0	M0	N0	3	Right	Left
10997943	Female	White	Lower Lobe	Lower Lobe	SCC	Unknown or other NSCLC	Yes	Lobar resection	Yes	No	No	No	No	Dead	23	Dead	Unmarried	Unmarried	II	Unknown	<65 years	>=65 years	1	21-30mm	1-10mm	M0	M0	N0	N0	Right	Right
10998285	Female	White	Upper Lobe	Lower Lobe	ADC	ADC	No	No-operation	No	No	Yes	No	Yes	Dead	14	Dead	Married	Married	II	II	>=65 years	<65 years	5	21-30mm	11-20mm	M0	M1	N0	N0	Right	Left
10998961	Female	White	Upper Lobe	Upper Lobe	SCC	SCC	No	Sublobar resection	Yes	No	No	No	No	Alive	52	Alive	Married	Married	IV	II	<65 years	<65 years	1	21-30mm	1-10mm	M0	M0	N1	N0	Right	Left
11026188	Female	White	Upper Lobe	Upper Lobe	ADC	Unknown or other NSCLC	Yes	Lobar resection	Yes	No	No	No	No	Alive	100	Alive	Unmarried	Unmarried	III	I	>=65 years	<65 years	1	11-20mm	1-10mm	M0	M0	N0	N0	Left	Left
11033149	Female	White	Lower Lobe	Upper Lobe	ADC	ADC	No	Lobar resection	Yes	No	No	Yes	No	Alive	54	Alive	Married	Married	II	I	<65 years	>=65 years	1	£¾70mm	21-30mm	M0	M0	N0	N0	Left	Right
11033770	Male	White	Lower Lobe	Middle Lobe	SCC	ADC	Yes	Sublobar resection	Yes	No	No	Yes	Yes	Dead	19	Dead	Married	Married	II	III	>=65 years	<65 years	1	£¾70mm	11-20mm	M0	M0	N1	N0	Left	Right
11034473	Male	White	Upper Lobe	Middle Lobe	ADC	ADC	No	Sublobar resection	Yes	No	No	Yes	No	Alive	85	Alive	Unmarried	Unmarried	III	III	>=65 years	<65 years	1	51-70mm	11-20mm	M0	M0	N2	N0	Left	Right
11036890	Female	White	Upper Lobe	Other/Unknown	ADC	Unknown or other NSCLC	Yes	No-operation	No	No	No	No	Yes	Alive	3	Dead	Married	Married	II	Unknown	<65 years	>=65 years	5	11-20mm	Unknown	M0	M1	N0	N2	Right	Other/Unknown
11046097	Female	White	Lower Lobe	Middle Lobe	ADC	ADC	No	Sublobar resection	Yes	No	No	Yes	No	Alive	62	Alive	Married	Married	Unknown	Unknown	>=65 years	<65 years	1	£¾70mm	21-30mm	M1	M0	N0	N0	Left	Right
11046969	Male	White	Lower Lobe	Upper Lobe	ADC	ADC	No	No-operation	No	No	Yes	Yes	Yes	Dead	40	Dead	Married	Married	III	Unknown	<65 years	<65 years	2	31-50mm	51-70mm	M0	M0	N0	N0	Left	Right
11047812	Female	White	Upper Lobe	Upper Lobe	ADC	Unknown or other NSCLC	Yes	Lobar resection	Yes	No	No	No	No	Alive	21	Dead	Married	Married	II	Unknown	>=65 years	<65 years	1	11-20mm	1-10mm	M0	M0	N0	N0	Right	Right
11047941	Male	White	Upper Lobe	Upper Lobe	ADC	ADC	No	No-operation	No	No	Yes	No	Yes	Alive	32	Dead	Married	Married	II	III	>=65 years	<65 years	5	21-30mm	1-10mm	M0	M1	N0	N2	Left	Right
11050678	Male	White	Upper Lobe	Lower Lobe	ADC	Unknown or other NSCLC	Yes	Sublobar resection	Yes	No	Yes	No	No	Alive	30	Dead	Unmarried	Married	III	Unknown	<65 years	>=65 years	1	21-30mm	21-30mm	M0	M0	N1	N0	Right	Right
11053487	Female	White	Lower Lobe	Lower Lobe	ADC	ADC	No	Sublobar resection	Yes	No	No	Yes	No	Alive	30	Dead	Married	Married	II	II	>=65 years	<65 years	1	31-50mm	11-20mm	M0	M0	N1	N0	Right	Left
11059553	Male	White	Lower Lobe	Upper Lobe	ADC	Unknown or other NSCLC	Yes	No-operation	No	No	Yes	Yes	No	Dead	14	Dead	Married	Married	III	III	>=65 years	<65 years	1	51-70mm	21-30mm	M0	M0	N0	N0	Right	Right
11059840	Female	White	Lower Lobe	Lower Lobe	ADC	ADC	No	No-operation	No	No	Yes	Yes	No	Alive	18	Dead	Married	Unmarried	II	Unknown	>=65 years	<65 years	1	£¾70mm	21-30mm	M0	M0	N0	N0	Right	Left
11064339	Female	White	Upper Lobe	Upper Lobe	ADC	ADC	No	Sublobar resection	Yes	No	No	No	No	Alive	73	Alive	Unmarried	Unmarried	II	II	<65 years	>=65 years	1	11-20mm	1-10mm	M0	M0	N0	N0	Right	Left
11074903	Male	White	Lower Lobe	Upper Lobe	ADC	ADC	No	Sublobar resection	Yes	No	Yes	No	Yes	Alive	61	Alive	Married	Married	I	II	>=65 years	<65 years	1	£¾70mm	11-20mm	M0	M0	N0	N0	Right	Right
11075563	Male	White	Upper Lobe	Middle Lobe	SCC	SCC	No	Sublobar resection	Yes	No	No	No	No	Dead	3	Dead	Married	Married	II	II	>=65 years	<65 years	1	31-50mm	1-10mm	M0	M0	N2	N0	Left	Right
11093892	Male	White	Upper Lobe	Lower Lobe	SCC	SCC	No	Sublobar resection	Yes	No	No	Yes	No	Alive	68	Alive	Married	Married	III	III	<65 years	>=65 years	1	11-20mm	1-10mm	M0	M0	N1	N0	Left	Right
11101751	Male	White	Upper Lobe	Upper Lobe	SCC	SCC	No	No-operation	No	No	No	No	No	Alive	47	Dead	Married	Married	II	III	>=65 years	<65 years	1	11-20mm	11-20mm	M0	M0	N0	N0	Right	Left
11104811	Female	White	Upper Lobe	Middle Lobe	SCC	Unknown or other NSCLC	Yes	Sublobar resection	Yes	No	No	Yes	No	Dead	18	Dead	Unmarried	Unmarried	III	III	>=65 years	<65 years	1	31-50mm	11-20mm	M0	M0	N0	N0	Right	Right
11105219	Male	White	Upper Lobe	Upper Lobe	ADC	Unknown or other NSCLC	Yes	Lobar resection	Yes	No	No	No	No	Dead	18	Dead	Married	Married	III	I	>=65 years	<65 years	1	11-20mm	1-10mm	M0	M0	N0	N0	Left	Left
11110201	Female	White	Lower Lobe	Upper Lobe	ADC	ADC	No	Sublobar resection	Yes	No	No	No	No	Alive	70	Alive	Married	Married	III	III	>=65 years	<65 years	1	21-30mm	1-10mm	M0	M0	N0	N0	Right	Right
11110863	Male	White	Upper Lobe	Upper Lobe	Unknown or other NSCLC	ADC	Yes	No-operation	No	Yes	No	Yes	Yes	Dead	4	Dead	Married	Married	II	Unknown	>=65 years	<65 years	5	31-50mm	Unknown	M0	M1	N0	N1	Left	Right
11111035	Male	White	Lower Lobe	Other/Unknown	ADC	SCC	Yes	No-operation	No	No	Yes	No	No	Dead	26	Dead	Married	Married	IV	II	>=65 years	<65 years	1	21-30mm	21-30mm	M0	M0	N0	N0	Right	Right
11113701	Male	White	Lower Lobe	Upper Lobe	SCC	SCC	No	No-operation	No	No	No	No	No	Alive	0	Dead	Married	Married	II	II	>=65 years	<65 years	1	21-30mm	21-30mm	M0	M0	N0	N0	Right	Left
11114427	Female	White	Middle Lobe	Lower Lobe	ADC	SCC	Yes	Lobar resection	Yes	No	No	No	No	Alive	83	Alive	Married	Married	II	III	>=65 years	<65 years	1	21-30mm	31-50mm	M0	M0	N0	N0	Right	Right
11132663	Female	White	Upper Lobe	Upper Lobe	ADC	ADC	No	Lobar resection	Yes	No	No	No	No	Dead	44	Dead	Unmarried	Unmarried	II	I	<65 years	>=65 years	1	11-20mm	11-20mm	M0	M0	N0	N0	Right	Left
11133391	Female	White	Upper Lobe	Upper Lobe	ADC	ADC	No	Sublobar resection	Yes	No	No	No	No	Alive	60	Alive	Married	Married	II	I	>=65 years	<65 years	1	31-50mm	1-10mm	M0	M0	N0	N0	Left	Right
11141851	Male	White	Upper Lobe	Upper Lobe	ADC	ADC	No	No-operation	No	No	Yes	No	No	Alive	59	Alive	Married	Married	II	I	>=65 years	<65 years	1	31-50mm	21-30mm	M0	M0	N0	N0	Left	Right
11154719	Female	White	Upper Lobe	Upper Lobe	SCC	SCC	No	No-operation	No	No	No	Yes	Yes	Alive	50	Alive	Married	Married	II	Unknown	<65 years	>=65 years	1	£¾70mm	1-10mm	M0	M0	N0	N0	Left	Right
11155973	Male	White	Lower Lobe	Upper Lobe	SCC	ADC	Yes	No-operation	No	No	Yes	No	Yes	Dead	24	Dead	Unmarried	Unmarried	III	III	>=65 years	<65 years	1	Unknown	21-30mm	M0	M0	N0	N0	Right	Left
14117455	Female	White	Upper Lobe	Lower Lobe	Unknown or other NSCLC	SCC	Yes	Sublobar resection	Yes	No	No	No	No	Dead	17	Dead	Unmarried	Unmarried	II	II	>=65 years	<65 years	1	11-20mm	11-20mm	M0	M0	N0	N0	Left	Left
14134758	Female	White	Lower Lobe	Other/Unknown	SCC	SCC	No	No-operation	No	No	Yes	No	Yes	Alive	67	Alive	Married	Married	II	II	>=65 years	<65 years	1	31-50mm	11-20mm	M0	M0	N0	N0	Right	Right
14137500	Male	White	Upper Lobe	Upper Lobe	ADC	ADC	No	Lobar resection	Yes	No	No	Yes	Yes	Dead	39	Dead	Married	Married	II	II	>=65 years	<65 years	1	21-30mm	21-30mm	M0	M0	N0	N0	Right	Left
14149020	Male	White	Lower Lobe	Upper Lobe	SCC	ADC	Yes	Lobar resection	Yes	No	No	No	No	Dead	25	Dead	Married	Married	II	II	>=65 years	<65 years	1	51-70mm	11-20mm	M0	M0	N1	N0	Right	Right
14150921	Male	White	Lower Lobe	Lower Lobe	SCC	SCC	No	No-operation	No	No	No	No	No	Dead	9	Dead	Unmarried	Married	II	II	<65 years	>=65 years	1	51-70mm	21-30mm	M0	M0	N0	N0	Right	Left
14151719	Male	White	Upper Lobe	Upper Lobe	ADC	ADC	No	Lobar resection	Yes	No	No	No	No	Dead	45	Dead	Unmarried	Unmarried	I	Unknown	>=65 years	<65 years	3	£¾70mm	£¾70mm	M0	M0	N0	N0	Right	Left
14159398	Female	White	Upper Lobe	Upper Lobe	SCC	SCC	No	Lobar resection	Yes	No	No	No	No	Alive	6	Alive	Unmarried	Unknown	II	II	>=65 years	<65 years	1	31-50mm	31-50mm	M0	M0	N0	N0	Left	Right
14174320	Male	White	Upper Lobe	Upper Lobe	ADC	SCC	Yes	No-operation	No	Yes	Yes	Yes	No	Alive	49	Alive	Married	Married	Unknown	Unknown	<65 years	>=65 years	1	11-20mm	1-10mm	M0	M0	N2	N0	Right	Left
14191819	Female	White	Upper Lobe	Upper Lobe	ADC	Unknown or other NSCLC	Yes	Lobar resection	Yes	No	No	Yes	No	Dead	82	Dead	Unknown	Unknown	II	III	<65 years	>=65 years	1	21-30mm	1-10mm	M0	M0	N1	N0	Left	Left
14210346	Female	White	Upper Lobe	Lower Lobe	SCC	Unknown or other NSCLC	Yes	No-operation	No	No	Yes	No	No	Dead	10	Dead	Unknown	Unmarried	II	IV	>=65 years	<65 years	1	21-30mm	21-30mm	Unknown	M0	N0	N0	Right	Left
15482878	Female	White	Upper Lobe	Lower Lobe	SCC	ADC	Yes	Sublobar resection	Yes	No	No	Yes	Yes	Alive	111	Alive	Unmarried	Unmarried	II	II	>=65 years	<65 years	1	21-30mm	1-10mm	M0	M0	N1	N0	Left	Right
16023144	Male	White	Lower Lobe	Upper Lobe	SCC	ADC	Yes	Sublobar resection	Yes	No	No	No	No	Alive	68	Alive	Married	Married	III	III	>=65 years	<65 years	1	11-20mm	1-10mm	M0	M0	N0	N0	Left	Left
16380961	Female	White	Upper Lobe	Upper Lobe	Unknown or other NSCLC	ADC	Yes	Lobar resection	Yes	No	No	No	No	Dead	0	Dead	Unmarried	Unmarried	III	I	>=65 years	<65 years	1	31-50mm	11-20mm	M0	M0	N0	N0	Right	Right
16381594	Female	White	Middle Lobe	Upper Lobe	ADC	ADC	No	No-operation	No	No	No	Yes	Yes	Alive	62	Alive	Married	Unknown	II	I	>=65 years	<65 years	1	21-30mm	11-20mm	M0	M0	N1	N0	Right	Left
16384040	Female	White	Upper Lobe	Lower Lobe	ADC	ADC	No	No-operation	No	No	Yes	No	No	Alive	60	Alive	Unmarried	Unmarried	I	Unknown	<65 years	<65 years	1	31-50mm	1-10mm	M0	M0	N0	N0	Right	Right
16384047	Male	White	Upper Lobe	Lower Lobe	ADC	ADC	No	No-operation	No	No	No	No	Yes	Dead	16	Dead	Married	Unmarried	III	III	>=65 years	<65 years	5	21-30mm	Unknown	M0	M1	N0	3	Left	Left
16387675	Female	White	Lower Lobe	Upper Lobe	Unknown or other NSCLC	ADC	Yes	Sublobar resection	Yes	No	No	No	No	Dead	4	Dead	Married	Married	III	I	>=65 years	<65 years	1	31-50mm	11-20mm	M0	M0	N1	N0	Right	Right
16389447	Male	White	Upper Lobe	Upper Lobe	ADC	ADC	No	Lobar resection	Yes	No	No	No	No	Alive	114	Alive	Married	Married	II	Unknown	>=65 years	<65 years	1	21-30mm	11-20mm	M0	M0	N0	N0	Right	Right
16392982	Female	White	Upper Lobe	Lower Lobe	ADC	Unknown or other NSCLC	Yes	No-operation	No	Yes	Yes	Yes	No	Dead	43	Dead	Married	Married	III	Unknown	>=65 years	<65 years	1	51-70mm	21-30mm	M0	M0	N1	N0	Right	Left
16395348	Female	White	Upper Lobe	Upper Lobe	ADC	ADC	No	Lobar resection	Yes	No	No	Yes	Yes	Dead	70	Dead	Unmarried	Unmarried	III	II	<65 years	>=65 years	2	11-20mm	11-20mm	M0	M0	N1	N1	Right	Right
16405328	Female	White	Upper Lobe	Upper Lobe	ADC	SCC	Yes	Lobar resection	Yes	No	No	No	No	Dead	64	Dead	Unmarried	Married	II	II	>=65 years	<65 years	1	21-30mm	1-10mm	M0	M0	N0	N0	Left	Right
16405891	Male	White	Upper Lobe	Upper Lobe	SCC	SCC	No	Lobar resection	Yes	No	No	No	No	Alive	18	Dead	Unmarried	Unmarried	III	II	>=65 years	<65 years	2	31-50mm	31-50mm	M0	M0	N0	N0	Right	Left
16409030	Female	White	Lower Lobe	Lower Lobe	ADC	ADC	No	Lobar resection	Yes	No	No	No	No	Alive	110	Alive	Unmarried	Unmarried	II	I	<65 years	>=65 years	1	1-10mm	1-10mm	M0	M0	N0	N0	Right	Right
16411137	Female	White	Middle Lobe	Upper Lobe	ADC	ADC	No	Sublobar resection	Yes	No	No	Yes	Yes	Dead	90	Dead	Married	Unmarried	II	I	<65 years	>=65 years	1	21-30mm	1-10mm	M0	M0	N0	N0	Right	Right
16415153	Female	White	Upper Lobe	Upper Lobe	ADC	ADC	No	Lobar resection	Yes	No	No	No	No	Dead	74	Dead	Married	Married	I	Unknown	<65 years	>=65 years	1	1-10mm	1-10mm	M0	M0	N0	N0	Right	Right
16415281	Female	White	Lower Lobe	Middle Lobe	SCC	SCC	No	No-operation	No	No	Yes	No	Yes	Alive	65	Alive	Married	Married	II	Unknown	>=65 years	<65 years	1	21-30mm	21-30mm	M0	M0	N0	N0	Left	Right
16416549	Female	White	Upper Lobe	Lower Lobe	ADC	ADC	No	No-operation	No	No	No	No	No	Alive	102	Alive	Married	Unmarried	I	Unknown	>=65 years	<65 years	1	11-20mm	11-20mm	M0	M0	N0	N0	Right	Left
16421907	Female	White	Upper Lobe	Upper Lobe	ADC	ADC	No	No-operation	No	No	No	No	No	Dead	48	Dead	Unmarried	Unmarried	III	Unknown	>=65 years	<65 years	5	21-30mm	11-20mm	M0	M1	N0	N0	Left	Right
16422673	Male	Other	Upper Lobe	Upper Lobe	ADC	ADC	No	Lobar resection	Yes	No	No	Yes	No	Alive	106	Alive	Married	Married	III	III	>=65 years	<65 years	2	51-70mm	21-30mm	M0	M0	N1	N1	Right	Right
16423957	Male	White	Upper Lobe	Upper Lobe	ADC	ADC	No	No-operation	No	No	Yes	No	No	Dead	24	Dead	Married	Married	II	I	>=65 years	<65 years	1	11-20mm	11-20mm	M0	M0	N0	N0	Left	Right
16426938	Female	Other	Upper Lobe	Lower Lobe	ADC	SCC	Yes	Pneumonectomy	Yes	No	No	No	Yes	Dead	17	Dead	Married	Married	I	III	<65 years	>=65 years	3	11-20mm	31-50mm	M0	M0	N0	N2	Right	Right
16426953	Male	White	Upper Lobe	Lower Lobe	SCC	ADC	Yes	Pneumonectomy	Yes	No	No	No	No	Alive	87	Alive	Unmarried	Unmarried	II	I	>=65 years	<65 years	1	31-50mm	1-10mm	M0	M0	N0	N0	Left	Left
16432771	Female	White	Lower Lobe	Lower Lobe	Unknown or other NSCLC	ADC	Yes	Lobar resection	Yes	No	No	No	No	Alive	95	Dead	Married	Married	II	II	<65 years	>=65 years	1	31-50mm	1-10mm	M0	M0	N2	N0	Right	Right
16434442	Female	White	Upper Lobe	Upper Lobe	ADC	ADC	No	Lobar resection	Yes	No	No	No	No	Alive	87	Alive	Married	Married	II	I	<65 years	>=65 years	1	21-30mm	11-20mm	M0	M0	N0	N0	Left	Right
16434563	Male	White	Upper Lobe	Upper Lobe	ADC	ADC	No	Lobar resection	Yes	Yes	Yes	No	No	Dead	4	Dead	Married	Married	IV	II	>=65 years	<65 years	2	£¾70mm	1-10mm	M0	M0	N1	N1	Right	Right
16434885	Female	White	Upper Lobe	Upper Lobe	Unknown or other NSCLC	ADC	Yes	Lobar resection	Yes	Yes	No	Yes	Yes	Alive	99	Alive	Unmarried	Unmarried	III	II	>=65 years	<65 years	1	31-50mm	11-20mm	M0	M0	N2	N0	Left	Left
16439451	Male	White	Lower Lobe	Middle Lobe	ADC	SCC	Yes	Lobar resection	Yes	No	No	No	No	Dead	0	Dead	Unmarried	Unmarried	III	II	>=65 years	<65 years	1	31-50mm	1-10mm	M0	M0	N0	N0	Right	Right
16442507	Female	White	Lower Lobe	Lower Lobe	ADC	ADC	No	Lobar resection	Yes	No	No	No	No	Alive	4	Dead	Unmarried	Unmarried	II	I	<65 years	>=65 years	1	11-20mm	1-10mm	M0	M0	N0	N0	Left	Left
16444595	Female	White	Upper Lobe	Lower Lobe	ADC	ADC	No	Sublobar resection	Yes	No	No	No	No	Alive	64	Alive	Unmarried	Unmarried	II	II	<65 years	>=65 years	1	21-30mm	11-20mm	M0	M0	N0	N0	Right	Left
16446812	Female	White	Lower Lobe	Lower Lobe	ADC	SCC	Yes	Lobar resection	Yes	No	No	No	No	Alive	0	Dead	Married	Unknown	III	III	>=65 years	<65 years	1	51-70mm	21-30mm	M0	M0	N2	N0	Left	Left
16450338	Male	White	Upper Lobe	Lower Lobe	ADC	Unknown or other NSCLC	Yes	No-operation	No	Yes	Yes	No	No	Dead	72	Dead	Unmarried	Unmarried	II	III	>=65 years	<65 years	1	31-50mm	1-10mm	M0	M0	N0	N0	Right	Left
16455380	Male	White	Upper Lobe	Upper Lobe	SCC	SCC	No	No-operation	No	Yes	Yes	No	Yes	Alive	77	Alive	Married	Married	II	II	>=65 years	<65 years	3	31-50mm	11-20mm	M0	M0	N0	N2	Left	Right
16455408	Male	White	Upper Lobe	Upper Lobe	ADC	ADC	No	Lobar resection	Yes	No	No	Yes	Yes	Dead	29	Dead	Married	Married	III	II	>=65 years	<65 years	2	31-50mm	31-50mm	M0	M0	N0	N0	Left	Right
16455447	Female	White	Lower Lobe	Lower Lobe	SCC	ADC	Yes	No-operation	No	No	Yes	No	No	Alive	46	Dead	Unmarried	Unmarried	II	Unknown	>=65 years	<65 years	1	11-20mm	1-10mm	M0	M0	N0	N0	Left	Right
16458329	Female	Other	Upper Lobe	Upper Lobe	ADC	ADC	No	No-operation	No	No	Yes	No	No	Alive	94	Alive	Unmarried	Married	I	II	<65 years	>=65 years	1	11-20mm	1-10mm	M0	M0	N0	N0	Left	Right
16461407	Male	White	Lower Lobe	Upper Lobe	ADC	ADC	No	Pneumonectomy	Yes	No	No	No	Yes	Dead	8	Dead	Married	Married	I	II	<65 years	>=65 years	2	£¾70mm	51-70mm	M0	M0	N0	N0	Right	Right
16466546	Female	White	Upper Lobe	Upper Lobe	ADC	ADC	No	Lobar resection	Yes	No	No	No	No	Alive	92	Alive	Married	Unknown	II	I	<65 years	>=65 years	1	11-20mm	1-10mm	M0	M0	N0	N0	Right	Right
16468523	Female	White	Lower Lobe	Upper Lobe	SCC	Unknown or other NSCLC	Yes	No-operation	No	No	Yes	No	No	Alive	69	Alive	Unmarried	Unmarried	III	Unknown	>=65 years	<65 years	1	11-20mm	11-20mm	M0	M0	N0	N0	Right	Left
16471084	Male	White	Upper Lobe	Upper Lobe	ADC	ADC	No	Lobar resection	Yes	Yes	No	Yes	Yes	Dead	36	Dead	Married	Married	Unknown	Unknown	<65 years	>=65 years	1	11-20mm	11-20mm	M0	M0	N2	N0	Left	Right
16472319	Male	White	Upper Lobe	Upper Lobe	SCC	SCC	No	No-operation	No	No	Yes	No	Yes	Dead	38	Dead	Unmarried	Unmarried	II	II	>=65 years	<65 years	2	21-30mm	21-30mm	M0	M0	N0	N1	Right	Left
16472600	Male	White	Lower Lobe	Lower Lobe	SCC	SCC	No	Sublobar resection	Yes	No	No	No	No	Dead	2	Dead	Married	Unknown	II	III	>=65 years	<65 years	1	1-10mm	11-20mm	M0	M0	N0	N0	Left	Left
16473523	Female	White	Upper Lobe	Lower Lobe	ADC	Unknown or other NSCLC	Yes	Sublobar resection	Yes	No	No	Yes	No	Alive	89	Alive	Married	Unknown	III	II	<65 years	>=65 years	1	11-20mm	1-10mm	M0	M0	N1	N0	Left	Right
16474039	Female	White	Upper Lobe	Upper Lobe	ADC	ADC	No	No-operation	No	No	Yes	No	No	Alive	52	Alive	Unknown	Unmarried	II	Unknown	>=65 years	<65 years	1	31-50mm	1-10mm	M0	M0	N0	N0	Right	Left
16474750	Female	Other	Upper Lobe	Upper Lobe	ADC	Unknown or other NSCLC	Yes	Lobar resection	Yes	No	No	No	No	Alive	44	Dead	Unmarried	Unmarried	I	I	>=65 years	<65 years	1	21-30mm	11-20mm	M0	M0	N0	N0	Left	Left
16476007	Male	White	Upper Lobe	Upper Lobe	ADC	ADC	No	Lobar resection	Yes	No	No	No	No	Dead	8	Dead	Unmarried	Unmarried	II	Unknown	>=65 years	<65 years	1	31-50mm	1-10mm	M0	M0	N0	N0	Right	Right
16479160	Male	White	Upper Lobe	Lower Lobe	ADC	ADC	No	No-operation	No	No	Yes	No	No	Alive	69	Alive	Married	Married	II	Unknown	>=65 years	<65 years	1	21-30mm	21-30mm	M0	M0	N0	N0	Right	Left
16486852	Male	White	Upper Lobe	Upper Lobe	SCC	SCC	No	No-operation	No	No	Yes	No	No	Dead	8	Dead	Married	Married	II	Unknown	>=65 years	<65 years	1	£¾70mm	11-20mm	M0	M0	N0	N0	Left	Right
16491549	Male	Other	Lower Lobe	Upper Lobe	ADC	ADC	No	Lobar resection	Yes	No	No	No	No	Dead	7	Dead	Unmarried	Unmarried	II	II	>=65 years	<65 years	2	11-20mm	21-30mm	M0	M0	N0	N1	Right	Right
16494433	Female	White	Upper Lobe	Upper Lobe	ADC	Unknown or other NSCLC	Yes	Lobar resection	Yes	No	No	No	No	Dead	38	Dead	Married	Married	III	Unknown	>=65 years	<65 years	1	31-50mm	1-10mm	M0	M0	N0	N0	Left	Left
16497929	Female	White	Upper Lobe	Upper Lobe	ADC	ADC	No	No-operation	No	Yes	No	Yes	No	Alive	68	Alive	Unmarried	Unmarried	Unknown	Unknown	>=65 years	<65 years	1	51-70mm	11-20mm	M0	M0	N2	N0	Left	Right
16498301	Female	White	Middle Lobe	Upper Lobe	SCC	Unknown or other NSCLC	Yes	Sublobar resection	Yes	Unknown	No	No	No	Dead	12	Dead	Unmarried	Married	II	IV	>=65 years	<65 years	5	21-30mm	21-30mm	M0	M1	N1	N0	Right	Left
16502123	Male	White	Lower Lobe	Upper Lobe	SCC	ADC	Yes	Sublobar resection	Yes	No	No	No	No	Dead	19	Dead	Unknown	Unknown	III	I	>=65 years	<65 years	1	21-30mm	1-10mm	M0	M0	N0	N0	Left	Left
16511302	Female	White	Upper Lobe	Middle Lobe	SCC	ADC	Yes	Lobar resection	Yes	Yes	Yes	Yes	Yes	Dead	17	Dead	Unmarried	Unmarried	III	Unknown	>=65 years	<65 years	1	31-50mm	1-10mm	M0	M0	N0	N0	Right	Right
16519565	Female	White	Upper Lobe	Lower Lobe	ADC	ADC	No	Sublobar resection	Yes	No	No	No	No	Alive	81	Alive	Married	Married	I	Unknown	>=65 years	<65 years	1	21-30mm	1-10mm	M0	M0	N0	N0	Left	Left
16519899	Male	White	Upper Lobe	Upper Lobe	Unknown or other NSCLC	Unknown or other NSCLC	No	No-operation	No	No	Yes	No	No	Alive	79	Alive	Unmarried	Unmarried	I	Unknown	>=65 years	<65 years	1	11-20mm	11-20mm	M0	M0	N0	N0	Right	Left
16529112	Male	White	Upper Lobe	Upper Lobe	ADC	ADC	No	Lobar resection	Yes	No	No	Yes	Yes	Alive	78	Alive	Married	Married	II	II	<65 years	>=65 years	1	31-50mm	1-10mm	M0	M0	N0	N0	Right	Right
16530759	Female	White	Upper Lobe	Lower Lobe	ADC	ADC	No	Sublobar resection	Yes	No	No	No	No	Alive	72	Alive	Married	Married	I	I	>=65 years	<65 years	1	11-20mm	11-20mm	M0	M0	N0	N0	Left	Right
16532067	Male	White	Upper Lobe	Lower Lobe	SCC	SCC	No	No-operation	No	No	Yes	No	No	Alive	44	Dead	Married	Married	II	Unknown	>=65 years	<65 years	1	31-50mm	11-20mm	M0	M0	N0	N0	Left	Right
16536674	Female	White	Upper Lobe	Upper Lobe	ADC	ADC	No	Sublobar resection	Yes	No	No	No	No	Alive	76	Alive	Married	Married	III	II	>=65 years	<65 years	1	21-30mm	1-10mm	M0	M0	N0	N0	Right	Left
16542607	Female	White	Upper Lobe	Upper Lobe	ADC	Unknown or other NSCLC	Yes	No-operation	No	No	No	No	Yes	Dead	1	Dead	Unmarried	Unmarried	III	Unknown	<65 years	>=65 years	5	11-20mm	21-30mm	M0	M1	N0	N2	Left	Right
16545221	Female	White	Lower Lobe	Upper Lobe	SCC	SCC	No	Lobar resection	Yes	No	No	No	Yes	Dead	14	Dead	Unmarried	Unmarried	III	II	>=65 years	<65 years	3	21-30mm	11-20mm	M0	M0	N0	N2	Left	Right
16570668	Male	White	Upper Lobe	Lower Lobe	ADC	SCC	Yes	No-operation	No	No	Yes	No	Yes	Alive	50	Alive	Unmarried	Unmarried	II	Unknown	>=65 years	<65 years	3	11-20mm	11-20mm	M0	M0	N0	N2	Right	Right
16572817	Female	White	Upper Lobe	Upper Lobe	SCC	ADC	Yes	Lobar resection	Yes	No	No	No	No	Alive	31	Dead	Married	Married	II	I	>=65 years	<65 years	1	1-10mm	11-20mm	M0	M0	N0	N0	Right	Right
16576360	Female	Other	Upper Lobe	Upper Lobe	SCC	ADC	Yes	Lobar resection	Yes	No	No	Yes	Yes	Alive	64	Alive	Married	Married	III	II	<65 years	>=65 years	1	£¾70mm	21-30mm	M0	M0	N0	N0	Right	Right
16580010	Male	Other	Upper Lobe	Upper Lobe	ADC	ADC	No	Sublobar resection	Yes	No	No	No	No	Dead	24	Dead	Unknown	Unmarried	I	II	>=65 years	<65 years	1	1-10mm	1-10mm	M0	M0	N0	N0	Right	Left
16585471	Male	White	Lower Lobe	Middle Lobe	SCC	SCC	No	Lobar resection	Yes	No	No	No	No	Dead	30	Dead	Married	Married	II	II	>=65 years	<65 years	2	1-10mm	21-30mm	M0	M0	N0	N1	Left	Right
16591040	Male	White	Upper Lobe	Upper Lobe	ADC	Unknown or other NSCLC	Yes	Lobar resection	Yes	No	Yes	No	No	Dead	4	Dead	Married	Married	II	III	>=65 years	<65 years	2	31-50mm	21-30mm	M0	M0	N0	N1	Left	Right
16595209	Female	White	Upper Lobe	Upper Lobe	ADC	Unknown or other NSCLC	Yes	Lobar resection	Yes	No	No	No	No	Alive	60	Alive	Unmarried	Unmarried	I	II	>=65 years	<65 years	1	11-20mm	11-20mm	M0	M0	N0	N0	Left	Left
16615690	Female	White	Middle Lobe	Lower Lobe	ADC	ADC	No	Lobar resection	Yes	No	No	No	No	Alive	57	Alive	Married	Married	II	II	>=65 years	<65 years	1	21-30mm	31-50mm	M0	M0	N0	N0	Right	Right
16624215	Male	White	Lower Lobe	Lower Lobe	SCC	ADC	Yes	Lobar resection	Yes	No	No	No	No	Dead	15	Dead	Married	Married	III	II	>=65 years	<65 years	1	31-50mm	1-10mm	M0	M0	N0	N0	Right	Right
20173451	Female	White	Lower Lobe	Lower Lobe	SCC	SCC	No	Lobar resection	Yes	No	No	No	No	Dead	108	Dead	Unmarried	Unmarried	III	III	>=65 years	<65 years	5	21-30mm	21-30mm	M0	M1	N0	N0	Right	Left
20178549	Female	White	Upper Lobe	Lower Lobe	ADC	ADC	No	No-operation	No	Yes	No	Yes	No	Alive	56	Alive	Unmarried	Unmarried	I	Unknown	>=65 years	<65 years	1	21-30mm	11-20mm	M0	M0	N2	N0	Left	Left
20210801	Male	White	Upper Lobe	Lower Lobe	ADC	Unknown or other NSCLC	Yes	Sublobar resection	Yes	No	No	No	No	Alive	46	Alive	Unmarried	Unmarried	II	Unknown	<65 years	>=65 years	1	11-20mm	11-20mm	M0	M0	N0	N0	Right	Left
20214787	Male	White	Upper Lobe	Lower Lobe	ADC	ADC	No	Sublobar resection	Yes	No	Yes	No	No	Dead	20	Dead	Married	Married	I	I	<65 years	<65 years	1	31-50mm	21-30mm	M0	M0	N0	N0	Right	Left
20221656	Male	White	Upper Lobe	Upper Lobe	SCC	ADC	Yes	Sublobar resection	Yes	Yes	No	Yes	No	Dead	32	Dead	Married	Married	II	I	<65 years	>=65 years	1	Unknown	11-20mm	M0	M0	N2	N0	Left	Right
20227838	Male	White	Upper Lobe	Lower Lobe	ADC	ADC	No	No-operation	No	No	Yes	No	No	Dead	43	Dead	Married	Married	II	II	>=65 years	<65 years	1	21-30mm	11-20mm	M0	M0	N0	N0	Right	Right
20244789	Male	White	Upper Lobe	Upper Lobe	ADC	SCC	Yes	Lobar resection	Yes	No	No	No	No	Alive	4	Dead	Unmarried	Unmarried	III	III	<65 years	<65 years	1	21-30mm	11-20mm	M0	M0	N0	N0	Left	Right
20247637	Female	White	Lower Lobe	Upper Lobe	ADC	ADC	No	Sublobar resection	Yes	No	No	No	Yes	Dead	2	Dead	Married	Married	I	II	>=65 years	<65 years	5	21-30mm	21-30mm	M0	M1	N0	Unknown	Right	Left
20257932	Male	White	Upper Lobe	Lower Lobe	SCC	SCC	No	Sublobar resection	Yes	No	No	Yes	No	Dead	2	Dead	Married	Married	III	III	>=65 years	<65 years	2	11-20mm	31-50mm	M0	M0	N1	N1	Left	Right
20276879	Female	White	Upper Lobe	Upper Lobe	ADC	ADC	No	Lobar resection	Yes	No	No	No	No	Alive	24	Dead	Married	Married	I	II	>=65 years	<65 years	1	11-20mm	11-20mm	M0	M0	N0	N0	Right	Right
20296633	Female	White	Upper Lobe	Middle Lobe	ADC	ADC	No	Lobar resection	Yes	No	No	Yes	Yes	Alive	48	Alive	Married	Married	III	II	<65 years	>=65 years	5	31-50mm	11-20mm	M1	M1	N0	N0	Left	Right
20349671	Female	White	Upper Lobe	Upper Lobe	ADC	ADC	No	Sublobar resection	Yes	Yes	No	Yes	Yes	Dead	56	Dead	Married	Married	III	I	<65 years	>=65 years	1	£¾70mm	11-20mm	M0	M0	N2	N0	Left	Right
22014856	Female	Other	Upper Lobe	Lower Lobe	ADC	ADC	No	No-operation	No	Yes	Yes	Yes	No	Dead	60	Dead	Married	Married	II	Unknown	<65 years	>=65 years	5	31-50mm	21-30mm	M0	M1	N2	N0	Right	Left
22015582	Female	White	Lower Lobe	Lower Lobe	SCC	SCC	No	No-operation	No	No	Yes	Yes	Yes	Dead	2	Dead	Married	Married	II	Unknown	>=65 years	<65 years	3	£¾70mm	11-20mm	M0	M0	N1	N2	Left	Right
22015694	Female	White	Upper Lobe	Lower Lobe	ADC	ADC	No	Sublobar resection	Yes	No	No	No	No	Alive	80	Alive	Unmarried	Unmarried	II	III	<65 years	<65 years	1	21-30mm	1-10mm	M0	M0	N0	N0	Left	Left
22018088	Female	Other	Upper Lobe	Lower Lobe	SCC	SCC	No	No-operation	No	No	Yes	No	No	Alive	62	Alive	Unmarried	Unmarried	II	Unknown	>=65 years	<65 years	1	1-10mm	11-20mm	M0	M0	N0	N0	Right	Right
22025843	Male	White	Lower Lobe	Upper Lobe	ADC	SCC	Yes	Sublobar resection	Yes	No	No	Yes	Yes	Alive	29	Dead	Married	Unmarried	III	III	>=65 years	<65 years	1	1-10mm	11-20mm	M0	M0	N2	N0	Left	Right
22027844	Female	White	Upper Lobe	Lower Lobe	ADC	SCC	Yes	No-operation	No	No	Yes	No	No	Alive	70	Alive	Unmarried	Unknown	I	Unknown	>=65 years	<65 years	1	1-10mm	11-20mm	M0	M0	N0	N0	Left	Left
22028082	Female	White	Lower Lobe	Upper Lobe	ADC	ADC	No	No-operation	No	No	Yes	No	No	Dead	4	Dead	Unmarried	Unmarried	II	Unknown	>=65 years	<65 years	5	21-30mm	Unknown	M0	M1	N0	N2	Right	Right
22031373	Male	White	Lower Lobe	Lower Lobe	ADC	SCC	Yes	No-operation	No	No	Yes	No	No	Alive	3	Dead	Married	Married	II	Unknown	>=65 years	<65 years	2	11-20mm	31-50mm	M0	M0	N0	N1	Right	Left
22032897	Female	White	Lower Lobe	Lower Lobe	ADC	ADC	No	No-operation	No	No	Yes	No	Yes	Dead	10	Dead	Unmarried	Unmarried	II	Unknown	>=65 years	<65 years	5	11-20mm	1-10mm	M0	M1	N0	N0	Left	Right
22042101	Female	White	Upper Lobe	Upper Lobe	ADC	Unknown or other NSCLC	Yes	Lobar resection	Yes	No	No	No	No	Alive	102	Alive	Unmarried	Married	II	I	<65 years	>=65 years	1	11-20mm	21-30mm	M0	M0	N0	N0	Left	Left
22043930	Male	White	Upper Lobe	Lower Lobe	ADC	SCC	Yes	Sublobar resection	Yes	No	Yes	No	No	Alive	12	Dead	Married	Married	I	II	>=65 years	<65 years	1	31-50mm	11-20mm	M0	M0	N1	N0	Left	Right
22044869	Female	Other	Lower Lobe	Upper Lobe	ADC	ADC	No	Sublobar resection	Yes	No	No	Yes	No	Alive	102	Alive	Married	Married	II	I	<65 years	>=65 years	1	11-20mm	1-10mm	M0	M0	N0	N0	Right	Right
22054117	Female	Other	Upper Lobe	Lower Lobe	Unknown or other NSCLC	ADC	Yes	Sublobar resection	Yes	Yes	No	Yes	Yes	Dead	37	Dead	Unmarried	Unmarried	Unknown	II	<65 years	>=65 years	5	21-30mm	21-30mm	M1	M1	N0	N2	Left	Left
22055516	Female	Other	Upper Lobe	Lower Lobe	SCC	Unknown or other NSCLC	Yes	No-operation	No	No	Yes	No	Yes	Dead	34	Dead	Unknown	Unmarried	III	III	>=65 years	<65 years	3	31-50mm	31-50mm	M0	M0	N0	N2	Left	Right
22055898	Female	White	Other/Unknown	Upper Lobe	ADC	ADC	No	Sublobar resection	Yes	No	No	Yes	No	Alive	64	Alive	Married	Unknown	I	I	>=65 years	<65 years	1	11-20mm	11-20mm	M0	M0	N1	N0	Right	Left
22058188	Male	White	Upper Lobe	Middle Lobe	ADC	ADC	No	No-operation	No	No	Yes	No	No	Alive	47	Dead	Unmarried	Unmarried	II	Unknown	>=65 years	<65 years	1	11-20mm	1-10mm	M0	M0	N0	N0	Right	Right
22058746	Female	White	Lower Lobe	Middle Lobe	ADC	Unknown or other NSCLC	Yes	Lobar resection	Yes	No	No	No	No	Dead	53	Dead	Unmarried	Unmarried	II	I	>=65 years	<65 years	1	31-50mm	11-20mm	M0	M0	N0	N0	Right	Right
22059287	Female	Other	Lower Lobe	Upper Lobe	Unknown or other NSCLC	ADC	Yes	Sublobar resection	Yes	No	No	No	No	Alive	96	Alive	Unmarried	Unmarried	III	I	<65 years	>=65 years	1	1-10mm	1-10mm	M0	M0	N0	N0	Right	Right
22062423	Male	Other	Upper Lobe	Upper Lobe	SCC	ADC	Yes	Lobar resection	Yes	No	No	No	No	Dead	26	Dead	Unmarried	Unmarried	III	II	<65 years	>=65 years	1	21-30mm	21-30mm	M0	M0	N0	N0	Right	Right
22064493	Male	White	Upper Lobe	Upper Lobe	ADC	ADC	No	No-operation	No	No	No	No	No	Alive	70	Alive	Married	Unknown	II	I	>=65 years	<65 years	1	11-20mm	11-20mm	M0	M0	N0	N0	Right	Left
22073038	Female	Other	Upper Lobe	Lower Lobe	ADC	SCC	Yes	Sublobar resection	Yes	Unknown	No	Yes	Yes	Dead	78	Dead	Unmarried	Unmarried	II	Unknown	<65 years	>=65 years	4	11-20mm	11-20mm	M0	M0	3	3	Right	Right
22074224	Female	Other	Lower Lobe	Lower Lobe	Unknown or other NSCLC	Unknown or other NSCLC	No	Lobar resection	Yes	No	No	No	No	Alive	43	Dead	Unknown	Unmarried	Unknown	Unknown	<65 years	<65 years	1	11-20mm	1-10mm	M0	M0	N0	N0	Right	Left
22074639	Female	White	Upper Lobe	Upper Lobe	ADC	ADC	No	No-operation	No	No	Yes	No	No	Dead	83	Dead	Married	Married	II	I	>=65 years	<65 years	1	11-20mm	21-30mm	M0	M0	N0	N0	Right	Left
22075533	Male	White	Upper Lobe	Middle Lobe	SCC	ADC	Yes	Sublobar resection	Yes	No	No	No	No	Dead	14	Dead	Unmarried	Unmarried	II	II	>=65 years	<65 years	5	11-20mm	11-20mm	M0	M1	N2	N0	Right	Right
22076810	Male	Other	Middle Lobe	Middle Lobe	ADC	Unknown or other NSCLC	Yes	Lobar resection	Yes	No	No	No	No	Alive	87	Alive	Unmarried	Unmarried	Unknown	I	>=65 years	<65 years	1	31-50mm	1-10mm	M0	M0	N0	N0	Right	Right
22082343	Female	White	Upper Lobe	Lower Lobe	ADC	ADC	No	No-operation	No	Yes	Yes	No	No	Dead	2	Dead	Unmarried	Unmarried	I	Unknown	<65 years	<65 years	1	31-50mm	11-20mm	M0	M0	N0	N0	Right	Right
22085394	Male	White	Upper Lobe	Lower Lobe	SCC	SCC	No	No-operation	No	No	Yes	No	No	Alive	64	Alive	Unmarried	Unmarried	II	Unknown	>=65 years	<65 years	1	21-30mm	11-20mm	M0	M0	N0	N0	Right	Left
22095952	Female	White	Upper Lobe	Upper Lobe	ADC	ADC	No	Lobar resection	Yes	No	No	No	No	Alive	61	Alive	Married	Unknown	III	II	>=65 years	<65 years	1	11-20mm	11-20mm	M0	M0	N0	N0	Left	Right
22096141	Male	Other	Upper Lobe	Upper Lobe	ADC	ADC	No	No-operation	No	No	No	No	Yes	Dead	34	Dead	Unmarried	Unmarried	Unknown	Unknown	<65 years	<65 years	5	21-30mm	11-20mm	M0	M1	N0	N2	Left	Right
22106401	Male	White	Upper Lobe	Upper Lobe	ADC	Unknown or other NSCLC	Yes	Lobar resection	Yes	No	No	Yes	No	Dead	18	Dead	Unmarried	Unmarried	III	II	>=65 years	<65 years	1	11-20mm	11-20mm	M0	M0	N2	N0	Right	Right
22123661	Female	White	Upper Lobe	Upper Lobe	ADC	Unknown or other NSCLC	Yes	No-operation	No	No	Yes	No	No	Alive	51	Alive	Married	Married	II	Unknown	<65 years	<65 years	1	31-50mm	11-20mm	M0	M0	N0	N0	Left	Right
22136041	Female	White	Lower Lobe	Upper Lobe	SCC	SCC	No	Lobar resection	Yes	No	Unknown	No	No	Alive	68	Alive	Unmarried	Unmarried	Unknown	II	>=65 years	<65 years	1	31-50mm	11-20mm	M0	M0	N0	N0	Left	Left
22145867	Male	White	Upper Lobe	Lower Lobe	ADC	Unknown or other NSCLC	Yes	Sublobar resection	Yes	No	No	No	No	Alive	60	Alive	Married	Unmarried	III	Unknown	>=65 years	<65 years	1	21-30mm	1-10mm	M0	M0	N0	N0	Right	Right
22165039	Female	White	Upper Lobe	Upper Lobe	ADC	ADC	No	Sublobar resection	Yes	No	No	Yes	Yes	Alive	53	Alive	Unmarried	Unmarried	II	II	<65 years	>=65 years	1	51-70mm	11-20mm	M0	M0	N0	N0	Right	Left
22168714	Female	White	Upper Lobe	Upper Lobe	ADC	ADC	No	Sublobar resection	Yes	No	No	No	No	Alive	26	Alive	Married	Married	II	I	>=65 years	<65 years	1	11-20mm	11-20mm	M0	M0	N0	N0	Right	Left
22170355	Female	Other	Lower Lobe	Lower Lobe	ADC	Unknown or other NSCLC	Yes	Lobar resection	Yes	No	No	Yes	No	Alive	51	Alive	Unmarried	Unmarried	II	Unknown	>=65 years	<65 years	1	51-70mm	11-20mm	M0	M0	N0	N0	Right	Right
24301867	Male	White	Lower Lobe	Upper Lobe	SCC	SCC	No	No-operation	No	No	Yes	No	Yes	Alive	88	Alive	Married	Married	II	III	>=65 years	<65 years	3	11-20mm	11-20mm	M0	M0	N0	N2	Left	Right
24306371	Male	White	Upper Lobe	Lower Lobe	SCC	ADC	Yes	Sublobar resection	Yes	Yes	No	Yes	Yes	Dead	5	Dead	Unmarried	Unmarried	III	II	>=65 years	<65 years	1	51-70mm	31-50mm	M0	M0	N2	N0	Right	Left
24312405	Female	White	Lower Lobe	Upper Lobe	ADC	ADC	No	Sublobar resection	Yes	Yes	No	Yes	No	Alive	83	Alive	Unmarried	Unmarried	II	I	<65 years	>=65 years	1	21-30mm	1-10mm	M0	M0	N2	N0	Right	Left
24312739	Male	White	Lower Lobe	Lower Lobe	ADC	ADC	No	No-operation	No	No	No	No	No	Alive	59	Alive	Married	Married	I	Unknown	>=65 years	<65 years	1	£¾70mm	11-20mm	M0	M0	N0	N0	Left	Right
24314733	Female	Other	Other/Unknown	Upper Lobe	ADC	ADC	No	Sublobar resection	Yes	No	Yes	No	No	Alive	79	Alive	Unmarried	Unmarried	I	I	>=65 years	<65 years	1	11-20mm	11-20mm	M1	M0	N0	N0	Right	Left
24319273	Male	Other	Upper Lobe	Upper Lobe	ADC	ADC	No	No-operation	No	No	Yes	No	No	Alive	61	Alive	Married	Unknown	III	Unknown	>=65 years	<65 years	1	21-30mm	11-20mm	M0	M0	N0	N0	Left	Right
24323145	Female	White	Upper Lobe	Lower Lobe	ADC	ADC	No	Lobar resection	Yes	No	No	No	No	Dead	24	Dead	Unmarried	Unmarried	Unknown	III	>=65 years	<65 years	3	1-10mm	31-50mm	M0	M0	N0	N2	Right	Right
24323591	Male	Other	Upper Lobe	Lower Lobe	ADC	ADC	No	Lobar resection	Yes	No	No	No	No	Alive	58	Alive	Married	Married	II	II	>=65 years	<65 years	1	21-30mm	11-20mm	M0	M0	N0	N0	Left	Left
24325097	Male	White	Lower Lobe	Upper Lobe	ADC	ADC	No	No-operation	No	Yes	No	Yes	Yes	Dead	84	Dead	Married	Married	II	I	<65 years	>=65 years	1	£¾70mm	11-20mm	M0	M0	N0	N0	Right	Left
24329370	Male	White	Upper Lobe	Other/Unknown	SCC	ADC	Yes	No-operation	No	No	Yes	No	No	Dead	2	Dead	Married	Married	II	II	>=65 years	<65 years	5	21-30mm	Unknown	M0	M1	N0	N2	Left	Other/Unknown
24331740	Male	White	Upper Lobe	Middle Lobe	ADC	ADC	No	No-operation	No	No	Yes	Yes	No	Dead	31	Dead	Unmarried	Unmarried	II	I	>=65 years	<65 years	1	31-50mm	1-10mm	M0	M0	N0	N0	Right	Right
24335275	Female	White	Middle Lobe	Upper Lobe	Unknown or other NSCLC	Unknown or other NSCLC	No	Sublobar resection	Yes	No	No	No	No	Alive	91	Alive	Married	Married	II	Unknown	>=65 years	<65 years	1	21-30mm	1-10mm	M0	M0	N0	N0	Right	Right
24339738	Female	White	Upper Lobe	Lower Lobe	ADC	ADC	No	No-operation	No	No	No	No	No	Alive	7	Dead	Married	Married	II	Unknown	>=65 years	<65 years	5	£¾70mm	11-20mm	M0	M1	N0	Unknown	Right	Left
24344627	Male	White	Upper Lobe	Lower Lobe	ADC	ADC	No	Sublobar resection	Yes	No	No	No	No	Dead	6	Dead	Unmarried	Married	III	I	>=65 years	<65 years	1	31-50mm	11-20mm	M1	M0	N0	N0	Left	Right
24348772	Male	White	Upper Lobe	Upper Lobe	ADC	ADC	No	No-operation	No	Yes	Yes	Yes	Yes	Alive	85	Alive	Unmarried	Unmarried	III	I	>=65 years	<65 years	1	51-70mm	21-30mm	M0	M0	N0	N0	Left	Right
24352745	Male	White	Middle Lobe	Lower Lobe	ADC	ADC	No	No-operation	No	Yes	Yes	Yes	Yes	Dead	2	Dead	Married	Married	II	Unknown	>=65 years	<65 years	5	£¾70mm	51-70mm	M0	M1	N2	N2	Right	Left
24353114	Female	White	Lower Lobe	Upper Lobe	ADC	ADC	No	Lobar resection	Yes	No	No	Yes	No	Alive	19	Alive	Married	Married	II	I	<65 years	>=65 years	1	£¾70mm	1-10mm	M0	M0	N0	N0	Left	Right
24360668	Female	White	Lower Lobe	Upper Lobe	ADC	ADC	No	No-operation	No	No	No	No	No	Dead	25	Dead	Unmarried	Unmarried	III	II	>=65 years	<65 years	1	21-30mm	11-20mm	M0	M0	N0	N0	Left	Right
24365517	Female	White	Middle Lobe	Upper Lobe	ADC	ADC	No	No-operation	No	No	Yes	Yes	No	Alive	66	Alive	Unmarried	Unmarried	II	I	<65 years	>=65 years	1	51-70mm	1-10mm	M0	M0	N0	N0	Right	Right
24367410	Male	White	Lower Lobe	Lower Lobe	ADC	ADC	No	No-operation	No	Yes	No	Yes	Yes	Alive	52	Alive	Unknown	Married	II	Unknown	>=65 years	<65 years	1	51-70mm	1-10mm	M0	M0	N2	N0	Right	Left
24371042	Male	White	Lower Lobe	Middle Lobe	ADC	ADC	No	No-operation	No	No	Yes	No	No	Alive	6	Dead	Married	Married	III	Unknown	>=65 years	<65 years	4	51-70mm	51-70mm	M0	M0	N0	N2	Left	Right
24378828	Female	Other	Lower Lobe	Upper Lobe	ADC	ADC	No	Sublobar resection	Yes	No	No	No	No	Dead	15	Dead	Married	Married	II	I	<65 years	>=65 years	1	Unknown	21-30mm	M0	M0	N0	N0	Left	Right
24400722	Male	White	Lower Lobe	Middle Lobe	ADC	Unknown or other NSCLC	Yes	Lobar resection	Yes	No	No	Yes	No	Dead	4	Dead	Unmarried	Unmarried	I	I	>=65 years	<65 years	2	21-30mm	31-50mm	M0	M0	N2	N0	Right	Right
24404698	Female	White	Upper Lobe	Upper Lobe	Unknown or other NSCLC	Unknown or other NSCLC	No	Sublobar resection	Yes	No	No	No	No	Alive	54	Alive	Married	Married	II	Unknown	<65 years	>=65 years	1	31-50mm	11-20mm	M0	M0	N2	N0	Right	Left
24409052	Male	Other	Upper Lobe	Upper Lobe	ADC	ADC	No	No-operation	No	No	Yes	Yes	No	Alive	49	Alive	Married	Married	II	II	>=65 years	<65 years	1	21-30mm	1-10mm	M0	M0	N2	N0	Right	Left
27109234	Male	White	Upper Lobe	Upper Lobe	SCC	SCC	No	No-operation	No	No	No	Yes	Yes	Dead	9	Dead	Married	Married	II	II	>=65 years	<65 years	1	21-30mm	11-20mm	M0	M0	N1	N0	Left	Right
27116869	Male	Other	Upper Lobe	Upper Lobe	ADC	ADC	No	No-operation	No	No	No	No	Yes	Alive	4	Dead	Married	Married	III	III	>=65 years	<65 years	5	51-70mm	Unknown	M0	M1	N0	Unknown	Left	Right
27137785	Female	Other	Upper Lobe	Upper Lobe	ADC	ADC	No	No-operation	No	No	No	No	No	Alive	52	Alive	Married	Married	II	II	>=65 years	<65 years	2	11-20mm	51-70mm	M0	M0	N0	N0	Left	Left
27139512	Female	Other	Upper Lobe	Lower Lobe	SCC	SCC	No	Sublobar resection	Yes	No	No	Yes	No	Dead	8	Dead	Unmarried	Unmarried	III	III	>=65 years	<65 years	1	£¾70mm	21-30mm	M0	M0	N1	N0	Left	Right
27144264	Female	Other	Upper Lobe	Upper Lobe	SCC	ADC	Yes	Lobar resection	Yes	No	No	No	No	Dead	31	Dead	Married	Married	III	Unknown	>=65 years	<65 years	1	31-50mm	11-20mm	M0	M0	N0	N0	Right	Right
27148872	Female	White	Lower Lobe	Lower Lobe	ADC	ADC	No	Lobar resection	Yes	No	No	No	No	Alive	112	Alive	Married	Married	I	I	>=65 years	<65 years	1	11-20mm	1-10mm	M0	M0	N0	N0	Right	Left
27154167	Male	White	Other/Unknown	Lower Lobe	SCC	SCC	No	Sublobar resection	Yes	No	Yes	No	No	Dead	18	Dead	Married	Married	III	II	>=65 years	<65 years	1	31-50mm	1-10mm	M0	M0	N0	N0	Right	Left
27155621	Male	White	Lower Lobe	Lower Lobe	ADC	SCC	Yes	Lobar resection	Yes	No	No	No	No	Alive	0	Dead	Married	Married	II	I	>=65 years	<65 years	1	21-30mm	1-10mm	M0	M0	N1	N0	Right	Right
27158521	Female	White	Upper Lobe	Lower Lobe	ADC	ADC	No	No-operation	No	No	No	Yes	No	Dead	14	Dead	Married	Married	II	I	<65 years	>=65 years	4	21-30mm	31-50mm	M1	M0	N1	3	Left	Left
27164810	Male	White	Lower Lobe	Upper Lobe	ADC	ADC	No	Lobar resection	Yes	No	No	No	Yes	Dead	25	Dead	Married	Married	III	II	>=65 years	<65 years	2	31-50mm	31-50mm	M0	M0	N0	N1	Right	Left
27165513	Male	White	Upper Lobe	Lower Lobe	ADC	ADC	No	Sublobar resection	Yes	No	No	Yes	No	Alive	85	Alive	Married	Married	II	II	>=65 years	<65 years	1	31-50mm	11-20mm	M0	M0	N0	N0	Right	Right
27166449	Female	White	Upper Lobe	Upper Lobe	Unknown or other NSCLC	Unknown or other NSCLC	No	Lobar resection	Yes	Yes	No	Yes	No	Dead	33	Dead	Unmarried	Unmarried	III	Unknown	>=65 years	<65 years	1	31-50mm	1-10mm	M0	M0	N2	N0	Right	Right
27168167	Male	White	Lower Lobe	Other/Unknown	SCC	ADC	Yes	No-operation	No	No	Yes	No	Yes	Dead	7	Dead	Married	Married	III	III	<65 years	<65 years	5	51-70mm	£¾70mm	M0	M1	N0	N2	Right	Right
27172533	Male	White	Lower Lobe	Lower Lobe	ADC	Unknown or other NSCLC	Yes	Lobar resection	Yes	No	No	No	No	Alive	0	Dead	Married	Married	I	Unknown	>=65 years	<65 years	1	31-50mm	1-10mm	M0	M0	N2	N0	Left	Left
27176707	Male	Other	Upper Lobe	Lower Lobe	ADC	ADC	No	Lobar resection	Yes	No	No	Yes	No	Alive	89	Alive	Married	Married	I	II	>=65 years	<65 years	1	51-70mm	11-20mm	M0	M0	N0	N0	Right	Left
27180552	Male	White	Lower Lobe	Lower Lobe	ADC	ADC	No	Sublobar resection	Yes	No	No	No	No	Dead	73	Dead	Unmarried	Unmarried	II	I	>=65 years	<65 years	1	£¾70mm	11-20mm	M0	M0	N0	N0	Left	Right
27181180	Female	White	Upper Lobe	Upper Lobe	SCC	Unknown or other NSCLC	Yes	Sublobar resection	Yes	No	No	No	No	Alive	4	Dead	Unmarried	Unmarried	III	II	>=65 years	<65 years	1	11-20mm	11-20mm	M0	M0	N0	N0	Left	Right
27187474	Male	White	Lower Lobe	Lower Lobe	ADC	ADC	No	Lobar resection	Yes	No	No	No	No	Dead	7	Dead	Married	Married	II	II	>=65 years	<65 years	2	31-50mm	31-50mm	M0	M0	N0	N0	Left	Right
27193952	Male	White	Upper Lobe	Lower Lobe	ADC	ADC	No	Sublobar resection	Yes	No	No	No	No	Dead	10	Dead	Unmarried	Unmarried	I	II	>=65 years	<65 years	1	51-70mm	21-30mm	M0	M0	N0	N0	Right	Left
27193985	Male	White	Upper Lobe	Upper Lobe	SCC	ADC	Yes	Sublobar resection	Yes	No	No	Yes	No	Dead	33	Dead	Married	Married	III	II	>=65 years	<65 years	5	31-50mm	11-20mm	M1	M1	N0	N0	Right	Left
27197005	Female	White	Upper Lobe	Lower Lobe	ADC	ADC	No	No-operation	No	No	Yes	No	No	Alive	59	Alive	Married	Married	I	II	>=65 years	<65 years	1	11-20mm	11-20mm	M0	M0	N0	N0	Left	Left
27201190	Female	White	Upper Lobe	Lower Lobe	ADC	ADC	No	No-operation	No	No	No	No	Yes	Alive	41	Dead	Unmarried	Unmarried	II	Unknown	<65 years	<65 years	1	31-50mm	11-20mm	M0	M0	N0	N0	Left	Right
27201767	Female	White	Lower Lobe	Upper Lobe	ADC	ADC	No	No-operation	No	No	No	No	No	Dead	21	Dead	Married	Unmarried	III	Unknown	>=65 years	<65 years	1	31-50mm	11-20mm	M0	M0	N0	N0	Right	Left
27202103	Female	White	Upper Lobe	Lower Lobe	SCC	Unknown or other NSCLC	Yes	Sublobar resection	Yes	No	No	No	No	Dead	2	Dead	Unmarried	Unmarried	III	III	>=65 years	<65 years	5	21-30mm	11-20mm	M0	M1	N0	N1	Left	Right
27205374	Female	White	Upper Lobe	Lower Lobe	ADC	ADC	No	Sublobar resection	Yes	No	No	Yes	No	Alive	67	Alive	Married	Married	II	I	>=65 years	<65 years	1	11-20mm	21-30mm	M0	M0	N0	N0	Right	Left
27205822	Male	White	Upper Lobe	Upper Lobe	ADC	Unknown or other NSCLC	Yes	Lobar resection	Yes	Yes	Yes	No	No	Dead	13	Dead	Married	Married	III	IV	>=65 years	<65 years	2	1-10mm	31-50mm	M0	M0	N0	N0	Right	Right
27211785	Female	Other	Upper Lobe	Lower Lobe	ADC	ADC	No	No-operation	No	No	No	No	Yes	Dead	30	Dead	Married	Married	II	II	<65 years	>=65 years	5	21-30mm	51-70mm	M0	M1	N1	3	Right	Left
27212151	Male	Other	Lower Lobe	Lower Lobe	SCC	SCC	No	Lobar resection	Yes	No	No	No	No	Alive	8	Dead	Married	Married	III	III	>=65 years	<65 years	2	11-20mm	31-50mm	M0	M0	N0	N0	Left	Right
27214467	Female	White	Lower Lobe	Middle Lobe	ADC	ADC	No	Sublobar resection	Yes	No	No	Yes	Yes	Dead	73	Dead	Married	Married	II	II	>=65 years	<65 years	1	21-30mm	11-20mm	M0	M0	N1	N0	Left	Right
27233471	Female	White	Lower Lobe	Middle Lobe	SCC	Unknown or other NSCLC	Yes	Lobar resection	Yes	No	No	No	No	Dead	5	Dead	Unmarried	Unmarried	III	Unknown	>=65 years	<65 years	1	£¾70mm	1-10mm	M0	M0	N2	N0	Right	Right
27233492	Female	White	Upper Lobe	Other/Unknown	SCC	ADC	Yes	No-operation	No	No	No	No	No	Dead	5	Dead	Married	Unmarried	II	Unknown	>=65 years	<65 years	5	1-10mm	Unknown	M0	M1	N0	Unknown	Right	Left
27236876	Male	White	Middle Lobe	Upper Lobe	ADC	ADC	No	Sublobar resection	Yes	No	Yes	No	No	Alive	64	Alive	Married	Married	II	II	>=65 years	<65 years	1	11-20mm	21-30mm	M0	M0	N0	N0	Right	Right
27243774	Female	Other	Upper Lobe	Upper Lobe	ADC	ADC	No	No-operation	No	No	No	No	Yes	Alive	55	Alive	Married	Married	I	II	>=65 years	<65 years	5	11-20mm	11-20mm	M0	M1	N0	3	Right	Right
27250007	Female	White	Lower Lobe	Upper Lobe	ADC	ADC	No	Sublobar resection	Yes	Yes	No	Yes	No	Dead	2	Dead	Married	Married	III	Unknown	>=65 years	<65 years	3	31-50mm	1-10mm	M0	M0	N2	N2	Right	Left
27259150	Female	Other	Lower Lobe	Lower Lobe	ADC	ADC	No	Lobar resection	Yes	No	No	No	No	Alive	73	Alive	Married	Married	I	II	<65 years	>=65 years	1	21-30mm	11-20mm	M0	M0	N0	N0	Left	Right
27266482	Female	White	Upper Lobe	Upper Lobe	ADC	ADC	No	No-operation	No	Yes	Yes	Yes	No	Dead	30	Dead	Married	Married	I	I	<65 years	>=65 years	1	11-20mm	1-10mm	M0	M0	N2	N0	Right	Left
27269585	Male	White	Lower Lobe	Upper Lobe	ADC	ADC	No	Sublobar resection	Yes	No	No	No	No	Dead	46	Dead	Unmarried	Unmarried	III	II	<65 years	>=65 years	1	31-50mm	11-20mm	M0	M0	N0	N0	Left	Right
27276178	Female	Other	Lower Lobe	Upper Lobe	ADC	ADC	No	No-operation	No	Yes	Yes	No	No	Alive	94	Alive	Married	Married	II	I	<65 years	>=65 years	1	11-20mm	1-10mm	M0	M0	N0	N0	Right	Left
27283612	Female	White	Upper Lobe	Lower Lobe	SCC	SCC	No	Sublobar resection	Yes	Yes	No	Yes	No	Dead	5	Dead	Unmarried	Married	III	II	>=65 years	<65 years	1	31-50mm	1-10mm	M0	M0	N0	N0	Left	Left
27299919	Male	White	Upper Lobe	Upper Lobe	Unknown or other NSCLC	Unknown or other NSCLC	No	Lobar resection	Yes	No	No	No	No	Alive	54	Dead	Married	Married	III	IV	>=65 years	<65 years	5	31-50mm	31-50mm	M0	M1	N0	N0	Left	Left
27308291	Female	White	Upper Lobe	Middle Lobe	ADC	Unknown or other NSCLC	Yes	Sublobar resection	Yes	No	No	No	No	Alive	90	Alive	Unmarried	Unmarried	II	Unknown	<65 years	>=65 years	1	21-30mm	1-10mm	M0	M0	N0	N0	Right	Right
27308792	Female	Other	Upper Lobe	Lower Lobe	Unknown or other NSCLC	SCC	Yes	Sublobar resection	Yes	No	No	No	No	Dead	64	Dead	Unmarried	Unmarried	II	II	>=65 years	<65 years	1	31-50mm	11-20mm	M0	M0	N0	N0	Left	Right
27326327	Female	White	Upper Lobe	Upper Lobe	ADC	ADC	No	No-operation	No	No	Yes	No	No	Dead	2	Dead	Married	Married	II	Unknown	>=65 years	<65 years	5	51-70mm	11-20mm	M0	M1	N0	Unknown	Right	Left
27330582	Female	Other	Lower Lobe	Upper Lobe	ADC	ADC	No	Sublobar resection	Yes	No	No	No	No	Dead	55	Dead	Unmarried	Unmarried	II	II	>=65 years	<65 years	1	31-50mm	11-20mm	M0	M0	N0	N0	Left	Left
27335547	Female	White	Upper Lobe	Upper Lobe	ADC	Unknown or other NSCLC	Yes	Sublobar resection	Yes	No	No	Yes	Yes	Alive	82	Alive	Unknown	Married	I	I	>=65 years	<65 years	1	31-50mm	21-30mm	M0	M0	N0	N0	Right	Left
27337877	Female	White	Upper Lobe	Upper Lobe	Unknown or other NSCLC	ADC	Yes	Sublobar resection	Yes	No	No	Yes	No	Alive	48	Alive	Unmarried	Unmarried	II	I	>=65 years	<65 years	1	31-50mm	1-10mm	M1	M0	N0	N0	Right	Left
27344001	Male	White	Lower Lobe	Lower Lobe	SCC	ADC	Yes	Lobar resection	Yes	No	No	No	No	Alive	62	Dead	Married	Married	III	Unknown	>=65 years	<65 years	1	31-50mm	1-10mm	M0	M0	N0	N0	Right	Right
27352726	Male	Other	Lower Lobe	Lower Lobe	ADC	ADC	No	Lobar resection	Yes	No	No	No	No	Dead	33	Dead	Unmarried	Unmarried	III	III	>=65 years	<65 years	1	11-20mm	1-10mm	M0	M0	N0	N0	Left	Right
27362080	Female	Other	Middle Lobe	Lower Lobe	ADC	ADC	No	Sublobar resection	Yes	No	No	No	No	Alive	49	Alive	Married	Married	I	I	>=65 years	<65 years	1	21-30mm	1-10mm	M0	M0	N0	N0	Right	Left
27385584	Female	Other	Middle Lobe	Middle Lobe	ADC	Unknown or other NSCLC	Yes	Lobar resection	Yes	No	No	No	No	Alive	76	Alive	Married	Married	II	I	>=65 years	<65 years	1	21-30mm	11-20mm	M0	M0	N2	N0	Right	Right
27387131	Female	White	Upper Lobe	Upper Lobe	SCC	ADC	Yes	No-operation	No	No	No	No	No	Alive	68	Alive	Married	Married	III	Unknown	>=65 years	<65 years	1	21-30mm	11-20mm	M0	M0	N0	N0	Left	Right
27387173	Female	White	Lower Lobe	Upper Lobe	ADC	ADC	No	Lobar resection	Yes	No	Yes	No	Yes	Dead	30	Dead	Unmarried	Unmarried	II	II	>=65 years	<65 years	5	31-50mm	31-50mm	M0	M1	N0	N0	Left	Right
27388040	Female	Other	Lower Lobe	Lower Lobe	ADC	ADC	No	Lobar resection	Yes	No	No	No	No	Dead	46	Dead	Married	Married	II	II	>=65 years	<65 years	1	51-70mm	11-20mm	M0	M0	N0	N0	Left	Right
27388392	Female	Other	Upper Lobe	Lower Lobe	ADC	ADC	No	No-operation	No	No	No	No	No	Dead	11	Dead	Married	Unmarried	III	Unknown	>=65 years	<65 years	5	51-70mm	11-20mm	M0	M1	N0	N0	Left	Left
27396810	Male	White	Upper Lobe	Lower Lobe	Unknown or other NSCLC	SCC	Yes	No-operation	No	No	No	No	No	Alive	56	Alive	Unmarried	Unmarried	Unknown	III	>=65 years	<65 years	1	£¾70mm	11-20mm	M0	M0	N0	N0	Right	Right
27402870	Female	White	Upper Lobe	Upper Lobe	ADC	Unknown or other NSCLC	Yes	Sublobar resection	Yes	No	No	No	No	Alive	58	Alive	Married	Married	I	III	<65 years	>=65 years	1	11-20mm	11-20mm	M0	M0	N0	N0	Left	Right
27406109	Male	White	Upper Lobe	Lower Lobe	ADC	SCC	Yes	Sublobar resection	Yes	No	No	Yes	Yes	Dead	9	Dead	Married	Married	II	III	>=65 years	<65 years	3	51-70mm	31-50mm	M0	M0	N2	N2	Right	Right
27407930	Male	White	Upper Lobe	Upper Lobe	SCC	ADC	Yes	Sublobar resection	Yes	No	No	No	No	Alive	54	Alive	Married	Married	II	I	>=65 years	<65 years	1	51-70mm	11-20mm	M0	M0	N0	N0	Right	Left
27412745	Male	White	Lower Lobe	Upper Lobe	SCC	SCC	No	Sublobar resection	Yes	No	No	No	No	Alive	65	Alive	Married	Married	II	II	<65 years	>=65 years	1	31-50mm	1-10mm	M0	M0	N0	N0	Left	Right
27416042	Male	White	Upper Lobe	Middle Lobe	ADC	ADC	No	Lobar resection	Yes	No	No	No	No	Dead	2	Dead	Married	Married	Unknown	Unknown	>=65 years	<65 years	1	31-50mm	1-10mm	M0	M0	N0	N0	Right	Right
27420661	Female	White	Lower Lobe	Lower Lobe	SCC	SCC	No	No-operation	No	No	No	No	No	Alive	2	Dead	Unmarried	Unmarried	III	Unknown	>=65 years	<65 years	5	1-10mm	Unknown	M0	M1	N0	N2	Left	Right
27425403	Male	White	Upper Lobe	Middle Lobe	Unknown or other NSCLC	ADC	Yes	Sublobar resection	Yes	No	No	Yes	Yes	Dead	12	Dead	Married	Married	III	II	>=65 years	<65 years	2	11-20mm	21-30mm	M0	M0	N1	N1	Right	Right
27429585	Female	White	Upper Lobe	Lower Lobe	SCC	ADC	Yes	Sublobar resection	Yes	No	No	No	No	Dead	24	Dead	Unmarried	Unmarried	II	III	>=65 years	<65 years	1	1-10mm	11-20mm	M0	M0	N0	N0	Right	Left
27445367	Female	Other	Lower Lobe	Upper Lobe	ADC	ADC	No	Lobar resection	Yes	No	No	No	No	Dead	62	Dead	Married	Married	II	II	<65 years	>=65 years	1	31-50mm	11-20mm	M0	M0	N0	N0	Right	Right
27447331	Female	White	Lower Lobe	Lower Lobe	ADC	Unknown or other NSCLC	Yes	Lobar resection	Yes	No	No	No	No	Alive	65	Alive	Unmarried	Unmarried	II	Unknown	>=65 years	<65 years	1	11-20mm	1-10mm	M0	M0	N0	N0	Left	Left
27456468	Female	White	Lower Lobe	Upper Lobe	ADC	ADC	No	No-operation	No	No	No	No	Yes	Alive	41	Alive	Married	Unmarried	II	Unknown	<65 years	<65 years	5	21-30mm	Unknown	M0	M1	N0	N2	Left	Right
27457007	Male	Other	Lower Lobe	Upper Lobe	ADC	ADC	No	Lobar resection	Yes	Yes	Yes	No	No	Dead	43	Dead	Married	Married	Unknown	Unknown	>=65 years	<65 years	2	31-50mm	31-50mm	M0	M0	N0	N0	Right	Left
27469199	Male	White	Lower Lobe	Upper Lobe	Unknown or other NSCLC	ADC	Yes	Sublobar resection	Yes	No	No	Yes	Yes	Alive	61	Alive	Married	Married	IV	III	>=65 years	<65 years	2	31-50mm	11-20mm	M0	M0	N1	N1	Right	Right
27480105	Female	White	Lower Lobe	Lower Lobe	ADC	ADC	No	Lobar resection	Yes	No	No	Yes	No	Alive	60	Alive	Unmarried	Unmarried	I	I	>=65 years	<65 years	2	21-30mm	21-30mm	M0	M0	N1	N1	Right	Left
27484606	Female	White	Upper Lobe	Upper Lobe	ADC	Unknown or other NSCLC	Yes	Lobar resection	Yes	No	No	No	No	Alive	58	Alive	Unmarried	Unmarried	II	I	>=65 years	<65 years	1	31-50mm	11-20mm	M0	M0	N0	N0	Left	Left
27501681	Male	White	Lower Lobe	Lower Lobe	ADC	SCC	Yes	Lobar resection	Yes	No	No	No	No	Alive	51	Alive	Unmarried	Unmarried	I	II	>=65 years	<65 years	1	21-30mm	11-20mm	M0	M0	N0	N0	Right	Left
27502387	Female	White	Upper Lobe	Middle Lobe	ADC	ADC	No	Sublobar resection	Yes	No	No	Yes	Yes	Dead	21	Dead	Unmarried	Unmarried	II	II	>=65 years	<65 years	5	31-50mm	11-20mm	M1	M1	N0	N0	Right	Right
27507145	Male	Other	Upper Lobe	Upper Lobe	ADC	ADC	No	Lobar resection	Yes	No	No	No	No	Alive	56	Alive	Married	Married	III	II	<65 years	>=65 years	1	21-30mm	11-20mm	M0	M0	N0	N0	Left	Left
27522301	Male	Other	Upper Lobe	Upper Lobe	ADC	ADC	No	Lobar resection	Yes	No	No	Yes	Yes	Dead	51	Dead	Married	Married	II	II	<65 years	>=65 years	4	31-50mm	31-50mm	M0	M0	N2	N2	Right	Right
27525237	Female	White	Lower Lobe	Upper Lobe	SCC	SCC	No	Sublobar resection	Yes	No	No	No	Yes	Alive	50	Alive	Married	Married	III	II	>=65 years	<65 years	1	21-30mm	1-10mm	M0	M0	N0	N0	Right	Left
27527002	Female	Other	Lower Lobe	Lower Lobe	ADC	ADC	No	Sublobar resection	Yes	No	No	No	Yes	Dead	42	Dead	Married	Married	II	II	>=65 years	<65 years	3	21-30mm	11-20mm	M0	M0	N0	N2	Left	Right
27629433	Female	White	Upper Lobe	Upper Lobe	Unknown or other NSCLC	ADC	Yes	Lobar resection	Yes	No	No	No	No	Alive	53	Alive	Unmarried	Unmarried	III	Unknown	>=65 years	<65 years	1	£¾70mm	1-10mm	M0	M0	N0	N0	Right	Right
31969228	Female	White	Upper Lobe	Middle Lobe	ADC	ADC	No	No-operation	No	No	Yes	No	No	Alive	52	Alive	Married	Married	I	I	>=65 years	<65 years	1	£¾70mm	1-10mm	M0	M0	N0	N0	Right	Right
35115927	Female	White	Lower Lobe	Lower Lobe	ADC	SCC	Yes	Lobar resection	Yes	No	No	No	No	Dead	26	Dead	Married	Married	I	III	<65 years	>=65 years	2	1-10mm	51-70mm	M0	M0	N0	N0	Right	Left
35168263	Female	White	Lower Lobe	Upper Lobe	ADC	ADC	No	Sublobar resection	Yes	No	No	No	No	Alive	99	Alive	Married	Married	II	II	<65 years	>=65 years	3	11-20mm	11-20mm	M0	M0	N0	N2	Right	Left
35170492	Female	White	Upper Lobe	Middle Lobe	ADC	ADC	No	No-operation	No	No	Yes	No	No	Dead	19	Dead	Married	Married	II	I	>=65 years	<65 years	1	11-20mm	21-30mm	M1	M0	N0	N0	Left	Right
35173831	Male	Other	Upper Lobe	Upper Lobe	Unknown or other NSCLC	ADC	Yes	No-operation	No	No	Yes	No	No	Alive	82	Alive	Married	Married	IV	II	<65 years	>=65 years	5	21-30mm	11-20mm	M0	M1	N0	N0	Left	Right
35175127	Female	White	Upper Lobe	Lower Lobe	ADC	ADC	No	Pneumonectomy	Yes	No	No	Yes	No	Alive	93	Alive	Married	Married	II	II	>=65 years	<65 years	1	51-70mm	21-30mm	M0	M0	N0	N0	Left	Left
35183099	Male	White	Upper Lobe	Upper Lobe	SCC	ADC	Yes	No-operation	No	No	Yes	No	No	Alive	36	Dead	Unmarried	Unmarried	II	I	>=65 years	<65 years	1	21-30mm	21-30mm	M0	M0	N0	N0	Left	Right
35184875	Female	Other	Upper Lobe	Lower Lobe	Unknown or other NSCLC	ADC	Yes	No-operation	No	No	No	No	No	Alive	79	Alive	Married	Married	III	I	<65 years	>=65 years	1	21-30mm	21-30mm	M0	M0	N0	N0	Left	Right
35187001	Female	White	Upper Lobe	Upper Lobe	ADC	Unknown or other NSCLC	Yes	Sublobar resection	Yes	No	No	No	No	Alive	96	Alive	Unmarried	Unmarried	II	III	<65 years	<65 years	1	1-10mm	11-20mm	M0	M0	N0	N0	Right	Left
35187997	Male	White	Upper Lobe	Lower Lobe	ADC	ADC	No	No-operation	No	No	No	No	No	Dead	9	Dead	Married	Married	II	Unknown	>=65 years	<65 years	1	21-30mm	11-20mm	M0	M0	N1	N0	Right	Left
35189537	Female	White	Upper Lobe	Middle Lobe	ADC	ADC	No	Sublobar resection	Yes	No	No	No	No	Alive	116	Alive	Unmarried	Unmarried	Unknown	Unknown	>=65 years	<65 years	1	1-10mm	1-10mm	M0	M0	N0	N0	Right	Right
35203470	Female	White	Upper Lobe	Upper Lobe	SCC	ADC	Yes	Lobar resection	Yes	No	No	No	No	Alive	4	Dead	Unmarried	Unmarried	II	I	>=65 years	<65 years	1	21-30mm	1-10mm	M0	M0	N0	N0	Right	Right
35203963	Male	White	Lower Lobe	Upper Lobe	SCC	SCC	No	No-operation	No	No	Yes	Yes	No	Alive	40	Alive	Unmarried	Unmarried	II	III	>=65 years	<65 years	1	51-70mm	11-20mm	M0	M0	N0	N0	Left	Left
35204250	Female	White	Upper Lobe	Upper Lobe	ADC	ADC	No	Sublobar resection	Yes	Yes	No	Yes	No	Alive	86	Alive	Unmarried	Unmarried	III	III	>=65 years	<65 years	1	11-20mm	11-20mm	M0	M0	N1	N0	Left	Right
35208107	Male	White	Upper Lobe	Lower Lobe	ADC	ADC	No	No-operation	No	No	No	No	No	Dead	2	Dead	Married	Married	III	II	>=65 years	<65 years	5	31-50mm	51-70mm	M0	M1	N0	N2	Left	Right
35211347	Female	White	Lower Lobe	Lower Lobe	SCC	ADC	Yes	Lobar resection	Yes	No	No	No	No	Dead	96	Dead	Unmarried	Unmarried	II	I	>=65 years	<65 years	1	21-30mm	1-10mm	M0	M0	N0	N0	Right	Right
35217602	Male	White	Upper Lobe	Upper Lobe	SCC	SCC	No	No-operation	No	No	No	No	No	Dead	8	Dead	Unknown	Married	III	III	>=65 years	<65 years	3	31-50mm	31-50mm	M0	M0	N0	N2	Right	Left
35222474	Female	White	Upper Lobe	Lower Lobe	ADC	ADC	No	No-operation	No	No	Yes	Yes	Yes	Dead	97	Dead	Married	Married	II	Unknown	<65 years	>=65 years	1	11-20mm	21-30mm	M0	M0	N1	N0	Right	Left
35224412	Female	White	Lower Lobe	Upper Lobe	SCC	SCC	No	No-operation	No	Yes	No	Yes	No	Dead	1	Dead	Married	Unmarried	III	III	>=65 years	<65 years	3	51-70mm	31-50mm	M0	M0	N2	N2	Right	Left
35226186	Male	White	Lower Lobe	Upper Lobe	SCC	ADC	Yes	No-operation	No	No	Yes	No	Yes	Dead	9	Dead	Unmarried	Unmarried	II	III	>=65 years	<65 years	3	21-30mm	31-50mm	M0	M0	N0	N2	Left	Right
35227428	Female	White	Upper Lobe	Other/Unknown	ADC	ADC	No	No-operation	No	Yes	No	No	Yes	Alive	2	Dead	Married	Married	III	Unknown	<65 years	>=65 years	5	31-50mm	Unknown	M0	M1	3	Unknown	Left	Other/Unknown
35227561	Female	White	Lower Lobe	Other/Unknown	ADC	ADC	No	No-operation	No	No	Yes	No	No	Dead	7	Dead	Unmarried	Married	II	Unknown	>=65 years	<65 years	5	31-50mm	21-30mm	M0	M1	N0	N2	Left	Other/Unknown
35227928	Female	White	Lower Lobe	Lower Lobe	ADC	Unknown or other NSCLC	Yes	Lobar resection	Yes	No	No	No	No	Alive	115	Alive	Unmarried	Unmarried	I	I	>=65 years	<65 years	1	21-30mm	1-10mm	M0	M0	N0	N0	Right	Right
35229349	Male	White	Lower Lobe	Lower Lobe	Unknown or other NSCLC	ADC	Yes	No-operation	No	No	Yes	No	No	Alive	23	Dead	Unmarried	Unmarried	III	III	<65 years	<65 years	1	21-30mm	11-20mm	M0	M0	N0	N0	Right	Right
35231845	Female	White	Lower Lobe	Lower Lobe	ADC	Unknown or other NSCLC	Yes	Lobar resection	Yes	No	No	Yes	No	Alive	34	Dead	Unmarried	Unmarried	III	Unknown	>=65 years	<65 years	1	21-30mm	1-10mm	M0	M0	N0	N0	Left	Left
35237566	Female	White	Upper Lobe	Upper Lobe	ADC	Unknown or other NSCLC	Yes	Lobar resection	Yes	Yes	Yes	Yes	Yes	Alive	111	Alive	Married	Married	I	I	>=65 years	<65 years	1	31-50mm	1-10mm	M0	M0	N2	N0	Right	Right
35244685	Male	White	Lower Lobe	Lower Lobe	ADC	ADC	No	Sublobar resection	Yes	No	No	Yes	No	Dead	58	Dead	Married	Married	II	II	<65 years	>=65 years	1	£¾70mm	1-10mm	M0	M0	N0	N0	Right	Left
35254644	Female	Other	Upper Lobe	Upper Lobe	ADC	ADC	No	No-operation	No	No	Yes	No	Yes	Alive	90	Alive	Married	Married	II	Unknown	<65 years	>=65 years	1	11-20mm	31-50mm	M0	M0	N0	N0	Right	Right
35258736	Male	White	Upper Lobe	Upper Lobe	ADC	ADC	No	Lobar resection	Yes	No	No	No	No	Dead	3	Dead	Unmarried	Unmarried	II	II	<65 years	>=65 years	1	21-30mm	21-30mm	M0	M0	N0	N0	Right	Left
35260854	Male	White	Upper Lobe	Lower Lobe	ADC	ADC	No	Lobar resection	Yes	No	No	No	No	Alive	78	Alive	Married	Married	I	I	>=65 years	<65 years	1	11-20mm	11-20mm	M0	M0	N0	N0	Left	Right
35260907	Male	White	Lower Lobe	Upper Lobe	SCC	SCC	No	Sublobar resection	Yes	No	No	No	No	Alive	55	Alive	Married	Married	III	III	>=65 years	<65 years	1	51-70mm	1-10mm	M0	M0	N0	N0	Left	Left
35263355	Female	Other	Upper Lobe	Lower Lobe	ADC	ADC	No	Pneumonectomy	Yes	No	No	Yes	Yes	Dead	28	Dead	Married	Married	II	II	>=65 years	<65 years	3	31-50mm	21-30mm	M0	M0	N1	N2	Right	Right
35264183	Female	White	Upper Lobe	Upper Lobe	SCC	ADC	Yes	Sublobar resection	Yes	No	No	No	No	Dead	28	Dead	Unmarried	Unmarried	III	Unknown	<65 years	>=65 years	1	31-50mm	21-30mm	M0	M0	N0	N0	Left	Right
35272076	Male	White	Lower Lobe	Upper Lobe	ADC	SCC	Yes	No-operation	No	No	Yes	No	No	Alive	23	Dead	Unmarried	Unmarried	III	Unknown	>=65 years	<65 years	1	31-50mm	31-50mm	M0	M0	N0	N0	Left	Left
35272422	Male	White	Upper Lobe	Lower Lobe	ADC	ADC	No	No-operation	No	No	Yes	No	Yes	Dead	72	Dead	Married	Married	II	Unknown	<65 years	>=65 years	2	31-50mm	11-20mm	M0	M0	N0	N1	Left	Right
35281334	Male	White	Lower Lobe	Upper Lobe	ADC	ADC	No	Lobar resection	Yes	No	No	No	No	Alive	19	Dead	Married	Married	II	II	>=65 years	<65 years	2	11-20mm	31-50mm	M0	M0	N0	N1	Left	Right
35283690	Male	White	Other/Unknown	Lower Lobe	ADC	Unknown or other NSCLC	Yes	No-operation	No	No	Yes	Yes	Yes	Dead	30	Dead	Married	Married	II	II	>=65 years	<65 years	1	21-30mm	1-10mm	M0	M0	N0	N0	Right	Right
35302360	Female	White	Upper Lobe	Middle Lobe	ADC	ADC	No	No-operation	No	No	Yes	No	No	Alive	82	Alive	Unmarried	Unmarried	II	II	>=65 years	<65 years	1	11-20mm	11-20mm	M0	M0	N0	N0	Right	Right
35306308	Male	White	Upper Lobe	Other/Unknown	ADC	ADC	No	Lobar resection	Yes	No	No	Yes	Yes	Alive	105	Alive	Married	Married	III	Unknown	<65 years	>=65 years	1	11-20mm	11-20mm	M0	M0	N0	N0	Left	Right
35309146	Female	White	Upper Lobe	Upper Lobe	Unknown or other NSCLC	ADC	Yes	Lobar resection	Yes	No	No	No	No	Alive	65	Dead	Unmarried	Unmarried	III	II	>=65 years	<65 years	1	31-50mm	1-10mm	M0	M0	N0	N0	Left	Left
35313284	Male	Other	Upper Lobe	Lower Lobe	ADC	ADC	No	Lobar resection	Yes	No	No	No	Yes	Alive	70	Alive	Married	Married	II	III	<65 years	<65 years	2	11-20mm	51-70mm	M0	M0	3	N0	Left	Left
35314976	Female	White	Lower Lobe	Upper Lobe	ADC	ADC	No	Sublobar resection	Yes	No	Yes	No	No	Dead	42	Dead	Unmarried	Unmarried	II	II	>=65 years	<65 years	1	11-20mm	21-30mm	M0	M0	N0	N0	Right	Right
35317378	Female	White	Upper Lobe	Lower Lobe	Unknown or other NSCLC	ADC	Yes	No-operation	No	No	Yes	No	Yes	Dead	2	Dead	Unmarried	Unmarried	II	II	<65 years	<65 years	5	21-30mm	21-30mm	M0	M1	N0	N2	Right	Right
35320479	Female	White	Upper Lobe	Upper Lobe	ADC	ADC	No	No-operation	No	No	Yes	Yes	No	Dead	17	Dead	Unmarried	Unmarried	II	II	>=65 years	<65 years	4	21-30mm	11-20mm	M0	M0	N1	3	Left	Right
35324070	Female	White	Lower Lobe	Other/Unknown	ADC	ADC	No	No-operation	No	No	Yes	No	Yes	Alive	59	Dead	Unmarried	Unmarried	III	III	>=65 years	<65 years	1	11-20mm	11-20mm	M0	M0	N0	N0	Left	Left
35330354	Female	White	Lower Lobe	Lower Lobe	ADC	ADC	No	No-operation	No	No	No	No	No	Alive	22	Dead	Married	Married	I	Unknown	>=65 years	<65 years	2	21-30mm	51-70mm	M0	M0	N0	N0	Left	Right
35333149	Female	White	Lower Lobe	Lower Lobe	ADC	ADC	No	Lobar resection	Yes	No	No	No	No	Alive	48	Alive	Married	Married	I	I	>=65 years	<65 years	1	31-50mm	11-20mm	M0	M0	N0	N0	Left	Right
35335340	Female	White	Lower Lobe	Lower Lobe	ADC	ADC	No	No-operation	No	No	Yes	No	Yes	Dead	21	Dead	Married	Married	II	II	>=65 years	<65 years	1	11-20mm	11-20mm	M0	M0	N0	N0	Left	Right
35336089	Male	White	Lower Lobe	Upper Lobe	ADC	ADC	No	Sublobar resection	Yes	No	No	Yes	No	Alive	95	Alive	Married	Married	III	II	<65 years	>=65 years	1	51-70mm	21-30mm	M0	M0	N0	N0	Right	Right
35340029	Male	Other	Upper Lobe	Lower Lobe	ADC	ADC	No	Sublobar resection	Yes	No	No	No	No	Alive	109	Alive	Unmarried	Unmarried	II	I	<65 years	>=65 years	1	21-30mm	11-20mm	M0	M0	N0	N0	Left	Right
35344474	Female	White	Lower Lobe	Lower Lobe	ADC	Unknown or other NSCLC	Yes	Lobar resection	Yes	No	No	No	No	Alive	102	Alive	Married	Married	II	Unknown	>=65 years	<65 years	1	1-10mm	1-10mm	M0	M0	N0	N0	Left	Left
35350977	Male	White	Upper Lobe	Lower Lobe	Unknown or other NSCLC	ADC	Yes	Lobar resection	Yes	No	No	No	Yes	Dead	19	Dead	Married	Married	I	II	<65 years	<65 years	2	21-30mm	11-20mm	M0	M0	N0	N1	Right	Left
35351083	Female	White	Upper Lobe	Upper Lobe	ADC	ADC	No	No-operation	No	No	No	No	No	Alive	102	Alive	Unmarried	Unmarried	II	II	<65 years	>=65 years	1	21-30mm	11-20mm	M0	M0	N0	N0	Left	Right
35357348	Female	White	Upper Lobe	Lower Lobe	SCC	Unknown or other NSCLC	Yes	No-operation	No	No	No	No	Yes	Dead	1	Dead	Unmarried	Unmarried	III	Unknown	>=65 years	<65 years	5	31-50mm	31-50mm	M0	M1	N0	N0	Right	Left
35362985	Female	White	Upper Lobe	Middle Lobe	ADC	ADC	No	No-operation	No	No	No	No	Yes	Dead	20	Dead	Married	Married	III	II	>=65 years	<65 years	1	11-20mm	11-20mm	M0	M0	N0	N0	Left	Right
35367070	Female	White	Upper Lobe	Other/Unknown	ADC	ADC	No	Sublobar resection	Yes	No	No	No	No	Dead	13	Dead	Married	Married	II	III	>=65 years	<65 years	1	11-20mm	21-30mm	M0	M0	N0	N0	Left	Right
35368485	Male	White	Upper Lobe	Lower Lobe	SCC	SCC	No	No-operation	No	No	Yes	Yes	No	Alive	47	Dead	Unmarried	Unmarried	III	II	>=65 years	<65 years	1	31-50mm	1-10mm	M0	M0	N0	N0	Right	Left
35369955	Female	White	Upper Lobe	Upper Lobe	ADC	ADC	No	Sublobar resection	Yes	No	No	Yes	Yes	Alive	99	Alive	Married	Married	III	III	<65 years	>=65 years	1	21-30mm	1-10mm	M0	M0	N1	N0	Left	Right
35372732	Male	White	Upper Lobe	Upper Lobe	SCC	Unknown or other NSCLC	Yes	No-operation	No	No	Yes	No	Yes	Alive	25	Alive	Married	Married	II	Unknown	>=65 years	<65 years	3	11-20mm	11-20mm	M0	M0	N0	N2	Left	Right
35374652	Female	White	Upper Lobe	Upper Lobe	ADC	ADC	No	No-operation	No	No	Yes	Yes	No	Alive	68	Alive	Married	Married	II	Unknown	>=65 years	<65 years	1	31-50mm	11-20mm	M0	M0	N0	N0	Right	Left
35386331	Female	White	Upper Lobe	Upper Lobe	ADC	ADC	No	No-operation	No	No	Yes	No	No	Dead	83	Dead	Married	Married	II	Unknown	>=65 years	<65 years	1	31-50mm	11-20mm	M0	M0	N0	N0	Right	Left
35387987	Female	White	Upper Lobe	Lower Lobe	ADC	ADC	No	No-operation	No	No	No	Yes	No	Dead	9	Dead	Unmarried	Unmarried	II	II	<65 years	<65 years	3	11-20mm	21-30mm	M0	M0	N1	N2	Left	Left
35389577	Female	White	Upper Lobe	Lower Lobe	SCC	ADC	Yes	Sublobar resection	Yes	No	No	No	No	Alive	53	Dead	Unmarried	Unmarried	II	II	>=65 years	<65 years	1	21-30mm	1-10mm	M0	M0	N0	N0	Left	Left
35390134	Male	White	Upper Lobe	Upper Lobe	SCC	SCC	No	Lobar resection	Yes	No	No	Yes	No	Dead	23	Dead	Married	Married	III	III	<65 years	<65 years	2	51-70mm	21-30mm	M0	M0	N2	N1	Right	Left
35391874	Female	White	Middle Lobe	Lower Lobe	Unknown or other NSCLC	Unknown or other NSCLC	No	Lobar resection	Yes	No	No	Yes	Yes	Alive	96	Alive	Married	Married	I	I	<65 years	>=65 years	1	21-30mm	11-20mm	M0	M0	N0	N0	Right	Right
35392087	Female	Other	Upper Lobe	Middle Lobe	ADC	ADC	No	Lobar resection	Yes	No	No	No	No	Alive	99	Alive	Married	Married	II	III	<65 years	>=65 years	1	31-50mm	11-20mm	M0	M0	N0	N0	Left	Right
35396285	Male	White	Upper Lobe	Lower Lobe	ADC	ADC	No	Sublobar resection	Yes	No	No	No	No	Dead	6	Dead	Married	Married	II	I	>=65 years	<65 years	1	11-20mm	11-20mm	M1	M0	N0	N0	Right	Left
35396850	Male	White	Upper Lobe	Middle Lobe	ADC	Unknown or other NSCLC	Yes	Lobar resection	Yes	No	No	No	No	Alive	104	Alive	Married	Married	II	Unknown	>=65 years	<65 years	1	11-20mm	21-30mm	M0	M0	N0	N0	Right	Right
35397728	Male	White	Middle Lobe	Upper Lobe	SCC	SCC	No	Lobar resection	Yes	No	No	No	Yes	Alive	102	Alive	Married	Married	III	III	>=65 years	<65 years	2	21-30mm	31-50mm	M0	M0	N0	N1	Right	Left
35400035	Male	White	Upper Lobe	Lower Lobe	ADC	ADC	No	Lobar resection	Yes	No	No	No	No	Dead	22	Dead	Unmarried	Unmarried	I	II	<65 years	>=65 years	1	31-50mm	11-20mm	M0	M0	N0	N0	Right	Left
35401132	Female	White	Upper Lobe	Other/Unknown	ADC	ADC	No	No-operation	No	No	No	Yes	No	Alive	56	Alive	Married	Unmarried	I	Unknown	>=65 years	<65 years	1	£¾70mm	1-10mm	M0	M0	N0	N0	Left	Left
35404308	Female	White	Lower Lobe	Lower Lobe	ADC	ADC	No	Lobar resection	Yes	No	No	Yes	Yes	Alive	103	Alive	Married	Married	II	II	<65 years	>=65 years	2	31-50mm	31-50mm	M0	M0	N0	N0	Right	Right
35410587	Male	White	Middle Lobe	Lower Lobe	SCC	ADC	Yes	Lobar resection	Yes	No	No	No	No	Dead	85	Dead	Unmarried	Unmarried	II	I	>=65 years	<65 years	1	1-10mm	31-50mm	M0	M0	N1	N0	Right	Right
35413569	Male	White	Upper Lobe	Upper Lobe	ADC	SCC	Yes	Lobar resection	Yes	No	No	No	No	Alive	85	Dead	Married	Married	III	III	<65 years	>=65 years	1	11-20mm	1-10mm	M0	M0	N0	N0	Left	Left
35414061	Female	White	Upper Lobe	Lower Lobe	ADC	ADC	No	No-operation	No	No	Yes	No	No	Alive	87	Alive	Unmarried	Unmarried	I	I	>=65 years	<65 years	1	11-20mm	31-50mm	M0	M0	N0	N0	Left	Right
35415038	Female	White	Upper Lobe	Lower Lobe	ADC	ADC	No	No-operation	No	No	No	No	Yes	Dead	11	Dead	Married	Unmarried	I	I	>=65 years	<65 years	5	21-30mm	31-50mm	M0	M1	N0	N0	Right	Right
35417042	Female	White	Upper Lobe	Upper Lobe	ADC	ADC	No	No-operation	No	No	Yes	No	No	Alive	79	Alive	Married	Married	III	III	>=65 years	<65 years	2	11-20mm	21-30mm	M0	M0	N0	N1	Left	Right
35422570	Female	White	Lower Lobe	Lower Lobe	ADC	Unknown or other NSCLC	Yes	Lobar resection	Yes	No	No	No	No	Alive	51	Dead	Married	Married	I	I	>=65 years	<65 years	1	11-20mm	21-30mm	M0	M0	N0	N0	Left	Left
35426864	Female	White	Lower Lobe	Upper Lobe	ADC	ADC	No	No-operation	No	Yes	Yes	Yes	Yes	Dead	5	Dead	Married	Married	II	II	>=65 years	<65 years	1	£¾70mm	11-20mm	M0	M0	N0	N0	Left	Right
35437280	Female	White	Lower Lobe	Upper Lobe	ADC	ADC	No	No-operation	No	No	Yes	No	No	Alive	70	Alive	Unknown	Unmarried	II	I	>=65 years	<65 years	1	21-30mm	11-20mm	M0	M0	N0	N0	Right	Right
35439863	Female	White	Upper Lobe	Upper Lobe	SCC	SCC	No	Sublobar resection	Yes	No	No	No	No	Alive	75	Alive	Unmarried	Unmarried	III	III	>=65 years	<65 years	1	£¾70mm	11-20mm	M0	M0	N0	N0	Right	Left
35453376	Female	Other	Lower Lobe	Upper Lobe	ADC	ADC	No	Sublobar resection	Yes	No	Yes	Yes	Yes	Alive	97	Alive	Married	Married	III	II	>=65 years	<65 years	1	31-50mm	11-20mm	M0	M0	N0	N0	Right	Right
35461377	Female	White	Middle Lobe	Lower Lobe	SCC	ADC	Yes	Lobar resection	Yes	No	No	No	No	Alive	6	Dead	Unmarried	Unmarried	III	III	>=65 years	<65 years	2	11-20mm	31-50mm	M0	M0	N0	N1	Right	Left
35462745	Female	Other	Upper Lobe	Lower Lobe	ADC	ADC	No	No-operation	No	No	Yes	No	Yes	Dead	41	Dead	Married	Married	II	II	>=65 years	<65 years	5	11-20mm	Unknown	M0	M1	N0	N0	Left	Left
35463351	Female	White	Upper Lobe	Upper Lobe	ADC	ADC	No	Lobar resection	Yes	Unknown	No	Yes	Yes	Alive	77	Alive	Unknown	Unknown	IV	II	<65 years	>=65 years	1	31-50mm	11-20mm	M0	M0	N0	N0	Right	Left
35465046	Male	White	Upper Lobe	Lower Lobe	ADC	ADC	No	Sublobar resection	Yes	No	No	Yes	No	Alive	67	Alive	Unmarried	Married	II	II	>=65 years	<65 years	1	11-20mm	11-20mm	M0	M0	N0	N0	Right	Left
35465544	Male	White	Upper Lobe	Lower Lobe	ADC	ADC	No	No-operation	No	Yes	No	Yes	No	Alive	58	Alive	Married	Married	III	Unknown	<65 years	>=65 years	1	31-50mm	11-20mm	M0	M0	N2	N0	Left	Right
35479071	Female	White	Upper Lobe	Upper Lobe	ADC	ADC	No	Lobar resection	Yes	No	No	No	No	Alive	76	Dead	Unmarried	Unmarried	II	II	>=65 years	<65 years	1	31-50mm	11-20mm	M0	M0	N0	N0	Left	Right
35492356	Male	White	Lower Lobe	Lower Lobe	Unknown or other NSCLC	ADC	Yes	Lobar resection	Yes	No	No	No	No	Alive	95	Alive	Married	Married	Unknown	Unknown	>=65 years	<65 years	1	1-10mm	11-20mm	M0	M0	N0	N0	Right	Right
35492897	Male	White	Lower Lobe	Lower Lobe	ADC	ADC	No	Lobar resection	Yes	No	No	No	Yes	Dead	4	Dead	Unmarried	Unmarried	II	III	<65 years	>=65 years	2	11-20mm	31-50mm	M0	M0	N0	N0	Right	Left
35493043	Male	Other	Lower Lobe	Upper Lobe	ADC	SCC	Yes	No-operation	No	No	No	No	No	Alive	99	Alive	Unmarried	Unmarried	III	III	<65 years	>=65 years	1	11-20mm	11-20mm	M0	M0	N0	N0	Left	Right
35505027	Female	White	Upper Lobe	Lower Lobe	Unknown or other NSCLC	ADC	Yes	Sublobar resection	Yes	No	No	No	No	Alive	24	Dead	Unmarried	Unmarried	Unknown	I	>=65 years	<65 years	1	£¾70mm	11-20mm	M0	M0	N0	N0	Left	Left
35513904	Male	Other	Lower Lobe	Upper Lobe	SCC	SCC	No	Sublobar resection	Yes	No	No	No	No	Dead	11	Dead	Married	Married	III	III	>=65 years	<65 years	1	31-50mm	31-50mm	M0	M0	N0	N0	Left	Right
35516040	Female	White	Other/Unknown	Upper Lobe	ADC	ADC	No	Sublobar resection	Yes	Yes	No	No	No	Alive	77	Alive	Married	Married	I	I	<65 years	>=65 years	1	51-70mm	11-20mm	M0	M0	N0	N0	Right	Left
35517043	Female	White	Lower Lobe	Upper Lobe	SCC	SCC	No	No-operation	No	No	Yes	No	No	Dead	17	Dead	Married	Married	III	II	>=65 years	<65 years	1	51-70mm	11-20mm	M0	M0	N0	N0	Right	Right
35525200	Male	White	Upper Lobe	Lower Lobe	ADC	ADC	No	Sublobar resection	Yes	No	No	No	No	Dead	50	Dead	Unmarried	Unmarried	I	II	>=65 years	<65 years	1	11-20mm	11-20mm	M0	M0	N0	N0	Left	Right
35533711	Female	White	Upper Lobe	Lower Lobe	ADC	ADC	No	No-operation	No	No	No	No	No	Alive	61	Alive	Married	Married	II	Unknown	<65 years	>=65 years	1	21-30mm	11-20mm	M0	M0	N0	N0	Right	Right
35542052	Male	Other	Other/Unknown	Other/Unknown	ADC	ADC	No	No-operation	No	No	No	Yes	Yes	Dead	2	Dead	Unmarried	Married	IV	IV	<65 years	<65 years	5	£¾70mm	11-20mm	M0	M1	N2	N0	Right	Left
35545082	Male	White	Upper Lobe	Other/Unknown	SCC	ADC	Yes	No-operation	No	No	No	No	No	Dead	2	Dead	Married	Married	III	Unknown	<65 years	>=65 years	5	31-50mm	1-10mm	M0	M1	N0	Unknown	Right	Other/Unknown
35548168	Female	White	Upper Lobe	Lower Lobe	SCC	SCC	No	No-operation	No	Yes	No	Yes	Yes	Dead	24	Dead	Married	Married	III	Unknown	<65 years	>=65 years	1	51-70mm	11-20mm	M0	M0	N2	N0	Right	Left
35559061	Male	Other	Lower Lobe	Upper Lobe	ADC	ADC	No	Lobar resection	Yes	No	No	No	No	Alive	56	Alive	Married	Married	II	I	<65 years	>=65 years	1	21-30mm	11-20mm	M0	M0	N0	N0	Left	Right
35568863	Male	White	Upper Lobe	Lower Lobe	ADC	Unknown or other NSCLC	Yes	Sublobar resection	Yes	No	No	No	No	Alive	81	Alive	Married	Married	II	III	<65 years	<65 years	1	11-20mm	11-20mm	M0	M0	N0	N0	Right	Left
35571216	Male	White	Upper Lobe	Upper Lobe	ADC	ADC	No	Sublobar resection	Yes	No	No	No	No	Alive	67	Alive	Unmarried	Unmarried	III	II	>=65 years	<65 years	1	31-50mm	1-10mm	M1	M0	N2	N0	Right	Left
35572728	Female	White	Lower Lobe	Lower Lobe	ADC	ADC	No	Sublobar resection	Yes	No	Yes	No	Yes	Alive	26	Dead	Married	Married	II	I	<65 years	<65 years	2	21-30mm	11-20mm	M0	M0	N0	N1	Left	Right
35576838	Female	White	Upper Lobe	Lower Lobe	SCC	Unknown or other NSCLC	Yes	No-operation	No	No	No	No	No	Dead	24	Dead	Unmarried	Unmarried	II	Unknown	>=65 years	<65 years	1	31-50mm	21-30mm	M0	M0	N0	N0	Left	Right
35586027	Male	White	Upper Lobe	Upper Lobe	SCC	SCC	No	No-operation	No	No	Yes	No	No	Dead	34	Dead	Married	Married	II	Unknown	>=65 years	<65 years	1	21-30mm	21-30mm	M0	M0	N0	N0	Right	Left
35593401	Female	White	Upper Lobe	Upper Lobe	ADC	ADC	No	Lobar resection	Yes	No	No	No	No	Dead	38	Dead	Unknown	Unknown	II	II	>=65 years	<65 years	3	21-30mm	£¾70mm	M0	M0	N0	N0	Right	Right
35606909	Female	Other	Lower Lobe	Lower Lobe	ADC	ADC	No	No-operation	No	No	Yes	No	No	Dead	48	Dead	Married	Married	II	Unknown	>=65 years	<65 years	1	31-50mm	11-20mm	M0	M0	N0	N0	Right	Left
35610384	Female	White	Upper Lobe	Upper Lobe	ADC	ADC	No	No-operation	No	No	Yes	No	No	Alive	52	Alive	Married	Married	II	Unknown	>=65 years	<65 years	1	11-20mm	11-20mm	M0	M0	N0	N0	Left	Right
35613556	Female	White	Upper Lobe	Upper Lobe	ADC	SCC	Yes	Lobar resection	Yes	No	No	No	No	Dead	71	Dead	Unmarried	Unmarried	II	III	>=65 years	<65 years	1	21-30mm	11-20mm	M0	M0	N0	N0	Right	Right
35613591	Female	White	Lower Lobe	Upper Lobe	ADC	ADC	No	No-operation	No	No	Yes	No	No	Alive	73	Alive	Unmarried	Unmarried	I	I	>=65 years	<65 years	1	21-30mm	1-10mm	M0	M0	N0	N0	Right	Left
35620458	Male	Other	Lower Lobe	Lower Lobe	Unknown or other NSCLC	ADC	Yes	Lobar resection	Yes	No	No	No	No	Alive	86	Alive	Married	Married	II	II	>=65 years	<65 years	1	11-20mm	11-20mm	M0	M0	N0	N0	Right	Right
35636011	Female	White	Upper Lobe	Upper Lobe	ADC	ADC	No	Lobar resection	Yes	No	No	No	No	Alive	85	Alive	Unmarried	Unmarried	II	Unknown	>=65 years	<65 years	1	21-30mm	1-10mm	M0	M0	N0	N0	Right	Right
35639500	Male	White	Upper Lobe	Lower Lobe	ADC	ADC	No	Sublobar resection	Yes	No	No	No	No	Alive	81	Alive	Unmarried	Unmarried	IV	III	>=65 years	<65 years	3	21-30mm	11-20mm	M0	M0	N2	N2	Left	Left
35640893	Female	White	Lower Lobe	Lower Lobe	ADC	ADC	No	No-operation	No	No	Yes	No	No	Alive	50	Alive	Married	Married	II	Unknown	<65 years	<65 years	1	31-50mm	21-30mm	M0	M0	N0	N0	Right	Right
35641120	Male	White	Upper Lobe	Upper Lobe	ADC	ADC	No	Lobar resection	Yes	No	No	Yes	No	Alive	70	Alive	Unmarried	Unmarried	II	I	>=65 years	<65 years	1	21-30mm	21-30mm	M0	M0	N0	N0	Right	Left
35645968	Male	White	Upper Lobe	Lower Lobe	SCC	Unknown or other NSCLC	Yes	Sublobar resection	Yes	No	No	No	No	Alive	74	Dead	Married	Married	II	I	>=65 years	<65 years	1	31-50mm	1-10mm	M0	M0	N0	N0	Left	Left
35652316	Female	White	Upper Lobe	Lower Lobe	ADC	ADC	No	Sublobar resection	Yes	No	No	No	No	Alive	52	Alive	Unmarried	Unmarried	II	I	>=65 years	<65 years	1	11-20mm	1-10mm	M0	M0	N0	N0	Right	Left
35652931	Male	White	Upper Lobe	Upper Lobe	ADC	ADC	No	Lobar resection	Yes	No	No	No	No	Alive	93	Alive	Married	Married	I	Unknown	<65 years	>=65 years	1	1-10mm	1-10mm	M0	M0	N0	N0	Right	Right
35652937	Female	White	Upper Lobe	Upper Lobe	ADC	ADC	No	Lobar resection	Yes	No	No	No	No	Alive	93	Alive	Unmarried	Unmarried	II	Unknown	>=65 years	<65 years	1	31-50mm	1-10mm	M0	M0	N0	N0	Right	Right
35652981	Male	White	Lower Lobe	Upper Lobe	ADC	ADC	No	No-operation	No	No	Yes	No	No	Alive	51	Alive	Married	Married	II	Unknown	>=65 years	<65 years	1	11-20mm	11-20mm	M0	M0	N0	N0	Left	Right
35656587	Female	White	Lower Lobe	Lower Lobe	ADC	ADC	No	Lobar resection	Yes	No	No	No	No	Alive	70	Alive	Married	Married	I	II	<65 years	>=65 years	1	11-20mm	21-30mm	M0	M0	N0	N0	Right	Left
35657969	Female	White	Lower Lobe	Lower Lobe	ADC	SCC	Yes	Lobar resection	Yes	No	No	No	No	Alive	10	Dead	Married	Married	I	I	>=65 years	<65 years	1	21-30mm	1-10mm	M0	M0	N0	N0	Right	Right
35662782	Male	Other	Upper Lobe	Upper Lobe	ADC	Unknown or other NSCLC	Yes	Lobar resection	Yes	No	No	No	No	Dead	22	Dead	Unmarried	Unmarried	II	IV	<65 years	>=65 years	1	21-30mm	21-30mm	M0	M0	N0	N0	Left	Left
35676072	Female	White	Lower Lobe	Middle Lobe	ADC	ADC	No	No-operation	No	No	Yes	No	Yes	Dead	42	Dead	Married	Married	II	III	<65 years	>=65 years	3	21-30mm	21-30mm	M0	M0	N0	N2	Right	Right
35677903	Male	White	Upper Lobe	Lower Lobe	SCC	SCC	No	No-operation	No	No	Yes	No	Yes	Alive	60	Alive	Married	Married	III	II	>=65 years	<65 years	2	21-30mm	11-20mm	M0	M0	N2	N1	Right	Left
35683153	Female	White	Lower Lobe	Upper Lobe	ADC	ADC	No	No-operation	No	No	Yes	No	No	Alive	62	Alive	Unmarried	Unmarried	II	II	>=65 years	<65 years	1	21-30mm	1-10mm	M0	M0	N0	N0	Right	Right
35683572	Female	White	Upper Lobe	Upper Lobe	ADC	Unknown or other NSCLC	Yes	Lobar resection	Yes	No	No	No	No	Alive	79	Alive	Married	Married	III	II	>=65 years	<65 years	5	11-20mm	1-10mm	M0	M1	N0	N0	Right	Right
35693624	Female	White	Upper Lobe	Upper Lobe	SCC	Unknown or other NSCLC	Yes	Sublobar resection	Yes	No	No	No	No	Alive	54	Dead	Married	Married	II	I	>=65 years	<65 years	1	21-30mm	1-10mm	M0	M0	N0	N0	Right	Right
35696079	Male	White	Lower Lobe	Upper Lobe	SCC	SCC	No	No-operation	No	No	No	No	Yes	Dead	17	Dead	Married	Married	I	Unknown	>=65 years	<65 years	5	21-30mm	Unknown	M0	M1	N0	N0	Left	Left
35701912	Male	White	Upper Lobe	Upper Lobe	ADC	ADC	No	Sublobar resection	Yes	No	No	Yes	No	Dead	16	Dead	Married	Married	III	III	>=65 years	<65 years	1	21-30mm	11-20mm	M0	M0	N1	N0	Left	Right
35703841	Male	White	Upper Lobe	Upper Lobe	SCC	ADC	Yes	Sublobar resection	Yes	Yes	Yes	Yes	Yes	Dead	24	Dead	Married	Married	II	III	>=65 years	<65 years	1	11-20mm	21-30mm	M0	M0	N0	N0	Left	Left
35710566	Female	White	Upper Lobe	Upper Lobe	ADC	ADC	No	Sublobar resection	Yes	No	No	No	No	Dead	4	Dead	Married	Married	I	IV	>=65 years	<65 years	1	11-20mm	21-30mm	M0	M0	N0	N0	Right	Left
35712649	Male	White	Lower Lobe	Lower Lobe	ADC	Unknown or other NSCLC	Yes	Lobar resection	Yes	No	No	No	No	Dead	9	Dead	Unmarried	Married	I	III	>=65 years	<65 years	2	11-20mm	11-20mm	M0	M0	N0	N1	Right	Right
35713025	Male	White	Upper Lobe	Lower Lobe	SCC	ADC	Yes	Sublobar resection	Yes	Yes	No	No	No	Dead	4	Dead	Married	Married	III	II	>=65 years	<65 years	1	51-70mm	21-30mm	M0	M0	N1	N0	Right	Right
35717458	Female	White	Lower Lobe	Upper Lobe	ADC	SCC	Yes	Sublobar resection	Yes	No	No	No	No	Alive	55	Alive	Unmarried	Married	II	II	>=65 years	<65 years	1	21-30mm	11-20mm	M0	M0	N0	N0	Right	Left
35724888	Female	White	Upper Lobe	Lower Lobe	ADC	ADC	No	Lobar resection	Yes	No	No	No	Yes	Dead	14	Dead	Married	Married	II	II	>=65 years	<65 years	2	1-10mm	1-10mm	M0	M0	N1	N1	Right	Left
35727423	Female	White	Lower Lobe	Lower Lobe	SCC	SCC	No	Sublobar resection	Yes	No	No	No	No	Alive	50	Alive	Unmarried	Married	III	II	>=65 years	<65 years	1	11-20mm	1-10mm	M0	M0	N0	N0	Right	Left
35734777	Female	White	Lower Lobe	Upper Lobe	ADC	SCC	Yes	Lobar resection	Yes	No	No	Yes	No	Alive	48	Alive	Unmarried	Unmarried	III	III	>=65 years	<65 years	1	51-70mm	21-30mm	M0	M0	N2	N0	Left	Right
35745314	Male	Other	Upper Lobe	Upper Lobe	ADC	Unknown or other NSCLC	Yes	No-operation	No	No	No	No	No	Alive	29	Dead	Married	Married	III	III	>=65 years	<65 years	1	51-70mm	1-10mm	M0	M0	N0	N0	Right	Left
35750493	Male	White	Lower Lobe	Upper Lobe	ADC	ADC	No	Sublobar resection	Yes	No	No	Yes	No	Dead	4	Dead	Unmarried	Married	III	III	<65 years	>=65 years	2	51-70mm	31-50mm	M0	M0	N0	N0	Right	Left
35753847	Female	White	Upper Lobe	Upper Lobe	SCC	SCC	No	No-operation	No	No	No	No	Yes	Alive	65	Alive	Unmarried	Unmarried	III	Unknown	>=65 years	<65 years	5	51-70mm	1-10mm	M0	M1	N0	N1	Right	Left
35765292	Female	White	Lower Lobe	Other/Unknown	ADC	ADC	No	No-operation	No	No	No	Yes	Yes	Dead	11	Dead	Married	Married	II	I	>=65 years	<65 years	5	£¾70mm	Unknown	M0	M1	N0	N0	Left	Right
35769943	Female	Other	Upper Lobe	Upper Lobe	Unknown or other NSCLC	ADC	Yes	Sublobar resection	Yes	No	No	Yes	Yes	Dead	23	Dead	Married	Unmarried	II	III	>=65 years	<65 years	1	31-50mm	11-20mm	M0	M0	N0	N0	Right	Left
35775471	Male	White	Upper Lobe	Upper Lobe	ADC	ADC	No	No-operation	No	No	Yes	Yes	Yes	Alive	72	Alive	Married	Married	II	I	<65 years	>=65 years	1	£¾70mm	21-30mm	M0	M0	N0	N0	Left	Right
35775531	Female	White	Upper Lobe	Upper Lobe	ADC	Unknown or other NSCLC	Yes	Lobar resection	Yes	No	No	No	No	Alive	75	Alive	Married	Married	I	Unknown	>=65 years	<65 years	1	31-50mm	1-10mm	M0	M0	N0	N0	Right	Right
35783782	Female	White	Upper Lobe	Lower Lobe	ADC	ADC	No	Sublobar resection	Yes	No	No	No	Yes	Dead	28	Dead	Married	Married	I	II	>=65 years	<65 years	2	31-50mm	21-30mm	M0	M0	N0	N1	Right	Left
35789404	Male	White	Upper Lobe	Upper Lobe	ADC	Unknown or other NSCLC	Yes	Lobar resection	Yes	No	No	No	No	Alive	72	Alive	Unknown	Married	II	Unknown	>=65 years	<65 years	1	11-20mm	1-10mm	M0	M0	N0	N0	Left	Left
35792993	Male	White	Lower Lobe	Lower Lobe	ADC	ADC	No	Lobar resection	Yes	No	No	Yes	Yes	Alive	72	Alive	Married	Married	I	I	>=65 years	<65 years	1	21-30mm	1-10mm	M0	M0	N0	N0	Left	Left
35800519	Male	White	Lower Lobe	Middle Lobe	ADC	ADC	No	Pneumonectomy	Yes	No	No	No	Yes	Alive	57	Alive	Married	Married	III	II	<65 years	>=65 years	1	11-20mm	31-50mm	M0	M0	N0	N0	Right	Right
35806720	Female	White	Lower Lobe	Lower Lobe	ADC	ADC	No	Sublobar resection	Yes	No	No	No	No	Dead	33	Dead	Married	Married	III	III	<65 years	>=65 years	1	21-30mm	11-20mm	M0	M0	N0	N0	Right	Left
35809465	Female	White	Lower Lobe	Upper Lobe	ADC	ADC	No	No-operation	No	No	No	No	No	Dead	12	Dead	Married	Married	I	I	>=65 years	<65 years	1	21-30mm	1-10mm	M0	M0	N1	N0	Left	Right
35822554	Female	White	Upper Lobe	Upper Lobe	Unknown or other NSCLC	ADC	Yes	Lobar resection	Yes	No	No	No	No	Alive	69	Alive	Unmarried	Unmarried	Unknown	II	>=65 years	<65 years	1	51-70mm	11-20mm	M0	M0	N0	N0	Left	Left
35826143	Female	White	Lower Lobe	Upper Lobe	Unknown or other NSCLC	ADC	Yes	Sublobar resection	Yes	No	No	No	No	Alive	45	Dead	Unmarried	Unmarried	III	III	>=65 years	<65 years	1	11-20mm	1-10mm	M0	M0	N0	N0	Right	Right
35827852	Male	White	Upper Lobe	Upper Lobe	SCC	ADC	Yes	Sublobar resection	Yes	No	No	Yes	Yes	Alive	71	Alive	Unmarried	Unmarried	III	III	<65 years	>=65 years	1	31-50mm	11-20mm	M0	M0	N0	N0	Left	Right
35833416	Male	White	Upper Lobe	Middle Lobe	ADC	ADC	No	No-operation	No	No	Yes	No	No	Alive	33	Dead	Married	Married	II	II	>=65 years	<65 years	1	21-30mm	21-30mm	M0	M0	N0	N0	Right	Right
35835067	Male	White	Upper Lobe	Lower Lobe	ADC	ADC	No	Sublobar resection	Yes	No	No	No	No	Alive	70	Alive	Married	Married	II	II	>=65 years	<65 years	1	21-30mm	1-10mm	M0	M0	N0	N0	Right	Left
35835235	Female	Other	Upper Lobe	Upper Lobe	ADC	ADC	No	No-operation	No	No	Yes	No	No	Dead	31	Dead	Unmarried	Unmarried	II	Unknown	>=65 years	<65 years	1	11-20mm	21-30mm	M0	M0	N0	N0	Left	Right
35848243	Female	Other	Upper Lobe	Lower Lobe	ADC	ADC	No	Lobar resection	Yes	No	No	Yes	No	Alive	68	Alive	Married	Married	III	III	<65 years	>=65 years	2	31-50mm	31-50mm	M0	M0	N2	N1	Left	Right
35855090	Male	White	Lower Lobe	Upper Lobe	ADC	ADC	No	Sublobar resection	Yes	No	No	No	No	Dead	15	Dead	Unknown	Unknown	II	II	>=65 years	<65 years	1	11-20mm	21-30mm	M0	M0	N0	N0	Left	Right
35858871	Male	White	Upper Lobe	Lower Lobe	ADC	SCC	Yes	Pneumonectomy	Yes	No	No	No	No	Alive	40	Dead	Unmarried	Unmarried	II	II	<65 years	>=65 years	1	21-30mm	21-30mm	M0	M0	N0	N0	Right	Right
35867960	Male	White	Upper Lobe	Lower Lobe	ADC	ADC	No	Sublobar resection	Yes	No	No	No	No	Alive	69	Alive	Unmarried	Unmarried	III	I	>=65 years	<65 years	1	11-20mm	21-30mm	M0	M0	N0	N0	Left	Left
35868675	Female	White	Lower Lobe	Upper Lobe	ADC	ADC	No	No-operation	No	No	Yes	No	No	Dead	53	Dead	Unmarried	Unmarried	III	I	>=65 years	<65 years	3	31-50mm	21-30mm	M0	M0	N0	N2	Left	Right
35890356	Male	Other	Upper Lobe	Lower Lobe	ADC	ADC	No	Lobar resection	Yes	No	No	No	No	Alive	39	Alive	Unmarried	Unknown	II	II	>=65 years	<65 years	1	11-20mm	11-20mm	M0	M0	N0	N0	Left	Right
35900287	Female	Other	Upper Lobe	Lower Lobe	ADC	ADC	No	Sublobar resection	Yes	No	No	Yes	No	Alive	57	Alive	Unknown	Married	Unknown	II	<65 years	>=65 years	1	11-20mm	1-10mm	M0	M0	N2	N0	Right	Right
35914016	Male	White	Upper Lobe	Upper Lobe	ADC	ADC	No	No-operation	No	Yes	No	Yes	Yes	Alive	42	Alive	Married	Married	III	III	<65 years	>=65 years	2	£¾70mm	31-50mm	M0	M0	N2	N1	Left	Left
35915892	Female	White	Lower Lobe	Upper Lobe	ADC	ADC	No	Sublobar resection	Yes	No	No	No	No	Alive	53	Alive	Married	Married	II	II	>=65 years	<65 years	1	21-30mm	11-20mm	M0	M0	N0	N0	Right	Left
35932107	Male	White	Upper Lobe	Upper Lobe	Unknown or other NSCLC	Unknown or other NSCLC	No	Lobar resection	Yes	No	No	No	No	Dead	52	Dead	Married	Married	Unknown	Unknown	<65 years	>=65 years	1	21-30mm	21-30mm	M0	M0	N0	N0	Left	Right
35933294	Male	White	Upper Lobe	Upper Lobe	Unknown or other NSCLC	SCC	Yes	No-operation	No	Yes	No	Yes	No	Alive	44	Dead	Married	Married	Unknown	Unknown	>=65 years	<65 years	1	31-50mm	1-10mm	M0	M0	N0	N0	Right	Left
35936081	Female	White	Upper Lobe	Lower Lobe	ADC	ADC	No	Sublobar resection	Yes	No	No	No	No	Alive	64	Alive	Unmarried	Unknown	III	I	>=65 years	<65 years	1	31-50mm	21-30mm	M0	M0	N0	N0	Left	Left
35958434	Male	White	Upper Lobe	Upper Lobe	ADC	ADC	No	Lobar resection	Yes	No	No	Yes	No	Dead	48	Dead	Unmarried	Unmarried	III	III	<65 years	>=65 years	1	31-50mm	31-50mm	M0	M0	N0	N0	Left	Right
35963263	Female	White	Upper Lobe	Lower Lobe	ADC	ADC	No	Sublobar resection	Yes	No	No	No	No	Dead	11	Dead	Married	Married	III	III	>=65 years	<65 years	1	21-30mm	21-30mm	M0	M0	N0	N0	Right	Right
35972631	Female	White	Lower Lobe	Lower Lobe	ADC	Unknown or other NSCLC	Yes	Lobar resection	Yes	No	No	No	No	Alive	66	Alive	Unmarried	Unmarried	II	III	>=65 years	<65 years	1	21-30mm	21-30mm	M0	M0	N0	N0	Right	Left
36004888	Female	White	Middle Lobe	Upper Lobe	Unknown or other NSCLC	ADC	Yes	Lobar resection	Yes	No	No	No	No	Alive	59	Alive	Unmarried	Unmarried	III	II	>=65 years	<65 years	1	11-20mm	11-20mm	M0	M0	N1	N0	Right	Right
36026210	Male	Other	Lower Lobe	Upper Lobe	ADC	ADC	No	No-operation	No	No	No	No	No	Alive	0	Dead	Unmarried	Unmarried	Unknown	III	>=65 years	<65 years	3	31-50mm	£¾70mm	M0	M0	N1	N0	Right	Left
36034834	Female	White	Lower Lobe	Lower Lobe	ADC	Unknown or other NSCLC	Yes	Lobar resection	Yes	No	No	No	No	Alive	27	Dead	Married	Married	I	I	>=65 years	<65 years	1	1-10mm	1-10mm	M0	M0	N0	N0	Left	Left
36038094	Male	White	Upper Lobe	Upper Lobe	SCC	SCC	No	Lobar resection	Yes	Yes	Yes	Yes	Yes	Alive	59	Alive	Married	Married	II	III	>=65 years	<65 years	1	31-50mm	31-50mm	M0	M0	N0	N0	Left	Right
36059498	Female	White	Middle Lobe	Upper Lobe	Unknown or other NSCLC	ADC	Yes	Sublobar resection	Yes	No	Yes	No	No	Dead	31	Dead	Married	Married	III	III	>=65 years	<65 years	1	21-30mm	21-30mm	M0	M0	N0	N0	Right	Right
36074323	Male	White	Upper Lobe	Middle Lobe	ADC	ADC	No	Sublobar resection	Yes	No	No	No	No	Dead	54	Dead	Unmarried	Unmarried	I	I	>=65 years	<65 years	1	21-30mm	11-20mm	M0	M0	N0	N0	Left	Right
36084383	Female	White	Upper Lobe	Lower Lobe	ADC	ADC	No	Lobar resection	Yes	No	No	No	No	Alive	54	Alive	Unmarried	Unmarried	II	I	<65 years	>=65 years	1	11-20mm	11-20mm	M0	M0	N0	N0	Right	Left
36089549	Male	Other	Lower Lobe	Lower Lobe	Unknown or other NSCLC	ADC	Yes	Lobar resection	Yes	No	No	No	No	Dead	23	Dead	Unmarried	Unmarried	II	II	>=65 years	<65 years	1	21-30mm	11-20mm	M0	M0	N0	N0	Right	Right
36106570	Male	Other	Middle Lobe	Upper Lobe	ADC	ADC	No	Lobar resection	Yes	No	No	No	No	Alive	50	Alive	Married	Married	II	III	>=65 years	<65 years	1	11-20mm	31-50mm	M0	M0	N0	N0	Right	Left
36107244	Female	White	Lower Lobe	Upper Lobe	ADC	ADC	No	No-operation	No	No	Yes	No	No	Alive	51	Alive	Married	Married	I	I	<65 years	>=65 years	1	11-20mm	21-30mm	M0	M0	N0	N0	Right	Left
36113042	Male	White	Lower Lobe	Lower Lobe	ADC	Unknown or other NSCLC	Yes	Lobar resection	Yes	No	No	No	No	Alive	52	Alive	Unmarried	Unmarried	Unknown	Unknown	>=65 years	<65 years	1	11-20mm	1-10mm	M0	M0	N0	N0	Right	Right
36114530	Female	White	Upper Lobe	Upper Lobe	ADC	Unknown or other NSCLC	Yes	Lobar resection	Yes	No	No	No	No	Alive	50	Alive	Married	Married	I	III	<65 years	>=65 years	1	21-30mm	21-30mm	M0	M0	N0	N0	Right	Left
36117209	Female	White	Upper Lobe	Lower Lobe	ADC	ADC	No	Lobar resection	Yes	No	No	No	No	Alive	33	Dead	Married	Married	II	Unknown	>=65 years	<65 years	1	21-30mm	11-20mm	M0	M0	N0	N0	Right	Left
36121475	Female	White	Lower Lobe	Upper Lobe	ADC	ADC	No	No-operation	No	No	Yes	No	No	Alive	48	Alive	Married	Married	III	Unknown	>=65 years	<65 years	1	21-30mm	11-20mm	M0	M0	N0	N0	Right	Left
36125000	Female	White	Upper Lobe	Middle Lobe	SCC	ADC	Yes	Lobar resection	Yes	No	No	No	No	Alive	51	Alive	Married	Married	III	I	>=65 years	<65 years	1	31-50mm	11-20mm	M0	M0	N0	N0	Right	Right
36127899	Female	Other	Middle Lobe	Middle Lobe	ADC	Unknown or other NSCLC	Yes	Lobar resection	Yes	No	No	No	No	Alive	49	Alive	Married	Married	I	I	>=65 years	<65 years	1	11-20mm	1-10mm	M0	M0	N0	N0	Right	Right
36150736	Female	White	Lower Lobe	Upper Lobe	ADC	ADC	No	Lobar resection	Yes	No	No	No	No	Dead	25	Dead	Married	Married	II	II	>=65 years	<65 years	1	21-30mm	21-30mm	M0	M0	N0	N0	Right	Left
36158291	Male	White	Upper Lobe	Upper Lobe	SCC	ADC	Yes	Lobar resection	Yes	No	No	Yes	No	Alive	50	Alive	Married	Married	II	II	>=65 years	<65 years	1	11-20mm	1-10mm	M0	M0	N1	N0	Right	Right
36164585	Female	White	Upper Lobe	Upper Lobe	ADC	Unknown or other NSCLC	Yes	Lobar resection	Yes	No	No	No	No	Alive	53	Alive	Unmarried	Unmarried	I	Unknown	>=65 years	<65 years	1	11-20mm	1-10mm	M0	M0	N0	N0	Right	Right
36174562	Female	White	Lower Lobe	Lower Lobe	ADC	SCC	Yes	Sublobar resection	Yes	No	No	No	No	Alive	48	Alive	Married	Married	I	III	>=65 years	<65 years	1	31-50mm	11-20mm	M0	M0	N0	N0	Left	Right
36187728	Male	White	Upper Lobe	Upper Lobe	ADC	Unknown or other NSCLC	Yes	Lobar resection	Yes	No	No	No	Yes	Alive	50	Alive	Married	Married	II	II	<65 years	>=65 years	1	11-20mm	11-20mm	M0	M0	N0	N0	Right	Right
36187846	Female	White	Lower Lobe	Upper Lobe	ADC	ADC	No	Lobar resection	Yes	No	No	No	No	Alive	49	Alive	Married	Married	II	I	<65 years	>=65 years	1	11-20mm	11-20mm	M0	M0	N0	N0	Left	Right
46295381	Male	White	Lower Lobe	Upper Lobe	SCC	SCC	No	Lobar resection	Yes	No	No	No	No	Alive	73	Alive	Married	Married	III	II	>=65 years	<65 years	1	21-30mm	11-20mm	M0	M0	N0	N0	Right	Left
46624449	Male	White	Middle Lobe	Upper Lobe	ADC	SCC	Yes	No-operation	No	No	No	Yes	Yes	Dead	13	Dead	Unmarried	Unmarried	III	Unknown	>=65 years	<65 years	2	21-30mm	51-70mm	M0	M0	N1	N0	Right	Right
46624985	Female	White	Upper Lobe	Middle Lobe	SCC	SCC	No	Lobar resection	Yes	Yes	Yes	No	No	Dead	35	Dead	Married	Married	II	II	>=65 years	<65 years	1	11-20mm	11-20mm	M0	M0	N0	N0	Left	Right
46625562	Male	White	Other/Unknown	Middle Lobe	SCC	SCC	No	No-operation	No	No	Yes	Yes	Yes	Dead	13	Dead	Unmarried	Unmarried	II	Unknown	>=65 years	<65 years	1	51-70mm	31-50mm	M0	M0	N1	N0	Right	Right
46626742	Male	White	Lower Lobe	Lower Lobe	ADC	Unknown or other NSCLC	Yes	Lobar resection	Yes	No	No	No	No	Dead	46	Dead	Married	Married	III	Unknown	>=65 years	<65 years	1	31-50mm	11-20mm	M0	M0	N0	N0	Left	Left
46627253	Male	White	Upper Lobe	Upper Lobe	ADC	ADC	No	No-operation	No	No	Yes	Yes	Yes	Alive	62	Alive	Married	Married	II	Unknown	<65 years	>=65 years	3	21-30mm	11-20mm	M0	M0	N0	N2	Left	Right
46628141	Female	White	Lower Lobe	Upper Lobe	ADC	ADC	No	No-operation	No	No	Yes	No	No	Alive	76	Alive	Married	Married	I	I	<65 years	<65 years	1	21-30mm	21-30mm	M0	M0	N2	N0	Left	Left
46629173	Female	Other	Upper Lobe	Lower Lobe	ADC	ADC	No	No-operation	No	No	Yes	No	Yes	Alive	70	Alive	Married	Married	II	Unknown	<65 years	>=65 years	4	21-30mm	31-50mm	M0	M0	N0	3	Right	Right
46630648	Female	White	Other/Unknown	Upper Lobe	ADC	ADC	No	No-operation	No	No	Yes	No	Yes	Dead	18	Dead	Unmarried	Unmarried	II	III	<65 years	>=65 years	5	21-30mm	21-30mm	M0	M1	N0	3	Right	Left
46637270	Male	White	Lower Lobe	Upper Lobe	SCC	SCC	No	No-operation	No	No	No	No	No	Dead	5	Dead	Unmarried	Unknown	III	III	>=65 years	<65 years	5	£¾70mm	51-70mm	M0	M1	N0	N0	Right	Left
46638390	Male	White	Upper Lobe	Lower Lobe	SCC	SCC	No	Sublobar resection	Yes	No	No	Yes	No	Alive	68	Alive	Married	Married	II	II	<65 years	>=65 years	1	31-50mm	11-20mm	M0	M0	N0	N0	Left	Left
46638600	Female	White	Upper Lobe	Lower Lobe	ADC	SCC	Yes	Sublobar resection	Yes	Yes	No	Yes	No	Alive	64	Alive	Married	Married	III	II	<65 years	>=65 years	1	21-30mm	11-20mm	M1	M0	N0	N0	Left	Right
46639079	Female	White	Lower Lobe	Lower Lobe	ADC	ADC	No	No-operation	No	No	Yes	No	No	Alive	47	Dead	Unmarried	Unmarried	II	Unknown	>=65 years	<65 years	1	31-50mm	11-20mm	M0	M0	N0	N0	Right	Right
46642252	Female	Other	Upper Lobe	Other/Unknown	ADC	ADC	No	No-operation	No	No	Yes	No	Yes	Alive	77	Alive	Unmarried	Unmarried	I	Unknown	<65 years	>=65 years	1	11-20mm	21-30mm	M0	M0	N0	N0	Left	Left
46642597	Male	White	Upper Lobe	Lower Lobe	ADC	ADC	No	Sublobar resection	Yes	No	No	Yes	No	Alive	83	Alive	Unmarried	Unmarried	III	II	<65 years	>=65 years	1	21-30mm	1-10mm	M0	M0	N1	N0	Left	Right
46643101	Male	White	Upper Lobe	Upper Lobe	SCC	SCC	No	No-operation	No	No	No	No	No	Dead	20	Dead	Married	Married	III	II	>=65 years	<65 years	1	31-50mm	31-50mm	M0	M0	N0	N0	Right	Left
46649450	Male	White	Upper Lobe	Upper Lobe	SCC	SCC	No	No-operation	No	No	Yes	No	Yes	Dead	14	Dead	Unmarried	Married	II	II	<65 years	>=65 years	5	31-50mm	51-70mm	M0	M1	N1	N2	Left	Right
46649864	Female	White	Other/Unknown	Lower Lobe	ADC	ADC	No	Sublobar resection	Yes	No	No	No	No	Dead	29	Dead	Unmarried	Unmarried	II	III	>=65 years	<65 years	1	11-20mm	11-20mm	M0	M0	N0	N0	Right	Left
46653679	Male	White	Lower Lobe	Lower Lobe	SCC	ADC	Yes	Lobar resection	Yes	No	No	No	No	Alive	113	Alive	Married	Married	III	II	>=65 years	<65 years	1	1-10mm	11-20mm	M0	M0	N0	N0	Right	Right
46654890	Female	White	Lower Lobe	Upper Lobe	ADC	ADC	No	No-operation	No	Yes	No	Yes	No	Dead	0	Dead	Married	Married	III	III	>=65 years	<65 years	1	31-50mm	11-20mm	M0	M0	N2	N0	Right	Left
46654997	Male	White	Upper Lobe	Lower Lobe	ADC	Unknown or other NSCLC	Yes	No-operation	No	No	Yes	No	Yes	Alive	60	Alive	Unmarried	Unmarried	II	Unknown	<65 years	>=65 years	3	21-30mm	1-10mm	M0	M0	N0	N2	Right	Right
46655022	Female	White	Lower Lobe	Upper Lobe	SCC	SCC	No	Sublobar resection	Yes	No	No	No	Yes	Dead	34	Dead	Married	Unmarried	II	II	<65 years	>=65 years	3	21-30mm	11-20mm	M0	M0	N0	N2	Left	Right
46656764	Male	White	Upper Lobe	Upper Lobe	ADC	ADC	No	Pneumonectomy	Yes	No	Yes	No	Yes	Alive	71	Dead	Unmarried	Unmarried	II	II	<65 years	>=65 years	1	11-20mm	11-20mm	M0	M0	N0	N0	Left	Left
46656773	Female	White	Upper Lobe	Upper Lobe	SCC	ADC	Yes	Lobar resection	Yes	No	No	No	No	Alive	112	Alive	Unmarried	Unmarried	III	II	<65 years	>=65 years	1	11-20mm	1-10mm	M0	M0	N0	N0	Right	Right
46657481	Female	White	Lower Lobe	Upper Lobe	ADC	ADC	No	No-operation	No	No	No	No	No	Alive	0	Dead	Unmarried	Unmarried	I	Unknown	>=65 years	<65 years	5	21-30mm	31-50mm	M0	M1	N0	N2	Right	Left
46660119	Male	Other	Upper Lobe	Upper Lobe	ADC	ADC	No	No-operation	No	No	Yes	Yes	No	Alive	89	Alive	Married	Married	III	Unknown	>=65 years	<65 years	1	31-50mm	11-20mm	M0	M0	N2	N0	Left	Right
46662614	Female	White	Lower Lobe	Upper Lobe	SCC	ADC	Yes	Sublobar resection	Yes	No	No	No	No	Alive	69	Dead	Married	Married	III	I	>=65 years	<65 years	1	21-30mm	11-20mm	M0	M0	N0	N0	Right	Right
46662843	Male	White	Lower Lobe	Upper Lobe	SCC	ADC	Yes	Lobar resection	Yes	No	No	No	No	Dead	40	Dead	Unmarried	Unmarried	II	II	<65 years	>=65 years	2	11-20mm	31-50mm	M0	M0	N0	N1	Left	Right
46663652	Male	White	Upper Lobe	Upper Lobe	ADC	ADC	No	Sublobar resection	Yes	No	No	No	No	Alive	21	Dead	Unmarried	Unmarried	II	II	<65 years	>=65 years	1	21-30mm	1-10mm	M0	M0	N0	N0	Left	Right
46668497	Female	White	Upper Lobe	Upper Lobe	ADC	ADC	No	Lobar resection	Yes	No	No	Yes	Yes	Dead	12	Dead	Married	Married	III	Unknown	<65 years	>=65 years	5	31-50mm	11-20mm	M0	M1	N0	N0	Left	Left
46670447	Male	White	Lower Lobe	Lower Lobe	Unknown or other NSCLC	ADC	Yes	Sublobar resection	Yes	No	No	No	No	Dead	32	Dead	Married	Married	III	I	>=65 years	<65 years	1	21-30mm	11-20mm	M0	M0	N0	N0	Left	Right
46670497	Male	White	Lower Lobe	Lower Lobe	ADC	ADC	No	Sublobar resection	Yes	No	No	No	No	Dead	58	Dead	Married	Married	I	I	<65 years	>=65 years	1	£¾70mm	1-10mm	M0	M0	N0	N0	Left	Left
46677281	Male	White	Lower Lobe	Lower Lobe	SCC	SCC	No	Sublobar resection	Yes	No	No	No	No	Alive	52	Alive	Unmarried	Married	II	II	>=65 years	<65 years	1	11-20mm	11-20mm	M0	M0	N0	N0	Left	Right
46678932	Male	White	Upper Lobe	Lower Lobe	ADC	ADC	No	No-operation	No	No	Yes	Yes	No	Dead	16	Dead	Unmarried	Unmarried	II	II	<65 years	>=65 years	2	£¾70mm	31-50mm	M0	M0	N2	N0	Right	Left
46680561	Female	White	Lower Lobe	Upper Lobe	SCC	Unknown or other NSCLC	Yes	No-operation	No	No	Yes	No	No	Dead	21	Dead	Married	Married	III	Unknown	<65 years	>=65 years	1	11-20mm	11-20mm	M0	M0	N0	N0	Right	Left
46683380	Female	White	Upper Lobe	Lower Lobe	SCC	SCC	No	Lobar resection	Yes	No	No	No	No	Alive	64	Alive	Unmarried	Unmarried	III	II	>=65 years	<65 years	1	11-20mm	11-20mm	M0	M0	N0	N0	Left	Right
46687054	Male	White	Upper Lobe	Lower Lobe	SCC	SCC	No	Sublobar resection	Yes	No	No	No	No	Alive	104	Alive	Married	Unmarried	III	II	>=65 years	<65 years	1	31-50mm	21-30mm	M0	M0	N0	N0	Right	Left
46688625	Female	Other	Upper Lobe	Lower Lobe	SCC	ADC	Yes	No-operation	No	No	Yes	No	No	Alive	72	Alive	Unmarried	Unmarried	II	III	>=65 years	<65 years	1	31-50mm	11-20mm	M0	M0	N0	N0	Left	Left
46689097	Female	White	Upper Lobe	Upper Lobe	ADC	ADC	No	Lobar resection	Yes	Yes	Yes	No	No	Dead	17	Dead	Unmarried	Unmarried	II	II	<65 years	>=65 years	1	11-20mm	31-50mm	M0	M0	N0	N0	Right	Left
46690610	Female	White	Upper Lobe	Lower Lobe	SCC	SCC	No	Lobar resection	Yes	No	No	No	No	Alive	31	Dead	Unmarried	Unmarried	III	II	>=65 years	<65 years	1	21-30mm	11-20mm	M0	M0	N0	N0	Left	Right
46691062	Male	White	Lower Lobe	Lower Lobe	SCC	ADC	Yes	Lobar resection	Yes	No	No	No	No	Alive	27	Dead	Unmarried	Unmarried	III	III	>=65 years	<65 years	2	£¾70mm	51-70mm	M0	M0	N0	N0	Right	Right
46691655	Female	White	Lower Lobe	Lower Lobe	ADC	SCC	Yes	Lobar resection	Yes	No	No	No	No	Alive	106	Alive	Married	Married	II	III	<65 years	>=65 years	1	11-20mm	11-20mm	M0	M0	N0	N0	Left	Left
46691781	Male	White	Middle Lobe	Upper Lobe	SCC	SCC	No	Lobar resection	Yes	No	No	No	No	Dead	80	Dead	Married	Married	II	III	>=65 years	<65 years	2	31-50mm	31-50mm	M0	M0	N0	N1	Right	Left
46692911	Male	White	Middle Lobe	Upper Lobe	ADC	Unknown or other NSCLC	Yes	Lobar resection	Yes	No	No	No	Yes	Dead	23	Dead	Married	Married	I	II	>=65 years	<65 years	3	31-50mm	31-50mm	M0	M0	N0	N2	Right	Left
46695443	Male	White	Lower Lobe	Upper Lobe	ADC	ADC	No	Sublobar resection	Yes	No	No	No	No	Alive	84	Dead	Married	Married	III	II	>=65 years	<65 years	1	11-20mm	11-20mm	M0	M0	N0	N0	Right	Left
46699229	Male	White	Upper Lobe	Lower Lobe	Unknown or other NSCLC	SCC	Yes	No-operation	No	No	Yes	Yes	No	Alive	50	Alive	Married	Married	III	Unknown	<65 years	<65 years	1	£¾70mm	21-30mm	M0	M0	N0	N0	Right	Left
46700019	Female	White	Upper Lobe	Upper Lobe	ADC	ADC	No	Sublobar resection	Yes	No	Yes	No	Yes	Alive	71	Alive	Married	Married	II	II	>=65 years	<65 years	1	11-20mm	31-50mm	M0	M0	N1	N0	Left	Right
46700826	Male	White	Upper Lobe	Lower Lobe	SCC	ADC	Yes	Sublobar resection	Yes	Yes	Yes	Yes	No	Dead	17	Dead	Married	Married	II	II	>=65 years	<65 years	1	31-50mm	31-50mm	M0	M0	N2	N0	Right	Right
46701411	Male	White	Upper Lobe	Upper Lobe	Unknown or other NSCLC	ADC	Yes	Lobar resection	Yes	No	No	No	No	Dead	8	Dead	Unmarried	Unmarried	III	III	<65 years	>=65 years	1	51-70mm	1-10mm	M0	M0	N0	N0	Right	Right
46706469	Female	White	Upper Lobe	Lower Lobe	ADC	ADC	No	No-operation	No	No	Yes	Yes	No	Alive	7	Alive	Married	Married	I	Unknown	<65 years	>=65 years	2	£¾70mm	51-70mm	M0	M0	N0	N0	Right	Right
46707279	Female	White	Upper Lobe	Upper Lobe	SCC	ADC	Yes	Sublobar resection	Yes	No	No	No	No	Alive	67	Alive	Married	Married	III	II	>=65 years	<65 years	1	21-30mm	1-10mm	M0	M0	N0	N0	Right	Left
46709046	Male	White	Lower Lobe	Upper Lobe	SCC	ADC	Yes	No-operation	No	No	Yes	Yes	No	Alive	78	Alive	Unmarried	Unmarried	III	Unknown	<65 years	>=65 years	1	51-70mm	21-30mm	M0	M0	N0	N0	Left	Right
46715139	Male	White	Upper Lobe	Lower Lobe	SCC	ADC	Yes	No-operation	No	No	No	Yes	Yes	Dead	12	Dead	Married	Married	III	Unknown	>=65 years	<65 years	4	51-70mm	21-30mm	M0	M0	N1	3	Right	Right
46716309	Female	White	Lower Lobe	Upper Lobe	Unknown or other NSCLC	SCC	Yes	Sublobar resection	Yes	No	No	Yes	No	Dead	47	Dead	Unmarried	Unmarried	III	III	<65 years	>=65 years	1	31-50mm	11-20mm	M0	M0	N1	N0	Left	Right
46717023	Male	White	Upper Lobe	Upper Lobe	SCC	SCC	No	Sublobar resection	Yes	No	No	No	No	Alive	52	Dead	Unmarried	Unmarried	III	III	>=65 years	<65 years	1	31-50mm	11-20mm	M0	M0	N0	N0	Right	Left
46722050	Female	White	Upper Lobe	Upper Lobe	ADC	Unknown or other NSCLC	Yes	Lobar resection	Yes	Yes	No	Yes	No	Dead	16	Dead	Unmarried	Unmarried	III	Unknown	<65 years	>=65 years	1	21-30mm	1-10mm	M1	M0	N0	N0	Left	Left
46723316	Female	White	Lower Lobe	Lower Lobe	SCC	ADC	Yes	Sublobar resection	Yes	No	No	No	No	Dead	57	Dead	Unmarried	Unmarried	II	I	<65 years	>=65 years	1	11-20mm	11-20mm	M0	M0	N0	N0	Left	Right
46724182	Female	White	Upper Lobe	Lower Lobe	ADC	ADC	No	No-operation	No	No	No	No	Yes	Dead	6	Dead	Married	Unknown	II	Unknown	<65 years	>=65 years	5	11-20mm	31-50mm	M0	M1	N0	Unknown	Right	Left
46725797	Female	White	Lower Lobe	Upper Lobe	ADC	ADC	No	No-operation	No	No	No	Yes	Yes	Dead	7	Dead	Married	Married	I	Unknown	<65 years	>=65 years	1	51-70mm	11-20mm	Unknown	M0	N0	N0	Left	Right
46726618	Male	Other	Upper Lobe	Upper Lobe	SCC	SCC	No	No-operation	No	No	Yes	No	Yes	Alive	7	Dead	Unmarried	Unmarried	III	III	<65 years	>=65 years	5	11-20mm	£¾70mm	M0	M1	N0	N0	Right	Left
46728180	Female	White	Upper Lobe	Upper Lobe	SCC	Unknown or other NSCLC	Yes	Lobar resection	Yes	No	No	No	No	Alive	80	Dead	Unmarried	Unmarried	II	II	<65 years	>=65 years	1	31-50mm	1-10mm	M0	M0	N0	N0	Left	Left
46730626	Male	White	Upper Lobe	Upper Lobe	SCC	SCC	No	No-operation	No	Yes	Yes	Yes	No	Dead	10	Dead	Married	Unmarried	II	Unknown	>=65 years	<65 years	1	31-50mm	11-20mm	M0	M0	N2	N0	Right	Left
46730644	Male	White	Upper Lobe	Lower Lobe	ADC	ADC	No	No-operation	No	No	Yes	No	No	Alive	56	Alive	Married	Married	III	Unknown	>=65 years	<65 years	1	11-20mm	11-20mm	M0	M0	N0	N0	Right	Right
46730693	Male	White	Upper Lobe	Upper Lobe	ADC	ADC	No	Sublobar resection	Yes	No	No	No	No	Dead	43	Dead	Married	Married	II	II	<65 years	>=65 years	1	21-30mm	11-20mm	M0	M0	N0	N0	Left	Right
46734652	Male	White	Lower Lobe	Lower Lobe	SCC	SCC	No	Sublobar resection	Yes	No	No	No	No	Dead	28	Dead	Married	Married	III	II	<65 years	>=65 years	1	21-30mm	21-30mm	M0	M0	N0	N0	Right	Left
46734722	Male	White	Upper Lobe	Upper Lobe	ADC	ADC	No	No-operation	No	Yes	No	Yes	Yes	Dead	39	Dead	Married	Married	III	Unknown	>=65 years	<65 years	1	21-30mm	21-30mm	M0	M0	N2	N0	Left	Right
46734945	Male	White	Upper Lobe	Upper Lobe	SCC	ADC	Yes	Lobar resection	Yes	No	No	Yes	No	Dead	19	Dead	Married	Married	III	I	>=65 years	<65 years	1	11-20mm	11-20mm	M0	M0	N2	N0	Right	Right
46740877	Female	White	Lower Lobe	Middle Lobe	Unknown or other NSCLC	SCC	Yes	No-operation	No	No	Yes	No	Yes	Dead	39	Dead	Unmarried	Unmarried	IV	III	>=65 years	<65 years	5	11-20mm	31-50mm	M0	M1	N0	N0	Right	Right
46744291	Male	White	Lower Lobe	Lower Lobe	ADC	ADC	No	Lobar resection	Yes	No	No	No	Yes	Dead	12	Dead	Married	Married	I	I	<65 years	>=65 years	1	1-10mm	11-20mm	M0	M0	N0	N0	Right	Left
46744358	Male	White	Upper Lobe	Lower Lobe	ADC	ADC	No	Lobar resection	Yes	No	Yes	No	No	Dead	33	Dead	Unmarried	Unmarried	III	II	>=65 years	<65 years	1	1-10mm	1-10mm	M0	M0	N0	N0	Left	Right
46744812	Male	White	Upper Lobe	Upper Lobe	SCC	SCC	No	Sublobar resection	Yes	No	No	No	No	Dead	24	Dead	Married	Married	II	II	>=65 years	<65 years	1	31-50mm	11-20mm	M0	M0	N0	N0	Left	Right
46744820	Male	White	Lower Lobe	Lower Lobe	Unknown or other NSCLC	SCC	Yes	Sublobar resection	Yes	No	Yes	Yes	Yes	Dead	8	Dead	Married	Married	III	III	>=65 years	<65 years	4	21-30mm	11-20mm	M0	M0	N1	3	Left	Right
46746100	Female	White	Upper Lobe	Other/Unknown	ADC	ADC	No	Sublobar resection	Yes	No	No	Yes	Yes	Alive	83	Alive	Unmarried	Unmarried	III	III	<65 years	>=65 years	1	21-30mm	11-20mm	M0	M0	N0	N0	Left	Right
46746334	Female	White	Lower Lobe	Upper Lobe	ADC	ADC	No	Sublobar resection	Yes	No	No	No	No	Alive	59	Alive	Married	Married	II	III	>=65 years	<65 years	1	21-30mm	11-20mm	M0	M0	N0	N0	Right	Left
46750970	Male	White	Upper Lobe	Lower Lobe	ADC	ADC	No	Lobar resection	Yes	No	No	No	No	Alive	49	Alive	Unmarried	Unmarried	II	III	<65 years	<65 years	1	11-20mm	11-20mm	M0	M0	N1	N0	Right	Left
46757471	Female	White	Upper Lobe	Lower Lobe	ADC	ADC	No	Sublobar resection	Yes	No	No	No	No	Dead	46	Dead	Unmarried	Unmarried	I	I	<65 years	>=65 years	1	1-10mm	11-20mm	M0	M0	N0	N0	Right	Right
46757782	Male	White	Upper Lobe	Upper Lobe	SCC	ADC	Yes	Sublobar resection	Yes	No	No	Yes	No	Dead	27	Dead	Married	Married	II	II	>=65 years	<65 years	1	31-50mm	11-20mm	M0	M0	N0	N0	Right	Left
46758186	Male	White	Upper Lobe	Upper Lobe	Unknown or other NSCLC	ADC	Yes	Lobar resection	Yes	No	No	No	No	Alive	89	Alive	Married	Married	III	II	>=65 years	<65 years	1	31-50mm	11-20mm	M0	M0	N0	N0	Right	Left
46764080	Female	White	Upper Lobe	Middle Lobe	ADC	ADC	No	Sublobar resection	Yes	No	No	No	No	Alive	83	Alive	Unmarried	Unmarried	III	III	>=65 years	<65 years	1	21-30mm	1-10mm	M0	M0	N0	N0	Left	Right
46767192	Female	White	Upper Lobe	Upper Lobe	ADC	ADC	No	Sublobar resection	Yes	No	No	Yes	No	Alive	86	Alive	Unmarried	Unmarried	III	III	<65 years	>=65 years	1	51-70mm	1-10mm	M0	M0	N0	N0	Right	Left
46767920	Female	White	Upper Lobe	Upper Lobe	ADC	Unknown or other NSCLC	Yes	Lobar resection	Yes	No	No	No	No	Alive	83	Alive	Married	Married	III	I	>=65 years	<65 years	1	1-10mm	1-10mm	M0	M0	N0	N0	Right	Right
46768436	Male	White	Lower Lobe	Upper Lobe	SCC	ADC	Yes	Sublobar resection	Yes	No	No	No	No	Alive	34	Dead	Unmarried	Unmarried	III	III	<65 years	>=65 years	1	31-50mm	11-20mm	M0	M0	N0	N0	Left	Left
46770413	Female	White	Lower Lobe	Lower Lobe	SCC	ADC	Yes	No-operation	No	No	No	No	No	Dead	16	Dead	Unmarried	Unmarried	II	Unknown	>=65 years	<65 years	1	21-30mm	21-30mm	M0	M0	N0	N0	Left	Left
46772973	Female	White	Lower Lobe	Lower Lobe	ADC	ADC	No	No-operation	No	No	No	No	No	Alive	91	Alive	Married	Married	I	I	<65 years	>=65 years	1	31-50mm	31-50mm	M0	M0	N0	N0	Right	Right
46774260	Male	White	Upper Lobe	Upper Lobe	ADC	ADC	No	Lobar resection	Yes	Yes	Yes	No	No	Alive	83	Alive	Unmarried	Unmarried	III	II	<65 years	>=65 years	1	21-30mm	1-10mm	M1	M0	N0	N0	Left	Left
46782213	Female	White	Middle Lobe	Lower Lobe	ADC	ADC	No	Sublobar resection	Yes	No	No	No	No	Alive	79	Alive	Married	Married	III	II	<65 years	>=65 years	1	31-50mm	11-20mm	M0	M0	N1	N0	Right	Left
46783106	Male	White	Upper Lobe	Upper Lobe	SCC	SCC	No	Sublobar resection	Yes	No	Yes	No	No	Dead	45	Dead	Married	Married	II	II	>=65 years	<65 years	1	21-30mm	11-20mm	M0	M0	N0	N0	Left	Right
46806204	Male	White	Upper Lobe	Middle Lobe	SCC	SCC	No	Sublobar resection	Yes	No	No	No	No	Alive	66	Alive	Married	Married	III	III	>=65 years	<65 years	1	11-20mm	21-30mm	M0	M0	N0	N0	Left	Right
46808650	Female	White	Upper Lobe	Lower Lobe	Unknown or other NSCLC	Unknown or other NSCLC	No	Sublobar resection	Yes	No	No	No	No	Alive	71	Alive	Married	Married	Unknown	II	<65 years	>=65 years	1	21-30mm	11-20mm	M0	M0	N0	N0	Left	Right
46812057	Female	White	Middle Lobe	Middle Lobe	ADC	Unknown or other NSCLC	Yes	Lobar resection	Yes	No	No	No	No	Dead	40	Dead	Unmarried	Unmarried	III	Unknown	>=65 years	<65 years	1	31-50mm	1-10mm	M0	M0	N1	N0	Right	Right
46828237	Male	White	Upper Lobe	Upper Lobe	Unknown or other NSCLC	Unknown or other NSCLC	No	No-operation	No	No	No	No	No	Dead	3	Dead	Unmarried	Unmarried	III	Unknown	>=65 years	<65 years	5	31-50mm	Unknown	M0	M1	N0	N2	Left	Right
46835179	Female	White	Upper Lobe	Other/Unknown	SCC	ADC	Yes	No-operation	No	No	No	No	Yes	Alive	10	Dead	Married	Unmarried	II	Unknown	>=65 years	<65 years	5	11-20mm	1-10mm	M0	M1	N0	N1	Left	Left
46838651	Male	White	Lower Lobe	Lower Lobe	SCC	ADC	Yes	Lobar resection	Yes	No	No	No	No	Alive	69	Alive	Married	Married	III	II	<65 years	>=65 years	1	21-30mm	11-20mm	M0	M0	N0	N0	Right	Right
46840907	Male	Other	Lower Lobe	Upper Lobe	SCC	ADC	Yes	No-operation	No	No	Yes	Yes	Yes	Alive	38	Dead	Married	Married	II	Unknown	>=65 years	<65 years	1	£¾70mm	11-20mm	M0	M0	N1	N0	Left	Right
46846577	Female	White	Lower Lobe	Upper Lobe	SCC	ADC	Yes	Sublobar resection	Yes	No	No	No	No	Alive	63	Alive	Unmarried	Unmarried	III	II	<65 years	>=65 years	1	11-20mm	11-20mm	M0	M0	N0	N0	Left	Right
46846950	Female	White	Upper Lobe	Upper Lobe	ADC	Unknown or other NSCLC	Yes	Lobar resection	Yes	No	No	Yes	No	Dead	7	Dead	Unmarried	Unmarried	II	Unknown	>=65 years	<65 years	1	21-30mm	1-10mm	M0	M0	N2	N0	Left	Left
46853309	Female	White	Lower Lobe	Lower Lobe	ADC	SCC	Yes	No-operation	No	No	Yes	No	No	Alive	67	Alive	Married	Married	II	Unknown	>=65 years	<65 years	1	21-30mm	11-20mm	M0	M0	N0	N0	Right	Left
46857628	Male	White	Upper Lobe	Upper Lobe	ADC	ADC	No	Sublobar resection	Yes	No	No	No	No	Alive	61	Alive	Married	Married	II	II	<65 years	>=65 years	1	21-30mm	11-20mm	M0	M0	N0	N0	Right	Left
46864665	Female	White	Upper Lobe	Upper Lobe	SCC	ADC	Yes	No-operation	No	No	No	No	Yes	Dead	18	Dead	Married	Married	II	Unknown	>=65 years	<65 years	4	21-30mm	21-30mm	M0	M0	N0	3	Right	Left
46866913	Female	White	Lower Lobe	Lower Lobe	ADC	Unknown or other NSCLC	Yes	Lobar resection	Yes	No	No	No	No	Alive	58	Alive	Married	Married	I	Unknown	>=65 years	<65 years	5	11-20mm	11-20mm	M0	M1	N0	N0	Right	Right
46868699	Female	White	Upper Lobe	Upper Lobe	Unknown or other NSCLC	ADC	Yes	No-operation	No	No	No	No	No	Alive	51	Alive	Unmarried	Married	I	III	>=65 years	<65 years	1	11-20mm	11-20mm	M0	M0	N0	N0	Right	Left
46877054	Female	White	Upper Lobe	Lower Lobe	ADC	Unknown or other NSCLC	Yes	Sublobar resection	Yes	No	Yes	No	Yes	Dead	19	Dead	Married	Married	II	Unknown	>=65 years	<65 years	3	1-10mm	11-20mm	M0	M0	N0	N2	Left	Right
46883780	Male	White	Lower Lobe	Lower Lobe	SCC	ADC	Yes	Lobar resection	Yes	No	No	No	No	Alive	52	Alive	Married	Married	II	I	>=65 years	<65 years	1	1-10mm	1-10mm	M0	M0	N0	N0	Left	Left
46908878	Male	White	Lower Lobe	Lower Lobe	SCC	SCC	No	No-operation	No	No	Yes	No	No	Alive	11	Dead	Married	Married	III	II	>=65 years	<65 years	1	21-30mm	11-20mm	M0	M0	N0	N0	Right	Left
46911692	Male	White	Lower Lobe	Upper Lobe	SCC	ADC	Yes	Sublobar resection	Yes	No	No	Yes	No	Dead	12	Dead	Married	Married	III	II	>=65 years	<65 years	2	£¾70mm	31-50mm	M0	M0	N0	N0	Left	Right
49865974	Male	White	Upper Lobe	Lower Lobe	SCC	ADC	Yes	No-operation	No	No	No	No	No	Dead	3	Dead	Unmarried	Unmarried	II	Unknown	<65 years	>=65 years	2	21-30mm	11-20mm	M0	M0	N0	N1	Left	Right
49869268	Male	White	Other/Unknown	Upper Lobe	ADC	ADC	No	Sublobar resection	Yes	No	Yes	No	Yes	Alive	68	Alive	Married	Married	II	Unknown	<65 years	>=65 years	2	11-20mm	11-20mm	M0	M0	N0	N1	Right	Left
49869387	Male	Other	Upper Lobe	Upper Lobe	SCC	Unknown or other NSCLC	Yes	Lobar resection	Yes	No	No	No	No	Alive	61	Dead	Unmarried	Unmarried	II	III	>=65 years	<65 years	1	1-10mm	21-30mm	M0	M0	N0	N0	Right	Left
49872877	Male	White	Upper Lobe	Upper Lobe	ADC	ADC	No	No-operation	No	No	No	Yes	No	Dead	12	Dead	Unmarried	Unmarried	III	I	>=65 years	<65 years	1	51-70mm	21-30mm	M0	M0	N0	N0	Left	Right
49877595	Female	White	Lower Lobe	Lower Lobe	ADC	ADC	No	Lobar resection	Yes	No	No	No	No	Alive	53	Dead	Unmarried	Unmarried	I	II	>=65 years	<65 years	1	11-20mm	11-20mm	M0	M0	N0	N0	Right	Right
49882419	Female	White	Lower Lobe	Upper Lobe	ADC	SCC	Yes	No-operation	No	No	Yes	No	No	Alive	24	Dead	Married	Married	II	Unknown	>=65 years	<65 years	1	11-20mm	31-50mm	M0	M0	N0	N0	Left	Right
49887809	Female	White	Upper Lobe	Lower Lobe	Unknown or other NSCLC	ADC	Yes	No-operation	No	No	No	No	No	Alive	26	Dead	Unmarried	Unmarried	II	Unknown	>=65 years	<65 years	5	31-50mm	21-30mm	M0	M1	N0	N0	Right	Left
49894951	Male	White	Lower Lobe	Lower Lobe	SCC	SCC	No	Lobar resection	Yes	Yes	No	Yes	No	Alive	45	Dead	Married	Married	III	III	>=65 years	<65 years	1	51-70mm	21-30mm	M0	M0	N1	N0	Left	Right
49897350	Female	Other	Lower Lobe	Upper Lobe	ADC	ADC	No	No-operation	No	No	Yes	No	Yes	Dead	21	Dead	Unmarried	Unmarried	I	Unknown	<65 years	<65 years	3	21-30mm	31-50mm	M0	M0	N0	N2	Right	Right
49898905	Female	Other	Upper Lobe	Upper Lobe	SCC	Unknown or other NSCLC	Yes	Lobar resection	Yes	No	No	No	No	Alive	67	Dead	Unmarried	Unmarried	II	I	>=65 years	<65 years	1	11-20mm	1-10mm	M0	M0	N0	N0	Right	Right
49900703	Male	White	Upper Lobe	Upper Lobe	SCC	Unknown or other NSCLC	Yes	No-operation	No	No	Yes	No	No	Alive	71	Dead	Unmarried	Unmarried	III	Unknown	>=65 years	<65 years	1	31-50mm	11-20mm	M0	M0	N0	N0	Left	Right
49905227	Male	White	Lower Lobe	Upper Lobe	ADC	ADC	No	Sublobar resection	Yes	No	No	No	No	Alive	45	Dead	Married	Married	III	III	>=65 years	<65 years	1	1-10mm	11-20mm	M0	M0	N0	N0	Left	Right
49905876	Male	White	Upper Lobe	Upper Lobe	ADC	Unknown or other NSCLC	Yes	No-operation	No	No	No	No	No	Alive	27	Dead	Married	Unknown	III	III	<65 years	>=65 years	1	31-50mm	21-30mm	M0	M0	N0	N0	Left	Right
49908665	Female	White	Upper Lobe	Upper Lobe	ADC	Unknown or other NSCLC	Yes	Lobar resection	Yes	No	No	No	No	Alive	45	Dead	Married	Married	III	II	>=65 years	<65 years	1	21-30mm	11-20mm	M0	M0	N0	N0	Right	Left
49909105	Female	White	Upper Lobe	Lower Lobe	ADC	SCC	Yes	Sublobar resection	Yes	No	No	No	No	Dead	6	Dead	Unmarried	Unmarried	II	Unknown	>=65 years	<65 years	1	21-30mm	1-10mm	M0	M0	N0	N0	Left	Left
49916575	Female	White	Lower Lobe	Upper Lobe	SCC	SCC	No	Sublobar resection	Yes	No	No	No	No	Dead	11	Dead	Unmarried	Unmarried	III	III	>=65 years	<65 years	1	£¾70mm	11-20mm	M0	M0	N2	N0	Right	Right
49920615	Male	White	Upper Lobe	Lower Lobe	ADC	Unknown or other NSCLC	Yes	Sublobar resection	Yes	No	Yes	No	Yes	Alive	54	Alive	Unmarried	Married	II	III	>=65 years	<65 years	1	11-20mm	11-20mm	M0	M0	N1	N0	Right	Left
49921940	Male	White	Middle Lobe	Upper Lobe	SCC	SCC	No	No-operation	No	No	No	No	No	Dead	52	Dead	Unmarried	Married	III	II	>=65 years	<65 years	5	31-50mm	11-20mm	M0	M1	N0	N2	Right	Left
49932302	Male	White	Lower Lobe	Lower Lobe	ADC	ADC	No	No-operation	No	No	No	No	Yes	Alive	15	Dead	Married	Unmarried	I	I	>=65 years	<65 years	3	11-20mm	21-30mm	M0	M0	N0	N2	Left	Left
49937776	Male	White	Upper Lobe	Upper Lobe	SCC	Unknown or other NSCLC	Yes	Lobar resection	Yes	Yes	Yes	Yes	Yes	Alive	86	Alive	Married	Married	III	II	>=65 years	<65 years	1	51-70mm	11-20mm	M0	M0	N0	N0	Right	Right
49937868	Female	White	Upper Lobe	Other/Unknown	ADC	SCC	Yes	No-operation	No	Yes	Yes	No	Yes	Dead	7	Dead	Unknown	Unmarried	III	Unknown	>=65 years	<65 years	2	11-20mm	21-30mm	M0	M0	N0	N1	Left	Right
49945399	Male	White	Lower Lobe	Lower Lobe	ADC	ADC	No	No-operation	No	No	No	Yes	No	Dead	10	Dead	Married	Married	II	Unknown	<65 years	>=65 years	5	Unknown	Unknown	M0	M1	N0	N2	Left	Left
49945456	Female	Other	Middle Lobe	Upper Lobe	ADC	ADC	No	No-operation	No	No	Yes	No	No	Alive	60	Alive	Unmarried	Unmarried	II	Unknown	<65 years	<65 years	1	31-50mm	11-20mm	M0	M0	N0	N0	Right	Left
49949994	Male	White	Lower Lobe	Upper Lobe	SCC	SCC	No	No-operation	No	No	Yes	No	No	Alive	23	Dead	Married	Married	III	II	>=65 years	<65 years	1	21-30mm	11-20mm	M0	M0	N0	N0	Right	Left
49953060	Male	White	Middle Lobe	Lower Lobe	ADC	ADC	No	Sublobar resection	Yes	No	No	No	No	Dead	22	Dead	Married	Married	III	Unknown	>=65 years	<65 years	1	21-30mm	21-30mm	M0	M0	N0	N0	Right	Right
49960771	Male	White	Lower Lobe	Lower Lobe	SCC	SCC	No	Lobar resection	Yes	No	No	No	No	Dead	2	Dead	Married	Married	II	II	>=65 years	<65 years	1	31-50mm	31-50mm	M0	M0	N0	N0	Right	Left
49960837	Male	White	Upper Lobe	Upper Lobe	SCC	ADC	Yes	Sublobar resection	Yes	No	Yes	No	Yes	Dead	6	Dead	Unmarried	Unmarried	II	III	>=65 years	<65 years	2	1-10mm	11-20mm	M0	M0	N0	N1	Left	Right
49960956	Female	White	Upper Lobe	Lower Lobe	ADC	Unknown or other NSCLC	Yes	Sublobar resection	Yes	Yes	Yes	Yes	Yes	Dead	68	Dead	Unmarried	Unmarried	II	Unknown	<65 years	>=65 years	2	11-20mm	1-10mm	M0	M0	N2	N1	Left	Left
49965386	Male	Other	Upper Lobe	Upper Lobe	Unknown or other NSCLC	ADC	Yes	Lobar resection	Yes	No	No	Yes	Yes	Dead	65	Dead	Unmarried	Unmarried	Unknown	II	<65 years	>=65 years	1	21-30mm	11-20mm	M0	M0	N0	N0	Right	Right
49967595	Female	White	Lower Lobe	Upper Lobe	SCC	SCC	No	Sublobar resection	Yes	No	No	No	No	Dead	27	Dead	Married	Married	II	III	<65 years	>=65 years	1	31-50mm	31-50mm	M0	M0	N0	N0	Right	Left
49974352	Female	White	Lower Lobe	Upper Lobe	ADC	Unknown or other NSCLC	Yes	No-operation	No	No	No	Yes	No	Dead	8	Dead	Unmarried	Unmarried	III	III	<65 years	>=65 years	5	21-30mm	31-50mm	M0	M1	N1	N1	Right	Left
49979838	Female	White	Lower Lobe	Upper Lobe	ADC	ADC	No	Sublobar resection	Yes	No	No	No	Yes	Dead	63	Dead	Unmarried	Unmarried	I	I	>=65 years	<65 years	1	51-70mm	1-10mm	M0	M0	N0	N0	Right	Left
49988109	Male	Other	Lower Lobe	Lower Lobe	ADC	ADC	No	No-operation	No	No	No	Yes	Yes	Dead	5	Dead	Unmarried	Married	II	I	<65 years	>=65 years	1	£¾70mm	31-50mm	M0	M0	N0	N0	Right	Left
49990148	Male	Other	Upper Lobe	Upper Lobe	SCC	ADC	Yes	Pneumonectomy	Yes	No	No	No	No	Dead	13	Dead	Married	Married	III	III	>=65 years	<65 years	1	21-30mm	21-30mm	M0	M0	N0	N0	Left	Right
49993049	Female	White	Middle Lobe	Upper Lobe	ADC	ADC	No	Lobar resection	Yes	No	No	Yes	Yes	Dead	9	Dead	Unmarried	Unmarried	Unknown	III	<65 years	>=65 years	2	11-20mm	31-50mm	M0	M0	N0	N1	Right	Left
50000677	Female	White	Upper Lobe	Upper Lobe	ADC	ADC	No	Sublobar resection	Yes	No	No	Yes	Yes	Alive	73	Alive	Married	Married	III	II	<65 years	>=65 years	1	11-20mm	1-10mm	M0	M0	N1	N0	Right	Left
50001232	Male	White	Upper Lobe	Upper Lobe	ADC	ADC	No	Lobar resection	Yes	No	No	Yes	Yes	Alive	74	Alive	Married	Married	II	II	<65 years	>=65 years	1	31-50mm	11-20mm	M0	M0	N0	N0	Right	Right
50005445	Male	White	Upper Lobe	Upper Lobe	SCC	ADC	Yes	Lobar resection	Yes	No	No	No	No	Alive	48	Dead	Unmarried	Unmarried	II	III	>=65 years	<65 years	1	51-70mm	11-20mm	M0	M0	N1	N0	Right	Right
50007361	Female	White	Upper Lobe	Other/Unknown	SCC	ADC	Yes	No-operation	No	No	No	No	No	Dead	0	Dead	Married	Married	III	III	>=65 years	<65 years	5	11-20mm	Unknown	M0	M1	N0	N0	Left	Right
50009036	Male	Other	Upper Lobe	Upper Lobe	SCC	Unknown or other NSCLC	Yes	Sublobar resection	Yes	No	No	No	No	Alive	63	Alive	Married	Unknown	II	Unknown	>=65 years	<65 years	1	31-50mm	21-30mm	M0	M0	N0	N0	Left	Right
50017386	Female	White	Lower Lobe	Lower Lobe	SCC	SCC	No	No-operation	No	No	Yes	No	No	Alive	48	Alive	Married	Married	III	II	>=65 years	<65 years	1	21-30mm	1-10mm	M0	M0	N1	N0	Right	Left
50018868	Female	White	Upper Lobe	Upper Lobe	ADC	ADC	No	No-operation	No	Yes	No	Yes	No	Dead	15	Dead	Married	Married	III	Unknown	<65 years	>=65 years	1	31-50mm	11-20mm	M1	M0	N0	N0	Left	Right
50022429	Female	Other	Upper Lobe	Lower Lobe	ADC	ADC	No	No-operation	No	No	Yes	No	Yes	Dead	5	Dead	Unmarried	Unmarried	III	III	<65 years	>=65 years	5	21-30mm	31-50mm	M0	M1	N0	N2	Right	Left
50027416	Male	Other	Lower Lobe	Upper Lobe	ADC	ADC	No	Sublobar resection	Yes	No	No	No	No	Dead	10	Dead	Married	Married	III	II	>=65 years	<65 years	1	51-70mm	11-20mm	M0	M0	N0	N0	Right	Left
50045950	Male	White	Upper Lobe	Lower Lobe	SCC	SCC	No	Sublobar resection	Yes	Yes	No	Yes	No	Alive	62	Alive	Married	Married	III	III	<65 years	>=65 years	1	31-50mm	11-20mm	M0	M0	N0	N0	Left	Right
50048141	Female	Other	Lower Lobe	Upper Lobe	SCC	ADC	Yes	No-operation	No	No	No	No	No	Dead	2	Dead	Unmarried	Unmarried	III	Unknown	>=65 years	<65 years	5	21-30mm	Unknown	M0	M1	N1	N0	Right	Left
50050472	Male	Other	Lower Lobe	Upper Lobe	SCC	Unknown or other NSCLC	Yes	No-operation	No	No	Yes	No	Yes	Dead	52	Dead	Unmarried	Unmarried	III	Unknown	<65 years	>=65 years	4	21-30mm	11-20mm	M0	M0	N0	3	Right	Right
50059110	Female	White	Upper Lobe	Lower Lobe	SCC	SCC	No	No-operation	No	No	Yes	No	Yes	Alive	59	Alive	Married	Married	II	Unknown	>=65 years	<65 years	1	11-20mm	31-50mm	M0	M0	N0	N0	Left	Right
50063316	Male	White	Lower Lobe	Upper Lobe	SCC	ADC	Yes	Sublobar resection	Yes	No	No	No	No	Alive	68	Alive	Married	Married	III	II	>=65 years	<65 years	1	31-50mm	11-20mm	M0	M0	N0	N0	Right	Right
50064087	Female	White	Lower Lobe	Upper Lobe	ADC	ADC	No	Lobar resection	Yes	No	Yes	No	Yes	Dead	58	Dead	Married	Married	II	III	<65 years	>=65 years	3	21-30mm	21-30mm	M0	M0	N0	N2	Left	Right
50073129	Female	White	Middle Lobe	Upper Lobe	Unknown or other NSCLC	Unknown or other NSCLC	No	Sublobar resection	Yes	No	No	No	No	Alive	43	Dead	Married	Married	I	IV	>=65 years	<65 years	1	11-20mm	11-20mm	M0	M0	N0	N0	Right	Left
50086240	Male	White	Upper Lobe	Upper Lobe	ADC	ADC	No	Lobar resection	Yes	No	No	No	No	Alive	55	Alive	Married	Married	III	I	<65 years	>=65 years	1	11-20mm	11-20mm	M0	M0	N0	N0	Right	Left
50136503	Male	White	Upper Lobe	Lower Lobe	SCC	Unknown or other NSCLC	Yes	No-operation	No	No	No	No	No	Alive	49	Alive	Married	Unknown	Unknown	I	<65 years	>=65 years	1	21-30mm	1-10mm	M0	M0	N0	N0	Right	Left
54724059	Male	White	Lower Lobe	Lower Lobe	ADC	ADC	No	Lobar resection	Yes	No	No	No	No	Dead	29	Dead	Married	Married	III	II	>=65 years	<65 years	2	11-20mm	31-50mm	M0	M0	N0	N1	Right	Right
54726967	Female	White	Upper Lobe	Upper Lobe	SCC	ADC	Yes	Lobar resection	Yes	No	No	Yes	Yes	Dead	29	Dead	Married	Married	III	Unknown	>=65 years	<65 years	1	31-50mm	1-10mm	M0	M0	N0	N0	Right	Right
54728941	Male	White	Upper Lobe	Lower Lobe	SCC	Unknown or other NSCLC	Yes	No-operation	No	No	No	Yes	No	Dead	25	Dead	Married	Married	II	Unknown	<65 years	>=65 years	1	31-50mm	11-20mm	M0	M0	N0	N0	Left	Right
54729800	Male	White	Upper Lobe	Middle Lobe	SCC	SCC	No	Sublobar resection	Yes	No	No	No	No	Alive	18	Dead	Married	Married	III	III	>=65 years	<65 years	3	31-50mm	31-50mm	M0	M0	N0	N2	Left	Right
54742359	Male	Other	Upper Lobe	Upper Lobe	Unknown or other NSCLC	ADC	Yes	Lobar resection	Yes	No	No	No	No	Alive	112	Alive	Married	Married	II	I	>=65 years	<65 years	1	11-20mm	11-20mm	M0	M0	N0	N0	Left	Left
54742433	Female	White	Upper Lobe	Lower Lobe	ADC	ADC	No	Lobar resection	Yes	No	No	No	No	Alive	112	Alive	Married	Married	I	II	<65 years	>=65 years	1	21-30mm	11-20mm	M0	M0	N0	N0	Right	Left
54747250	Male	White	Lower Lobe	Lower Lobe	ADC	ADC	No	Lobar resection	Yes	No	No	No	No	Alive	53	Alive	Married	Married	I	Unknown	>=65 years	<65 years	1	31-50mm	1-10mm	M0	M0	N0	N0	Left	Right
54755127	Female	White	Upper Lobe	Upper Lobe	ADC	ADC	No	Sublobar resection	Yes	No	No	No	No	Alive	62	Alive	Married	Married	III	II	>=65 years	<65 years	1	21-30mm	1-10mm	M0	M0	N0	N0	Right	Right
54757768	Male	White	Upper Lobe	Upper Lobe	SCC	SCC	No	Sublobar resection	Yes	No	No	No	No	Alive	22	Dead	Unknown	Unknown	III	II	>=65 years	<65 years	1	11-20mm	1-10mm	M0	M0	N1	N0	Left	Right
54766633	Male	White	Middle Lobe	Upper Lobe	Unknown or other NSCLC	ADC	Yes	Lobar resection	Yes	No	No	No	No	Dead	30	Dead	Married	Married	II	Unknown	<65 years	>=65 years	1	21-30mm	1-10mm	M0	M0	N0	N0	Right	Right
54766637	Female	White	Middle Lobe	Upper Lobe	ADC	ADC	No	Sublobar resection	Yes	No	No	No	No	Alive	80	Alive	Unmarried	Unmarried	Unknown	I	>=65 years	<65 years	1	21-30mm	1-10mm	M0	M0	N0	N0	Right	Left
54767007	Male	Other	Middle Lobe	Lower Lobe	ADC	ADC	No	Sublobar resection	Yes	Yes	No	Yes	No	Alive	24	Dead	Unmarried	Unmarried	II	II	<65 years	<65 years	1	31-50mm	11-20mm	M0	M0	N2	N0	Right	Left
54770577	Female	Other	Upper Lobe	Upper Lobe	SCC	SCC	No	Sublobar resection	Yes	No	No	No	No	Alive	61	Alive	Unmarried	Unmarried	II	II	>=65 years	<65 years	1	31-50mm	1-10mm	M0	M0	N0	N0	Left	Right
54773804	Female	Other	Upper Lobe	Lower Lobe	ADC	ADC	No	Lobar resection	Yes	Yes	No	Yes	No	Dead	39	Dead	Married	Married	II	II	>=65 years	<65 years	1	21-30mm	11-20mm	M0	M0	N2	N0	Left	Right
54780718	Female	White	Upper Lobe	Lower Lobe	ADC	SCC	Yes	Sublobar resection	Yes	No	Yes	No	No	Dead	86	Dead	Married	Married	III	III	>=65 years	<65 years	1	31-50mm	11-20mm	M0	M0	N0	N0	Right	Left
54784493	Female	White	Lower Lobe	Lower Lobe	ADC	ADC	No	Sublobar resection	Yes	No	No	Yes	No	Alive	112	Alive	Unmarried	Unmarried	II	III	>=65 years	<65 years	1	1-10mm	1-10mm	M0	M0	N0	N0	Right	Right
54787248	Female	White	Upper Lobe	Upper Lobe	ADC	ADC	No	No-operation	No	No	Yes	Yes	Yes	Dead	17	Dead	Unmarried	Unmarried	II	III	<65 years	>=65 years	3	21-30mm	21-30mm	M0	M0	N1	N2	Right	Left
54788577	Female	White	Lower Lobe	Upper Lobe	ADC	ADC	No	No-operation	No	No	Yes	No	No	Alive	29	Dead	Unknown	Unknown	II	Unknown	>=65 years	<65 years	1	21-30mm	1-10mm	M0	M0	N0	N0	Left	Left
54794277	Female	White	Lower Lobe	Upper Lobe	ADC	ADC	No	Sublobar resection	Yes	No	No	Yes	No	Alive	88	Alive	Unmarried	Unmarried	III	I	>=65 years	<65 years	1	21-30mm	11-20mm	M0	M0	N2	N0	Right	Left
54794564	Female	White	Upper Lobe	Lower Lobe	ADC	ADC	No	Sublobar resection	Yes	No	No	No	No	Alive	106	Alive	Married	Married	II	Unknown	>=65 years	<65 years	1	31-50mm	11-20mm	M0	M0	N0	N0	Right	Left
54795920	Female	White	Upper Lobe	Other/Unknown	ADC	ADC	No	No-operation	No	No	No	No	Yes	Dead	25	Dead	Married	Married	II	Unknown	>=65 years	<65 years	1	31-50mm	1-10mm	M0	M0	N0	N0	Left	Right
54795926	Male	White	Upper Lobe	Upper Lobe	SCC	SCC	No	No-operation	No	No	No	No	No	Alive	41	Dead	Married	Married	III	Unknown	>=65 years	<65 years	2	11-20mm	11-20mm	M0	M0	N0	N1	Right	Left
54797907	Female	White	Other/Unknown	Upper Lobe	ADC	ADC	No	No-operation	No	No	No	No	Yes	Dead	19	Dead	Unmarried	Unmarried	I	Unknown	>=65 years	<65 years	5	11-20mm	11-20mm	M0	M1	N0	Unknown	Right	Left
54798679	Male	White	Lower Lobe	Lower Lobe	ADC	ADC	No	Lobar resection	Yes	No	No	No	Yes	Dead	21	Dead	Married	Married	III	III	<65 years	>=65 years	1	11-20mm	21-30mm	M0	M0	N0	N0	Left	Right
54798682	Male	Other	Lower Lobe	Lower Lobe	SCC	SCC	No	No-operation	No	No	Yes	Yes	No	Dead	4	Dead	Married	Married	II	III	>=65 years	<65 years	2	51-70mm	31-50mm	M1	M0	N0	N1	Right	Left
54798922	Female	Other	Upper Lobe	Lower Lobe	ADC	ADC	No	Sublobar resection	Yes	No	No	No	No	Alive	11	Dead	Unmarried	Unmarried	I	III	<65 years	>=65 years	1	21-30mm	11-20mm	M0	M0	N0	N0	Left	Right
54798937	Male	White	Lower Lobe	Upper Lobe	Unknown or other NSCLC	Unknown or other NSCLC	No	Sublobar resection	Yes	No	No	Yes	Yes	Alive	69	Dead	Married	Married	III	Unknown	>=65 years	<65 years	1	31-50mm	11-20mm	M0	M0	N0	N0	Left	Right
54816049	Female	White	Lower Lobe	Middle Lobe	SCC	Unknown or other NSCLC	Yes	No-operation	No	Yes	Yes	Yes	No	Dead	11	Dead	Unmarried	Unknown	II	Unknown	>=65 years	<65 years	1	51-70mm	11-20mm	M1	M0	N2	N0	Right	Right
54818664	Male	White	Lower Lobe	Lower Lobe	ADC	ADC	No	No-operation	No	No	No	Yes	No	Alive	91	Alive	Unmarried	Unmarried	Unknown	Unknown	<65 years	>=65 years	1	31-50mm	1-10mm	M0	M0	N0	N0	Right	Left
54823711	Male	White	Upper Lobe	Middle Lobe	ADC	ADC	No	Lobar resection	Yes	No	No	No	No	Alive	66	Dead	Married	Unknown	II	I	>=65 years	<65 years	2	1-10mm	31-50mm	M0	M0	N0	N0	Right	Right
54831871	Female	White	Upper Lobe	Lower Lobe	SCC	Unknown or other NSCLC	Yes	Sublobar resection	Yes	No	No	No	Yes	Dead	6	Dead	Married	Married	III	Unknown	>=65 years	<65 years	2	11-20mm	11-20mm	M0	M0	N0	N1	Left	Right
54832966	Female	Other	Upper Lobe	Other/Unknown	ADC	ADC	No	No-operation	No	No	Yes	No	Yes	Dead	10	Dead	Unmarried	Unmarried	I	II	<65 years	>=65 years	5	11-20mm	Unknown	M0	M1	N0	N1	Right	Left
54842689	Female	White	Upper Lobe	Upper Lobe	Unknown or other NSCLC	SCC	Yes	No-operation	No	No	Yes	No	No	Alive	9	Dead	Married	Unmarried	III	Unknown	>=65 years	<65 years	1	31-50mm	11-20mm	M0	M0	N0	N0	Left	Right
54843082	Male	White	Upper Lobe	Upper Lobe	ADC	ADC	No	Sublobar resection	Yes	Yes	No	Yes	No	Dead	17	Dead	Married	Unknown	Unknown	II	>=65 years	<65 years	1	51-70mm	1-10mm	M0	M0	N2	N0	Right	Left
54846008	Female	White	Upper Lobe	Upper Lobe	ADC	Unknown or other NSCLC	Yes	Lobar resection	Yes	No	No	No	No	Alive	100	Alive	Married	Married	III	Unknown	>=65 years	<65 years	1	31-50mm	1-10mm	M0	M0	N0	N0	Right	Right
54846020	Female	White	Lower Lobe	Lower Lobe	Unknown or other NSCLC	ADC	Yes	Sublobar resection	Yes	No	No	No	No	Alive	102	Alive	Unmarried	Unmarried	III	II	>=65 years	<65 years	1	21-30mm	11-20mm	M0	M0	N0	N0	Left	Left
54846580	Female	White	Upper Lobe	Lower Lobe	ADC	ADC	No	Sublobar resection	Yes	Yes	Yes	Yes	No	Dead	31	Dead	Unmarried	Unmarried	II	II	<65 years	>=65 years	5	£¾70mm	11-20mm	M0	M1	N2	N0	Left	Right
54848763	Male	White	Upper Lobe	Lower Lobe	SCC	SCC	No	No-operation	No	No	No	Yes	Yes	Dead	4	Dead	Married	Married	III	Unknown	>=65 years	<65 years	1	21-30mm	1-10mm	M0	M0	N1	N0	Left	Right
54850277	Female	Other	Lower Lobe	Upper Lobe	ADC	ADC	No	No-operation	No	No	No	Yes	Yes	Alive	109	Alive	Married	Married	II	Unknown	>=65 years	<65 years	1	31-50mm	11-20mm	M0	M0	N0	N0	Left	Right
54852392	Female	White	Upper Lobe	Lower Lobe	SCC	SCC	No	Lobar resection	Yes	No	No	No	No	Alive	67	Alive	Unmarried	Unmarried	III	III	>=65 years	<65 years	1	31-50mm	11-20mm	M0	M0	N0	N0	Right	Left
54857200	Male	White	Upper Lobe	Upper Lobe	ADC	ADC	No	Sublobar resection	Yes	No	No	No	No	Alive	100	Alive	Married	Married	II	Unknown	>=65 years	<65 years	1	31-50mm	11-20mm	M0	M0	N0	N0	Right	Left
54857616	Female	Other	Upper Lobe	Lower Lobe	ADC	ADC	No	Sublobar resection	Yes	No	No	No	Yes	Alive	67	Alive	Unmarried	Unmarried	II	II	>=65 years	<65 years	1	31-50mm	1-10mm	M0	M0	N0	N0	Left	Left
54858867	Female	Other	Middle Lobe	Upper Lobe	ADC	ADC	No	Lobar resection	Yes	No	No	No	No	Alive	74	Alive	Unknown	Unknown	II	II	>=65 years	<65 years	1	11-20mm	1-10mm	M0	M0	N0	N0	Right	Right
54859189	Female	White	Upper Lobe	Upper Lobe	ADC	Unknown or other NSCLC	Yes	No-operation	No	No	Yes	Yes	No	Dead	28	Dead	Unknown	Unknown	III	Unknown	>=65 years	<65 years	2	£¾70mm	31-50mm	M0	M0	N0	N0	Left	Right
54859967	Female	White	Upper Lobe	Upper Lobe	ADC	ADC	No	No-operation	No	No	Yes	Yes	Yes	Dead	42	Dead	Unknown	Unknown	I	Unknown	>=65 years	<65 years	3	11-20mm	31-50mm	M0	M0	N0	N2	Left	Right
54863707	Male	White	Upper Lobe	Upper Lobe	ADC	ADC	No	No-operation	No	No	Yes	No	No	Dead	38	Dead	Married	Married	I	Unknown	>=65 years	<65 years	1	21-30mm	11-20mm	M0	M0	N0	N0	Left	Right
54864129	Female	White	Upper Lobe	Lower Lobe	ADC	Unknown or other NSCLC	Yes	Pneumonectomy	Yes	No	No	No	No	Alive	68	Alive	Married	Married	I	III	>=65 years	<65 years	3	11-20mm	£¾70mm	M0	M0	N0	N0	Left	Left
54866705	Female	White	Upper Lobe	Upper Lobe	ADC	SCC	Yes	Sublobar resection	Yes	No	No	No	No	Alive	63	Alive	Unknown	Unknown	II	II	<65 years	>=65 years	1	21-30mm	11-20mm	M0	M0	N0	N0	Right	Left
54866793	Female	White	Lower Lobe	Upper Lobe	ADC	ADC	No	Lobar resection	Yes	No	No	No	No	Alive	0	Dead	Married	Married	Unknown	II	>=65 years	<65 years	1	11-20mm	11-20mm	M0	M0	N0	N0	Left	Right
54867430	Female	White	Upper Lobe	Upper Lobe	SCC	ADC	Yes	Lobar resection	Yes	No	No	No	No	Alive	75	Alive	Unmarried	Unmarried	III	II	>=65 years	<65 years	1	11-20mm	11-20mm	M0	M0	N0	N0	Right	Left
54870137	Female	White	Upper Lobe	Upper Lobe	ADC	Unknown or other NSCLC	Yes	Lobar resection	Yes	No	No	No	Yes	Alive	79	Alive	Unmarried	Unmarried	II	III	>=65 years	<65 years	1	11-20mm	11-20mm	M0	M0	N0	N0	Right	Left
54874420	Male	White	Upper Lobe	Upper Lobe	ADC	ADC	No	Lobar resection	Yes	No	No	No	No	Alive	96	Dead	Married	Married	III	III	<65 years	>=65 years	1	11-20mm	11-20mm	M0	M0	N0	N0	Right	Right
54874938	Male	White	Lower Lobe	Upper Lobe	ADC	SCC	Yes	No-operation	No	Yes	Yes	Yes	No	Alive	76	Alive	Married	Married	II	Unknown	>=65 years	<65 years	1	31-50mm	11-20mm	M0	M0	N2	N0	Right	Left
54878207	Male	Other	Middle Lobe	Lower Lobe	ADC	ADC	No	Sublobar resection	Yes	No	No	No	No	Alive	63	Alive	Married	Married	I	I	<65 years	>=65 years	1	51-70mm	11-20mm	M0	M0	N0	N0	Right	Left
54887703	Female	White	Upper Lobe	Upper Lobe	ADC	ADC	No	Sublobar resection	Yes	No	No	No	No	Alive	73	Alive	Unmarried	Unmarried	II	II	>=65 years	<65 years	1	11-20mm	21-30mm	M0	M0	N0	N0	Left	Right
54889274	Male	White	Lower Lobe	Lower Lobe	ADC	ADC	No	Sublobar resection	Yes	No	No	Yes	Yes	Dead	78	Dead	Married	Unmarried	II	I	<65 years	>=65 years	1	21-30mm	1-10mm	M0	M0	N0	N0	Right	Left
54907612	Male	White	Upper Lobe	Upper Lobe	ADC	ADC	No	Lobar resection	Yes	No	No	Yes	Yes	Alive	93	Alive	Unknown	Unknown	Unknown	III	>=65 years	<65 years	3	11-20mm	£¾70mm	M0	M0	N0	N0	Right	Left
54911182	Female	Other	Other/Unknown	Other/Unknown	ADC	ADC	No	Lobar resection	Yes	No	No	Yes	Yes	Alive	96	Alive	Married	Married	Unknown	II	<65 years	>=65 years	1	31-50mm	1-10mm	M0	M0	N0	N0	Right	Right
54917845	Male	White	Upper Lobe	Upper Lobe	ADC	ADC	No	No-operation	No	No	Yes	No	No	Alive	89	Alive	Married	Married	II	Unknown	>=65 years	<65 years	1	21-30mm	1-10mm	M0	M0	N0	N0	Right	Left
54925782	Female	White	Lower Lobe	Upper Lobe	SCC	SCC	No	Lobar resection	Yes	No	No	No	No	Dead	1	Dead	Unmarried	Unmarried	III	III	>=65 years	<65 years	2	31-50mm	1-10mm	M0	M0	N1	N1	Left	Left
54928581	Female	Other	Upper Lobe	Upper Lobe	Unknown or other NSCLC	ADC	Yes	Sublobar resection	Yes	No	No	Yes	Yes	Alive	29	Dead	Married	Unmarried	II	II	>=65 years	<65 years	2	21-30mm	51-70mm	M0	M0	N0	N0	Left	Right
54935131	Male	White	Lower Lobe	Lower Lobe	ADC	ADC	No	Lobar resection	Yes	No	No	Yes	Yes	Alive	91	Alive	Married	Unknown	III	Unknown	<65 years	>=65 years	2	21-30mm	1-10mm	M0	M0	N1	N1	Right	Right
54945451	Male	White	Lower Lobe	Lower Lobe	SCC	Unknown or other NSCLC	Yes	Lobar resection	Yes	No	No	No	No	Alive	50	Dead	Married	Married	II	Unknown	>=65 years	<65 years	1	21-30mm	1-10mm	M0	M0	N0	N0	Left	Left
54948591	Male	White	Other/Unknown	Lower Lobe	ADC	ADC	No	No-operation	No	No	No	No	Yes	Dead	81	Dead	Unknown	Unknown	I	I	>=65 years	<65 years	1	11-20mm	11-20mm	M0	M0	N0	N0	Right	Left
54949277	Female	Other	Upper Lobe	Upper Lobe	ADC	ADC	No	Sublobar resection	Yes	Yes	No	No	No	Alive	68	Alive	Unknown	Unknown	II	I	<65 years	>=65 years	1	11-20mm	1-10mm	M0	M0	N0	N0	Right	Left
54950097	Female	White	Lower Lobe	Lower Lobe	ADC	ADC	No	Lobar resection	Yes	No	No	No	No	Alive	9	Dead	Unknown	Unknown	III	I	>=65 years	<65 years	1	51-70mm	11-20mm	M0	M0	N0	N0	Left	Left
54952498	Female	Other	Upper Lobe	Lower Lobe	ADC	SCC	Yes	No-operation	No	Yes	No	Yes	No	Dead	2	Dead	Unmarried	Married	III	Unknown	<65 years	>=65 years	5	21-30mm	11-20mm	M1	M1	N0	N0	Right	Left
54958388	Male	White	Lower Lobe	Upper Lobe	ADC	ADC	No	Lobar resection	Yes	No	No	No	No	Alive	72	Alive	Married	Married	II	I	>=65 years	<65 years	1	31-50mm	21-30mm	M0	M0	N0	N0	Left	Right
54968874	Female	Other	Lower Lobe	Upper Lobe	ADC	ADC	No	Pneumonectomy	Yes	No	No	Yes	Yes	Alive	54	Alive	Unmarried	Unknown	I	III	>=65 years	<65 years	1	31-50mm	31-50mm	M0	M0	N0	N0	Left	Left
54973870	Male	White	Lower Lobe	Lower Lobe	SCC	ADC	Yes	No-operation	No	No	Yes	Yes	No	Alive	54	Alive	Married	Married	III	Unknown	<65 years	>=65 years	1	51-70mm	1-10mm	M0	M0	N1	N0	Left	Left
54975336	Female	White	Upper Lobe	Middle Lobe	ADC	ADC	No	Lobar resection	Yes	No	No	No	No	Alive	63	Alive	Unmarried	Unmarried	II	II	>=65 years	<65 years	1	21-30mm	21-30mm	M0	M0	N0	N0	Right	Right
54976660	Female	White	Other/Unknown	Upper Lobe	ADC	ADC	No	Lobar resection	Yes	Yes	Yes	Yes	Yes	Alive	84	Alive	Married	Married	III	II	<65 years	>=65 years	3	Unknown	11-20mm	M0	M0	N2	N2	Other/Unknown	Right
54984709	Male	White	Lower Lobe	Lower Lobe	SCC	SCC	No	Sublobar resection	Yes	No	No	Yes	No	Dead	12	Dead	Married	Unknown	II	II	>=65 years	<65 years	1	21-30mm	1-10mm	M0	M0	N0	N0	Right	Left
54991061	Male	White	Lower Lobe	Upper Lobe	SCC	SCC	No	Sublobar resection	Yes	Yes	Yes	Yes	Yes	Alive	26	Dead	Married	Married	IV	II	>=65 years	<65 years	1	31-50mm	21-30mm	M0	M0	N0	N0	Right	Left
54993022	Male	White	Lower Lobe	Lower Lobe	ADC	ADC	No	Sublobar resection	Yes	Yes	No	Yes	No	Alive	72	Dead	Married	Unknown	I	I	>=65 years	<65 years	1	21-30mm	11-20mm	M0	M0	N2	N0	Right	Left
54999605	Female	White	Lower Lobe	Lower Lobe	ADC	ADC	No	Sublobar resection	Yes	No	No	Yes	No	Dead	31	Dead	Married	Married	I	II	>=65 years	<65 years	1	51-70mm	1-10mm	M0	M0	N0	N0	Left	Right
54999616	Female	White	Upper Lobe	Lower Lobe	SCC	ADC	Yes	Sublobar resection	Yes	No	No	No	No	Alive	95	Alive	Unknown	Unknown	I	Unknown	>=65 years	<65 years	1	11-20mm	11-20mm	M0	M0	N0	N0	Left	Left
55028741	Female	White	Upper Lobe	Upper Lobe	Unknown or other NSCLC	Unknown or other NSCLC	No	Sublobar resection	Yes	No	No	No	No	Alive	48	Alive	Married	Married	I	I	>=65 years	<65 years	1	31-50mm	1-10mm	M0	M0	N0	N0	Right	Left
55032667	Female	White	Upper Lobe	Upper Lobe	ADC	Unknown or other NSCLC	Yes	Lobar resection	Yes	No	No	Yes	No	Alive	44	Dead	Unmarried	Unmarried	III	Unknown	>=65 years	<65 years	1	£¾70mm	1-10mm	M0	M0	N1	N0	Left	Left
55048754	Female	White	Upper Lobe	Upper Lobe	ADC	ADC	No	Lobar resection	Yes	No	No	Yes	Yes	Dead	15	Dead	Married	Married	III	II	>=65 years	<65 years	2	11-20mm	21-30mm	M0	M0	N0	N1	Right	Left
55052978	Male	White	Lower Lobe	Upper Lobe	ADC	ADC	No	Pneumonectomy	Yes	No	No	No	No	Alive	50	Alive	Unknown	Unknown	II	II	>=65 years	<65 years	1	31-50mm	11-20mm	M0	M0	N0	N0	Right	Right
55069610	Male	White	Upper Lobe	Lower Lobe	ADC	SCC	Yes	No-operation	No	No	Yes	No	No	Alive	54	Alive	Married	Married	III	Unknown	<65 years	>=65 years	1	11-20mm	11-20mm	M0	M0	N0	N0	Right	Left
55069728	Female	White	Upper Lobe	Middle Lobe	ADC	Unknown or other NSCLC	Yes	Sublobar resection	Yes	No	No	Yes	No	Dead	36	Dead	Married	Married	II	Unknown	>=65 years	<65 years	1	31-50mm	11-20mm	M0	M0	N0	N0	Right	Right
55070702	Female	White	Lower Lobe	Middle Lobe	ADC	ADC	No	Sublobar resection	Yes	No	No	No	No	Dead	12	Dead	Unknown	Unknown	II	II	>=65 years	<65 years	1	11-20mm	11-20mm	M0	M0	N0	N0	Right	Right
55072072	Female	White	Lower Lobe	Upper Lobe	ADC	ADC	No	Lobar resection	Yes	No	No	No	No	Dead	37	Dead	Married	Unmarried	III	II	>=65 years	<65 years	2	21-30mm	1-10mm	M0	M0	N0	N1	Left	Left
55077074	Female	White	Upper Lobe	Middle Lobe	ADC	ADC	No	Lobar resection	Yes	No	No	Yes	No	Alive	58	Alive	Unknown	Married	I	I	<65 years	>=65 years	1	51-70mm	31-50mm	M0	M0	N0	N0	Left	Right
55077092	Male	White	Middle Lobe	Upper Lobe	ADC	ADC	No	Sublobar resection	Yes	No	No	No	No	Alive	79	Alive	Unmarried	Unmarried	Unknown	Unknown	<65 years	>=65 years	1	11-20mm	1-10mm	M0	M0	N0	N0	Right	Right
55094951	Male	White	Upper Lobe	Lower Lobe	ADC	ADC	No	Sublobar resection	Yes	No	No	No	No	Dead	48	Dead	Unmarried	Unmarried	II	Unknown	>=65 years	<65 years	1	31-50mm	1-10mm	M0	M0	N0	N0	Right	Right
55096108	Female	White	Upper Lobe	Upper Lobe	ADC	SCC	Yes	Lobar resection	Yes	No	No	No	No	Dead	54	Dead	Married	Unknown	III	III	>=65 years	<65 years	5	Unknown	Unknown	M1	M1	N0	N0	Right	Right
55101065	Female	White	Upper Lobe	Lower Lobe	ADC	Unknown or other NSCLC	Yes	Sublobar resection	Yes	No	No	No	No	Dead	44	Dead	Unmarried	Unmarried	I	Unknown	>=65 years	<65 years	1	21-30mm	1-10mm	M0	M0	N0	N0	Left	Left
55103811	Female	White	Middle Lobe	Upper Lobe	ADC	ADC	No	Lobar resection	Yes	No	No	No	No	Alive	56	Alive	Unmarried	Unmarried	I	Unknown	>=65 years	<65 years	2	11-20mm	51-70mm	M0	M0	N0	N0	Right	Right
55104012	Male	White	Lower Lobe	Upper Lobe	ADC	ADC	No	Sublobar resection	Yes	No	No	No	No	Alive	58	Alive	Unmarried	Married	I	II	<65 years	>=65 years	1	11-20mm	11-20mm	M0	M0	N0	N0	Left	Right
55112820	Female	White	Upper Lobe	Upper Lobe	ADC	SCC	Yes	Lobar resection	Yes	No	No	Yes	Yes	Alive	1	Dead	Unmarried	Unmarried	Unknown	III	>=65 years	<65 years	2	51-70mm	21-30mm	M0	M0	N1	N1	Right	Right
55129226	Male	White	Upper Lobe	Upper Lobe	SCC	Unknown or other NSCLC	Yes	No-operation	No	No	No	No	Yes	Dead	7	Dead	Married	Married	II	III	>=65 years	<65 years	5	11-20mm	31-50mm	M0	M1	N0	N2	Right	Left
55160706	Female	White	Upper Lobe	Upper Lobe	ADC	ADC	No	Lobar resection	Yes	No	No	No	No	Dead	38	Dead	Unmarried	Unknown	II	III	<65 years	>=65 years	2	11-20mm	11-20mm	M0	M0	N0	N1	Right	Left
55160877	Male	White	Lower Lobe	Lower Lobe	Unknown or other NSCLC	ADC	Yes	Lobar resection	Yes	No	No	No	No	Alive	68	Alive	Married	Unknown	III	II	>=65 years	<65 years	1	31-50mm	1-10mm	M0	M0	N0	N0	Right	Right
55160883	Male	White	Middle Lobe	Middle Lobe	SCC	ADC	Yes	Lobar resection	Yes	No	No	No	No	Dead	14	Dead	Unmarried	Unmarried	II	II	>=65 years	<65 years	1	1-10mm	1-10mm	M0	M0	N0	N0	Right	Right
55164524	Female	White	Upper Lobe	Upper Lobe	ADC	ADC	No	Sublobar resection	Yes	No	No	No	No	Alive	50	Alive	Unknown	Unmarried	I	II	<65 years	>=65 years	1	11-20mm	11-20mm	M0	M0	N0	N0	Right	Left
55169124	Male	Other	Lower Lobe	Lower Lobe	ADC	ADC	No	Lobar resection	Yes	No	No	No	No	Alive	54	Alive	Unknown	Married	Unknown	Unknown	>=65 years	<65 years	1	Unknown	11-20mm	M0	M0	N0	N0	Right	Left
55174416	Female	White	Upper Lobe	Lower Lobe	SCC	ADC	Yes	Lobar resection	Yes	No	No	No	No	Dead	54	Dead	Unmarried	Unmarried	III	I	>=65 years	<65 years	1	21-30mm	1-10mm	M0	M0	N0	N0	Right	Right
55176007	Female	White	Upper Lobe	Upper Lobe	ADC	ADC	No	Sublobar resection	Yes	No	No	No	No	Alive	63	Alive	Unknown	Unknown	I	II	>=65 years	<65 years	1	11-20mm	1-10mm	M0	M0	N0	N0	Right	Left
55184576	Female	White	Middle Lobe	Middle Lobe	ADC	Unknown or other NSCLC	Yes	Lobar resection	Yes	No	No	No	No	Alive	67	Alive	Unmarried	Unmarried	II	Unknown	>=65 years	<65 years	1	11-20mm	1-10mm	M0	M0	N0	N0	Right	Right
55187077	Female	White	Upper Lobe	Upper Lobe	ADC	ADC	No	No-operation	No	No	Unknown	Yes	Yes	Dead	15	Dead	Unmarried	Unmarried	Unknown	Unknown	>=65 years	<65 years	4	31-50mm	11-20mm	M0	M0	N2	3	Left	Right
55188646	Female	White	Lower Lobe	Middle Lobe	Unknown or other NSCLC	Unknown or other NSCLC	No	Sublobar resection	Yes	No	No	No	No	Alive	69	Alive	Married	Married	I	I	<65 years	>=65 years	1	21-30mm	1-10mm	M0	M0	N0	N0	Left	Right
55189682	Female	White	Upper Lobe	Lower Lobe	Unknown or other NSCLC	Unknown or other NSCLC	No	Lobar resection	Yes	No	No	No	No	Alive	61	Alive	Unknown	Unknown	I	I	<65 years	>=65 years	1	11-20mm	11-20mm	M0	M0	N0	N0	Right	Left
55195059	Female	White	Upper Lobe	Upper Lobe	ADC	ADC	No	Sublobar resection	Yes	Yes	No	Yes	No	Alive	18	Dead	Married	Married	III	I	<65 years	>=65 years	1	31-50mm	1-10mm	M1	M0	N1	N0	Left	Right
55202977	Male	White	Upper Lobe	Upper Lobe	SCC	ADC	Yes	Lobar resection	Yes	No	No	No	No	Dead	2	Dead	Married	Married	I	I	>=65 years	<65 years	1	31-50mm	1-10mm	M0	M0	N0	N0	Right	Left
55213735	Female	White	Upper Lobe	Other/Unknown	ADC	ADC	No	Sublobar resection	Yes	No	No	No	No	Dead	12	Dead	Unmarried	Unmarried	II	III	>=65 years	<65 years	3	21-30mm	21-30mm	M0	M0	N0	N2	Left	Right
55238863	Male	White	Upper Lobe	Lower Lobe	SCC	ADC	Yes	No-operation	No	Yes	Yes	Yes	No	Dead	21	Dead	Married	Married	II	Unknown	<65 years	>=65 years	1	31-50mm	1-10mm	M0	M0	N1	N0	Right	Left
55239150	Female	White	Other/Unknown	Other/Unknown	ADC	ADC	No	No-operation	No	No	No	Yes	Yes	Alive	57	Alive	Married	Married	II	I	<65 years	>=65 years	1	11-20mm	11-20mm	M0	M0	N2	N0	Right	Left
55245347	Female	White	Lower Lobe	Lower Lobe	Unknown or other NSCLC	ADC	Yes	Lobar resection	Yes	No	No	Yes	Yes	Alive	51	Alive	Unmarried	Unmarried	Unknown	Unknown	>=65 years	<65 years	1	1-10mm	1-10mm	M0	M0	N1	N0	Left	Left
55249030	Male	White	Upper Lobe	Upper Lobe	SCC	ADC	Yes	Lobar resection	Yes	No	No	Yes	Yes	Dead	32	Dead	Married	Married	III	II	>=65 years	<65 years	1	31-50mm	1-10mm	M0	M0	N0	N0	Left	Left
55250946	Male	White	Upper Lobe	Lower Lobe	ADC	ADC	No	Sublobar resection	Yes	No	No	No	No	Dead	30	Dead	Unknown	Married	II	II	>=65 years	<65 years	2	21-30mm	31-50mm	M0	M0	N0	N1	Left	Right
55251078	Male	Other	Lower Lobe	Lower Lobe	ADC	Unknown or other NSCLC	Yes	Lobar resection	Yes	No	No	No	No	Dead	35	Dead	Married	Married	Unknown	Unknown	>=65 years	<65 years	1	31-50mm	1-10mm	M0	M0	N2	N0	Right	Right
55258998	Female	White	Upper Lobe	Upper Lobe	SCC	ADC	Yes	Lobar resection	Yes	No	No	No	No	Alive	57	Alive	Married	Married	Unknown	Unknown	<65 years	>=65 years	1	31-50mm	1-10mm	M0	M0	N0	N0	Right	Right
55265499	Male	White	Upper Lobe	Lower Lobe	SCC	ADC	Yes	Lobar resection	Yes	No	No	No	No	Alive	49	Alive	Married	Married	III	III	>=65 years	<65 years	1	£¾70mm	31-50mm	M0	M0	N0	N0	Left	Right
55267222	Female	White	Upper Lobe	Upper Lobe	ADC	Unknown or other NSCLC	Yes	Lobar resection	Yes	No	No	No	No	Alive	49	Alive	Married	Married	Unknown	Unknown	>=65 years	<65 years	1	31-50mm	1-10mm	M0	M0	N0	N0	Left	Left
62524442	Female	Other	Lower Lobe	Upper Lobe	SCC	SCC	No	Lobar resection	Yes	No	No	No	No	Alive	74	Dead	Married	Married	III	II	<65 years	<65 years	1	21-30mm	11-20mm	M0	M0	N0	N0	Right	Left
62524507	Male	White	Upper Lobe	Other/Unknown	SCC	SCC	No	No-operation	No	No	Yes	No	Yes	Alive	6	Dead	Married	Married	II	II	<65 years	<65 years	4	31-50mm	31-50mm	M0	M0	N1	N2	Right	Left
62527751	Male	White	Upper Lobe	Middle Lobe	SCC	SCC	No	No-operation	No	No	Unknown	Yes	No	Dead	41	Dead	Married	Unmarried	II	II	>=65 years	<65 years	2	31-50mm	31-50mm	M0	M0	N2	N0	Left	Right
62529588	Female	White	Upper Lobe	Lower Lobe	SCC	SCC	No	No-operation	No	No	Yes	No	Yes	Alive	11	Dead	Married	Unmarried	III	I	>=65 years	<65 years	5	21-30mm	£¾70mm	M0	M1	N0	N2	Right	Left
62531815	Female	White	Upper Lobe	Upper Lobe	Unknown or other NSCLC	Unknown or other NSCLC	No	Lobar resection	Yes	No	No	Yes	Yes	Alive	116	Alive	Unmarried	Unknown	III	Unknown	<65 years	>=65 years	2	31-50mm	31-50mm	M0	M0	N0	N0	Left	Right
62535040	Male	White	Lower Lobe	Upper Lobe	ADC	ADC	No	No-operation	No	No	Yes	No	No	Alive	50	Alive	Married	Married	II	Unknown	<65 years	<65 years	1	1-10mm	11-20mm	M0	M0	N0	N0	Left	Left
62535213	Female	Other	Upper Lobe	Lower Lobe	ADC	ADC	No	No-operation	No	No	Yes	No	No	Dead	2	Dead	Married	Married	II	Unknown	<65 years	<65 years	5	11-20mm	11-20mm	M0	M1	N0	N0	Left	Right
62536458	Male	White	Upper Lobe	Upper Lobe	ADC	Unknown or other NSCLC	Yes	Lobar resection	Yes	No	No	Yes	Yes	Dead	13	Dead	Married	Married	II	III	<65 years	>=65 years	1	11-20mm	11-20mm	M0	M0	N0	N0	Right	Right
62549006	Female	White	Upper Lobe	Lower Lobe	ADC	ADC	No	No-operation	No	Yes	Yes	Yes	No	Dead	63	Dead	Unmarried	Unmarried	II	Unknown	>=65 years	<65 years	1	51-70mm	1-10mm	M0	M0	N2	N0	Right	Left
62549390	Male	White	Upper Lobe	Upper Lobe	ADC	ADC	No	Sublobar resection	Yes	No	No	No	No	Alive	93	Alive	Married	Married	I	II	>=65 years	<65 years	1	21-30mm	21-30mm	M0	M0	N0	N0	Left	Right
62550403	Female	Other	Lower Lobe	Lower Lobe	ADC	ADC	No	Sublobar resection	Yes	No	No	No	No	Alive	75	Alive	Unmarried	Unmarried	I	II	<65 years	>=65 years	1	31-50mm	1-10mm	M0	M0	N0	N0	Left	Right
62556825	Male	White	Upper Lobe	Lower Lobe	SCC	ADC	Yes	Sublobar resection	Yes	No	Yes	Yes	Yes	Dead	14	Dead	Unmarried	Unmarried	III	III	<65 years	>=65 years	1	21-30mm	21-30mm	M0	M0	N1	N0	Left	Right
62559186	Female	White	Upper Lobe	Lower Lobe	ADC	ADC	No	Sublobar resection	Yes	No	No	No	No	Alive	70	Alive	Married	Unknown	I	I	<65 years	<65 years	1	31-50mm	1-10mm	M0	M0	N0	N0	Left	Right
62560064	Male	White	Upper Lobe	Upper Lobe	Unknown or other NSCLC	SCC	Yes	Lobar resection	Yes	No	No	No	No	Alive	83	Alive	Married	Married	IV	II	<65 years	>=65 years	1	21-30mm	11-20mm	M0	M0	N0	N0	Left	Right
62570005	Female	White	Upper Lobe	Lower Lobe	ADC	ADC	No	No-operation	No	No	Yes	No	No	Dead	8	Dead	Unmarried	Unmarried	II	Unknown	>=65 years	<65 years	5	51-70mm	11-20mm	M0	M1	N0	N0	Right	Right
62570179	Female	White	Upper Lobe	Upper Lobe	SCC	Unknown or other NSCLC	Yes	No-operation	No	No	No	No	No	Dead	6	Dead	Married	Married	II	Unknown	>=65 years	<65 years	5	31-50mm	31-50mm	M0	M1	N0	N1	Right	Left
62574227	Female	White	Upper Lobe	Upper Lobe	SCC	SCC	No	Sublobar resection	Yes	Yes	No	No	No	Dead	52	Dead	Married	Unknown	III	II	>=65 years	<65 years	1	21-30mm	11-20mm	M0	M0	N0	N0	Left	Right
62581420	Male	White	Upper Lobe	Upper Lobe	Unknown or other NSCLC	ADC	Yes	No-operation	No	No	No	No	No	Dead	0	Dead	Married	Married	Unknown	Unknown	<65 years	>=65 years	3	Unknown	Unknown	M0	M0	N0	N0	Left	Left
62587402	Male	Other	Upper Lobe	Upper Lobe	ADC	SCC	Yes	Lobar resection	Yes	No	No	No	No	Dead	0	Dead	Married	Married	II	III	>=65 years	<65 years	2	31-50mm	31-50mm	M0	M0	N0	N0	Left	Left
62594914	Male	White	Middle Lobe	Lower Lobe	Unknown or other NSCLC	Unknown or other NSCLC	No	Sublobar resection	Yes	No	No	No	No	Alive	102	Alive	Unmarried	Unmarried	I	I	<65 years	>=65 years	1	21-30mm	1-10mm	M0	M0	N0	N0	Right	Left
62594933	Female	White	Upper Lobe	Lower Lobe	ADC	ADC	No	Sublobar resection	Yes	No	No	No	No	Alive	89	Alive	Unmarried	Unmarried	III	III	<65 years	>=65 years	1	11-20mm	11-20mm	M0	M0	N0	N0	Left	Left
62596733	Female	White	Lower Lobe	Other/Unknown	Unknown or other NSCLC	Unknown or other NSCLC	No	No-operation	No	No	No	No	Yes	Dead	19	Dead	Married	Married	Unknown	IV	<65 years	>=65 years	5	1-10mm	Unknown	M0	M1	N1	Unknown	Right	Other/Unknown
62599437	Male	White	Upper Lobe	Lower Lobe	ADC	ADC	No	Sublobar resection	Yes	No	No	No	Yes	Dead	6	Dead	Unmarried	Unmarried	II	I	<65 years	<65 years	1	11-20mm	1-10mm	M0	M0	N0	N0	Right	Right
62600160	Female	White	Upper Lobe	Lower Lobe	SCC	SCC	No	No-operation	No	No	Yes	No	No	Dead	5	Dead	Unmarried	Unknown	III	Unknown	>=65 years	<65 years	1	51-70mm	11-20mm	M0	M0	N0	N0	Left	Right
62600929	Female	White	Upper Lobe	Lower Lobe	ADC	ADC	No	Sublobar resection	Yes	No	No	Yes	No	Dead	37	Dead	Married	Married	I	I	<65 years	>=65 years	5	51-70mm	Unknown	M0	M1	N0	N2	Left	Left
62602811	Female	Other	Upper Lobe	Upper Lobe	ADC	Unknown or other NSCLC	Yes	Lobar resection	Yes	No	No	No	No	Dead	36	Dead	Married	Married	III	III	<65 years	>=65 years	1	11-20mm	21-30mm	M0	M0	N0	N0	Right	Right
62604368	Male	White	Upper Lobe	Upper Lobe	ADC	SCC	Yes	No-operation	No	No	No	No	No	Dead	13	Dead	Married	Unmarried	II	III	>=65 years	<65 years	1	11-20mm	21-30mm	M0	M0	N0	N0	Left	Right
62604429	Male	White	Upper Lobe	Lower Lobe	ADC	ADC	No	Lobar resection	Yes	No	No	Yes	Yes	Dead	9	Dead	Married	Married	I	II	<65 years	>=65 years	1	31-50mm	11-20mm	M0	M0	N0	N0	Right	Right
62612315	Male	White	Upper Lobe	Upper Lobe	ADC	Unknown or other NSCLC	Yes	No-operation	No	Yes	Yes	No	No	Alive	18	Dead	Married	Married	II	Unknown	>=65 years	<65 years	1	1-10mm	21-30mm	M0	M0	N0	N0	Left	Right
62613276	Female	White	Lower Lobe	Lower Lobe	ADC	ADC	No	Sublobar resection	Yes	No	No	Yes	No	Alive	60	Alive	Unmarried	Unmarried	I	II	<65 years	>=65 years	1	51-70mm	11-20mm	M0	M0	N0	N0	Right	Left
62621543	Female	Other	Lower Lobe	Upper Lobe	ADC	ADC	No	No-operation	No	No	No	No	Yes	Dead	44	Dead	Unmarried	Unmarried	II	II	<65 years	<65 years	5	51-70mm	11-20mm	M1	M1	N0	Unknown	Left	Right
62622732	Female	White	Upper Lobe	Upper Lobe	ADC	ADC	No	No-operation	No	No	Yes	No	No	Alive	96	Alive	Married	Married	II	II	>=65 years	<65 years	1	21-30mm	11-20mm	M0	M0	N0	N0	Right	Left
62624090	Female	White	Middle Lobe	Upper Lobe	ADC	ADC	No	Sublobar resection	Yes	No	No	No	No	Dead	50	Dead	Married	Married	III	II	>=65 years	<65 years	1	21-30mm	11-20mm	M0	M0	N2	N0	Right	Left
62637105	Female	White	Upper Lobe	Upper Lobe	ADC	ADC	No	No-operation	No	No	Yes	No	No	Alive	8	Dead	Unmarried	Unmarried	III	I	>=65 years	<65 years	1	11-20mm	11-20mm	M0	M0	N0	N0	Right	Right
62646905	Male	White	Upper Lobe	Upper Lobe	SCC	ADC	Yes	No-operation	No	No	Yes	No	Yes	Dead	29	Dead	Married	Married	II	Unknown	>=65 years	<65 years	2	11-20mm	11-20mm	M0	M0	N0	N1	Right	Right
62648830	Male	White	Upper Lobe	Upper Lobe	SCC	SCC	No	No-operation	No	No	Yes	No	No	Alive	10	Dead	Married	Married	III	Unknown	>=65 years	<65 years	2	21-30mm	31-50mm	M0	M0	N0	N1	Right	Left
62650329	Male	Other	Upper Lobe	Middle Lobe	SCC	ADC	Yes	Lobar resection	Yes	No	No	Yes	Yes	Dead	68	Dead	Unmarried	Unmarried	III	I	<65 years	>=65 years	1	31-50mm	1-10mm	M0	M0	N0	N0	Left	Right
62650513	Male	White	Upper Lobe	Middle Lobe	Unknown or other NSCLC	SCC	Yes	No-operation	No	No	No	No	No	Dead	6	Dead	Unmarried	Unmarried	III	Unknown	<65 years	<65 years	5	21-30mm	11-20mm	M0	M1	N0	N2	Right	Right
62655912	Male	White	Upper Lobe	Upper Lobe	SCC	ADC	Yes	No-operation	No	No	Yes	No	No	Alive	93	Alive	Unmarried	Unmarried	Unknown	Unknown	>=65 years	<65 years	1	31-50mm	11-20mm	M0	M0	N0	N0	Left	Right
62656204	Male	White	Upper Lobe	Upper Lobe	ADC	ADC	No	Sublobar resection	Yes	No	No	No	No	Dead	60	Dead	Unmarried	Unmarried	I	I	<65 years	>=65 years	1	11-20mm	11-20mm	M0	M0	N0	N0	Left	Right
62661411	Female	White	Upper Lobe	Upper Lobe	Unknown or other NSCLC	ADC	Yes	No-operation	No	Yes	Yes	Yes	Yes	Alive	86	Alive	Unmarried	Unmarried	IV	I	>=65 years	<65 years	1	51-70mm	11-20mm	M0	M0	N0	N0	Right	Left
62662652	Male	White	Upper Lobe	Upper Lobe	Unknown or other NSCLC	SCC	Yes	No-operation	No	No	Yes	Yes	Yes	Dead	23	Dead	Married	Married	III	III	>=65 years	<65 years	2	11-20mm	11-20mm	M0	M0	N2	N1	Right	Left
62664402	Male	White	Upper Lobe	Upper Lobe	SCC	SCC	No	Sublobar resection	Yes	No	No	No	Yes	Dead	66	Dead	Unmarried	Unmarried	III	III	<65 years	>=65 years	1	21-30mm	11-20mm	M0	M0	N0	N0	Right	Left
62674273	Female	White	Lower Lobe	Upper Lobe	Unknown or other NSCLC	ADC	Yes	No-operation	No	No	No	No	Yes	Alive	48	Dead	Unmarried	Unmarried	III	Unknown	<65 years	<65 years	5	31-50mm	11-20mm	M0	M1	N0	N0	Left	Right
62675454	Female	White	Upper Lobe	Lower Lobe	SCC	SCC	No	No-operation	No	No	Yes	No	Yes	Alive	2	Dead	Unmarried	Unmarried	III	II	>=65 years	<65 years	3	11-20mm	31-50mm	M0	M0	N0	N2	Left	Right
62706778	Male	White	Lower Lobe	Lower Lobe	ADC	ADC	No	No-operation	No	No	No	No	Yes	Dead	20	Dead	Married	Married	II	I	>=65 years	<65 years	1	51-70mm	1-10mm	M0	M0	N0	N0	Left	Right
62708979	Male	White	Upper Lobe	Lower Lobe	ADC	Unknown or other NSCLC	Yes	No-operation	No	No	No	Yes	No	Dead	4	Dead	Married	Married	II	IV	>=65 years	<65 years	5	31-50mm	Unknown	M0	M1	N0	N2	Right	Left
62715187	Female	White	Lower Lobe	Middle Lobe	ADC	ADC	No	Lobar resection	Yes	No	No	No	No	Dead	0	Dead	Married	Married	I	I	>=65 years	<65 years	1	51-70mm	21-30mm	M0	M0	N0	N0	Left	Right
62720133	Male	Other	Upper Lobe	Upper Lobe	SCC	SCC	No	No-operation	No	Yes	Yes	No	No	Alive	44	Dead	Married	Married	III	Unknown	>=65 years	<65 years	3	11-20mm	11-20mm	M0	M0	N0	N2	Left	Right
62720572	Female	White	Lower Lobe	Middle Lobe	ADC	Unknown or other NSCLC	Yes	Sublobar resection	Yes	No	No	No	No	Alive	79	Alive	Unmarried	Unmarried	II	Unknown	>=65 years	<65 years	1	31-50mm	1-10mm	M0	M0	N0	N0	Right	Right
62720599	Male	White	Upper Lobe	Middle Lobe	Unknown or other NSCLC	ADC	Yes	Lobar resection	Yes	No	No	Yes	Yes	Alive	78	Alive	Unmarried	Unmarried	III	II	<65 years	>=65 years	2	21-30mm	1-10mm	M0	M0	N1	N1	Right	Right
62725356	Female	White	Upper Lobe	Upper Lobe	ADC	ADC	No	Sublobar resection	Yes	No	No	No	No	Dead	41	Dead	Married	Married	I	I	>=65 years	<65 years	1	31-50mm	1-10mm	M0	M0	N0	N0	Right	Right
62726182	Female	Other	Lower Lobe	Upper Lobe	ADC	Unknown or other NSCLC	Yes	No-operation	No	Yes	Yes	Yes	No	Alive	72	Alive	Married	Married	III	III	<65 years	>=65 years	1	1-10mm	1-10mm	M0	M0	N0	N0	Left	Right
62728404	Male	White	Lower Lobe	Upper Lobe	ADC	ADC	No	Sublobar resection	Yes	Yes	No	Yes	No	Dead	8	Dead	Unmarried	Unmarried	III	I	<65 years	>=65 years	1	£¾70mm	1-10mm	M0	M0	N0	N0	Left	Right
62733096	Female	White	Upper Lobe	Lower Lobe	Unknown or other NSCLC	Unknown or other NSCLC	No	Sublobar resection	Yes	No	No	No	No	Alive	74	Alive	Married	Unknown	I	I	<65 years	>=65 years	3	11-20mm	1-10mm	M0	M0	N0	N2	Right	Left
62733165	Male	White	Upper Lobe	Lower Lobe	ADC	SCC	Yes	No-operation	No	No	Yes	No	No	Alive	79	Alive	Married	Married	I	Unknown	>=65 years	<65 years	1	11-20mm	1-10mm	M0	M0	N0	N0	Right	Right
62736285	Female	White	Upper Lobe	Lower Lobe	ADC	ADC	No	Sublobar resection	Yes	No	No	Yes	Yes	Dead	32	Dead	Unmarried	Unmarried	II	II	>=65 years	<65 years	1	11-20mm	11-20mm	M0	M0	N0	N0	Right	Right
62736546	Female	White	Middle Lobe	Other/Unknown	ADC	Unknown or other NSCLC	Yes	No-operation	No	No	Yes	No	Yes	Dead	53	Dead	Unmarried	Unmarried	III	Unknown	>=65 years	<65 years	2	21-30mm	31-50mm	M1	M0	N0	N0	Right	Right
62737124	Female	White	Lower Lobe	Upper Lobe	ADC	ADC	No	No-operation	No	No	No	Yes	No	Dead	50	Dead	Unmarried	Unmarried	II	I	<65 years	>=65 years	1	£¾70mm	1-10mm	M0	M0	N0	N0	Right	Right
62738537	Male	White	Upper Lobe	Upper Lobe	ADC	ADC	No	Sublobar resection	Yes	Unknown	Unknown	Yes	Yes	Alive	69	Alive	Married	Married	II	II	<65 years	>=65 years	1	31-50mm	11-20mm	M0	M0	N0	N0	Left	Right
62758483	Male	Other	Lower Lobe	Lower Lobe	ADC	ADC	No	Sublobar resection	Yes	No	No	Yes	Yes	Alive	6	Dead	Unmarried	Unmarried	III	III	<65 years	>=65 years	1	21-30mm	11-20mm	M0	M0	N2	N0	Right	Left
62760706	Female	White	Lower Lobe	Lower Lobe	ADC	ADC	No	No-operation	No	Yes	No	Yes	No	Dead	5	Dead	Married	Married	III	I	<65 years	>=65 years	2	£¾70mm	21-30mm	M0	M0	N2	N1	Left	Right
62765333	Male	Other	Upper Lobe	Upper Lobe	ADC	ADC	No	Sublobar resection	Yes	No	No	No	No	Dead	24	Dead	Unknown	Married	II	III	>=65 years	<65 years	1	21-30mm	1-10mm	M0	M0	N0	N0	Left	Right
62785429	Female	White	Upper Lobe	Lower Lobe	ADC	ADC	No	No-operation	No	No	Yes	No	No	Dead	39	Dead	Unmarried	Unknown	I	Unknown	<65 years	>=65 years	1	21-30mm	11-20mm	M0	M0	N0	N0	Right	Left
62791918	Female	White	Upper Lobe	Upper Lobe	ADC	ADC	No	Lobar resection	Yes	No	No	No	No	Alive	66	Alive	Unmarried	Unmarried	I	I	<65 years	>=65 years	1	11-20mm	21-30mm	M0	M0	N0	N0	Right	Right
62803238	Male	Other	Lower Lobe	Upper Lobe	ADC	ADC	No	No-operation	No	No	Yes	Yes	Yes	Dead	48	Dead	Married	Married	III	II	<65 years	>=65 years	2	£¾70mm	31-50mm	M0	M0	N2	N0	Right	Left
62808877	Male	White	Upper Lobe	Upper Lobe	SCC	SCC	No	No-operation	No	No	Yes	Yes	No	Alive	48	Alive	Married	Married	III	II	<65 years	>=65 years	5	51-70mm	31-50mm	M0	M1	N0	N2	Left	Right
62853112	Male	Other	Upper Lobe	Upper Lobe	ADC	Unknown or other NSCLC	Yes	Lobar resection	Yes	No	No	No	No	Dead	11	Dead	Married	Married	III	I	>=65 years	<65 years	1	11-20mm	1-10mm	M0	M0	N0	N0	Right	Right
62874947	Female	White	Upper Lobe	Upper Lobe	SCC	ADC	Yes	Lobar resection	Yes	No	Yes	No	No	Alive	53	Alive	Unmarried	Unmarried	II	II	<65 years	>=65 years	1	21-30mm	11-20mm	M0	M0	N0	N0	Right	Right
62879554	Male	White	Upper Lobe	Upper Lobe	SCC	ADC	Yes	Sublobar resection	Yes	No	No	No	No	Alive	48	Alive	Married	Unmarried	II	II	>=65 years	<65 years	1	31-50mm	11-20mm	M0	M0	N0	N0	Left	Right
62886271	Male	White	Upper Lobe	Upper Lobe	SCC	ADC	Yes	Lobar resection	Yes	Yes	Yes	Yes	Yes	Alive	2	Dead	Married	Married	III	Unknown	>=65 years	<65 years	1	51-70mm	21-30mm	M0	M0	N2	N0	Left	Left
62889368	Female	White	Lower Lobe	Upper Lobe	SCC	ADC	Yes	Sublobar resection	Yes	No	No	No	No	Dead	43	Dead	Married	Married	III	I	>=65 years	<65 years	1	11-20mm	11-20mm	M0	M0	N0	N0	Right	Left
