# Supplementary material for: The clinical-histologic and prognostic characteristics in patients with a second primary non-small-cell lung cancer after a lobectomy
Source: Interdiscip Cardiovasc Thorac Surg. 2023 Sep 15;37(3):ivad155. doi: 10.1093/icvts/ivad155 (PMC10521628; doi:10.1093/icvts/ivad155)
Supplement: ivad155_Supplementary_Data [file ivad155_supplementary_data.zip › SEER excel datasheet with the original variables.xlsx]

## Sheet: Sheet1
Sex	Year of diagnosis	Race recode (W, B, AI, API)	Primary Site - labeled	ICD-O-3 Hist/behav, malignant	RX Summ--Surg Prim Site (1998+)	Radiation recode	Chemotherapy recode (yes, no/unk)	CS site-specific factor 1 (2004-2017 varying by schema)	CS site-specific factor 2 (2004-2017 varying by schema)	COD to site recode	Survival months	Vital status recode (study cutoff used)	Sequence number	First malignant primary indicator	Primary by international rules	Record number recode	Total number of in situ/malignant tumors for patient	Total number of benign/borderline tumors for patient	Type of Reporting Source	Marital status at diagnosis	Grade (thru 2017)	Age recode with <1 year olds	Regional nodes examined (1988+)	Regional nodes positive (1988+)	Derived AJCC Stage Group, 6th ed (2004-2015)	Derived AJCC T, 6th ed (2004-2015)	Derived AJCC N, 6th ed (2004-2015)	Derived AJCC M, 6th ed (2004-2015)	CS tumor size (2004-2015)	CS extension (2004-2015)	CS lymph nodes (2004-2015)	CS mets at dx (2004-2015)	Laterality	Patient ID
Female	2005	White	C34.1-Upper lobe, lung	8070/3: Squamous cell carcinoma, NOS	33	None/Unknown	No/Unknown	988	Blank(s)	Lung and Bronchus	42	Dead	1st of 2 or more primaries	Yes	Yes	1	2	0	Hospital inpatient/outpatient or clinic	Unknown	Moderately differentiated; Grade II	70-74 years	13	0	IB	T2	N0	M0	20	450	0	0	Left - origin of primary	823811
Female	2008	White	C34.3-Lower lobe, lung	8070/3: Squamous cell carcinoma, NOS	0	None/Unknown	Yes	988	Blank(s)	Lung and Bronchus	10	Dead	2nd of 2 or more primaries	No	No	2	2	0	Hospital inpatient/outpatient or clinic	Single (never married)	Unknown	75-79 years	95	95	IIIA	T3	N2	M0	999	570	200	0	Right - origin of primary	823811
Female	2004	Asian or Pacific Islander	C34.3-Lower lobe, lung	8252/3: Bronchiolo-alveolar carcinoma, non-mucinous	21	None/Unknown	Yes	988	Blank(s)	Lung and Bronchus	22	Dead	2nd of 2 or more primaries	No	Yes	2	2	0	Hospital inpatient/outpatient or clinic	Married (including common law)	Poorly differentiated; Grade III	70-74 years	0	98	IA	T1	N0	M0	3	100	0	0	Left - origin of primary	894138
Female	2004	Asian or Pacific Islander	C34.3-Lower lobe, lung	8140/3: Adenocarcinoma, NOS	33	None/Unknown	No/Unknown	988	Blank(s)	Lung and Bronchus	31	Dead	1st of 2 or more primaries	Yes	Yes	1	2	0	Hospital inpatient/outpatient or clinic	Married (including common law)	Moderately differentiated; Grade II	70-74 years	11	0	IA	T1	N0	M0	30	300	0	0	Right - origin of primary	894138
Female	2004	White	C34.2-Middle lobe, lung	8046/3: Non-small cell carcinoma	30	None/Unknown	No/Unknown	988	Blank(s)	Colon excluding Rectum	142	Dead	1st of 2 or more primaries	Yes	Yes	1	3	0	Hospital inpatient/outpatient or clinic	Widowed	Poorly differentiated; Grade III	75-79 years	98	0	IB	T2	N0	M0	53	450	0	0	Right - origin of primary	894147
Female	2012	White	C34.1-Upper lobe, lung	8046/3: Non-small cell carcinoma	21	None/Unknown	No/Unknown	0	0	Colon excluding Rectum	41	Dead	2nd of 2 or more primaries	No	No	2	3	0	Hospital inpatient/outpatient or clinic	Widowed	Poorly differentiated; Grade III	85+ years	0	98	IA	T1	N0	M0	8	100	0	0	Right - origin of primary	894147
Female	2015	White	C18.0-Cecum	8140/3: Adenocarcinoma, NOS	41	None/Unknown	No/Unknown	998	400	Colon excluding Rectum	4	Dead	3rd of 3 or more primaries	No	Yes	3	3	0	Hospital inpatient/outpatient or clinic	Widowed	Poorly differentiated; Grade III	85+ years	0	98	IV	T3	N1	M1	35	458	300	45	Not a paired site	894147
Male	2004	Asian or Pacific Islander	C34.1-Upper lobe, lung	8072/3: Squamous cell carcinoma, large cell, nonkeratinizing, NOS	30	None/Unknown	No/Unknown	988	Blank(s)	Lung and Bronchus	10	Dead	1st of 2 or more primaries	Yes	Yes	1	2	0	Hospital inpatient/outpatient or clinic	Married (including common law)	Moderately differentiated; Grade II	70-74 years	3	0	IV	T1	N0	M1	10	100	0	23	Left - origin of primary	897961
Male	2004	Asian or Pacific Islander	C34.1-Upper lobe, lung	8012/3: Large cell carcinoma, NOS	21	None/Unknown	No/Unknown	988	Blank(s)	Lung and Bronchus	10	Dead	2nd of 2 or more primaries	No	No	2	2	0	Hospital inpatient/outpatient or clinic	Married (including common law)	Undifferentiated; anaplastic; Grade IV	70-74 years	0	98	IB	T2	N0	M0	28	450	0	0	Right - origin of primary	897961
Female	2004	White	C34.1-Upper lobe, lung	8140/3: Adenocarcinoma, NOS	30	None/Unknown	No/Unknown	988	Blank(s)	Alive	188	Alive	1st of 2 or more primaries	Yes	Yes	1	2	0	Hospital inpatient/outpatient or clinic	Single (never married)	Poorly differentiated; Grade III	55-59 years	98	1	IIA	T1	N1	M0	19	100	500	0	Right - origin of primary	912298
Female	2019	White	C34.2-Middle lobe, lung	8070/3: Squamous cell carcinoma, NOS	0	Beam radiation	No/Unknown	Blank(s)	Blank(s)	Alive	4	Alive	2nd of 2 or more primaries	No	Yes	2	2	0	Hospital inpatient/outpatient or clinic	Widowed	Blank(s)	70-74 years	0	98	Blank(s)	Blank(s)	Blank(s)	Blank(s)	Blank(s)	Blank(s)	Blank(s)	Blank(s)	Right - origin of primary	912298
Female	2004	Asian or Pacific Islander	C34.1-Upper lobe, lung	8140/3: Adenocarcinoma, NOS	45	None/Unknown	No/Unknown	988	Blank(s)	Lung and Bronchus	73	Dead	1st of 2 or more primaries	Yes	Yes	1	2	0	Hospital inpatient/outpatient or clinic	Married (including common law)	Moderately differentiated; Grade II	65-69 years	7	0	IB	T2	N0	M0	15	450	0	0	Left - origin of primary	912556
Female	2008	Asian or Pacific Islander	C34.0-Main bronchus	8140/3: Adenocarcinoma, NOS	0	Beam radiation	Yes	988	Blank(s)	Lung and Bronchus	28	Dead	2nd of 2 or more primaries	No	No	2	2	0	Hospital inpatient/outpatient or clinic	Married (including common law)	Unknown	65-69 years	0	98	IIIB	T4	N0	M0	999	720	0	0	Left - origin of primary	912556
Male	2004	White	C34.1-Upper lobe, lung	8140/3: Adenocarcinoma, NOS	30	None/Unknown	No/Unknown	988	Blank(s)	Lung and Bronchus	12	Dead	1st of 2 or more primaries	Yes	Yes	1	2	0	Hospital inpatient/outpatient or clinic	Married (including common law)	Unknown	70-74 years	2	2	IIA	T1	N1	M0	24	100	100	0	Right - origin of primary	935854
Male	2004	White	C34.1-Upper lobe, lung	8250/3: Bronchiolo-alveolar adenocarcinoma, NOS	30	None/Unknown	No/Unknown	988	Blank(s)	Lung and Bronchus	12	Dead	2nd of 2 or more primaries	No	Yes	2	2	0	Hospital inpatient/outpatient or clinic	Married (including common law)	Unknown	70-74 years	0	98	IA	T1	N0	M0	10	100	0	0	Right - origin of primary	935854
Male	2004	White	C34.1-Upper lobe, lung	8070/3: Squamous cell carcinoma, NOS	45	Beam radiation	Yes	988	Blank(s)	Lung and Bronchus	81	Dead	1st of 2 or more primaries	Yes	Yes	1	2	0	Hospital inpatient/outpatient or clinic	Married (including common law)	Moderately differentiated; Grade II	75-79 years	0	98	IIIB	T4	N2	M0	47	700	200	0	Right - origin of primary	936941
Male	2007	White	C34.1-Upper lobe, lung	8070/3: Squamous cell carcinoma, NOS	21	None/Unknown	No/Unknown	988	Blank(s)	Lung and Bronchus	46	Dead	2nd of 2 or more primaries	No	No	2	2	0	Hospital inpatient/outpatient or clinic	Married (including common law)	Poorly differentiated; Grade III	80-84 years	1	0	IA	T1	N0	M0	16	100	0	0	Left - origin of primary	936941
Male	2004	White	C34.1-Upper lobe, lung	8246/3: Neuroendocrine carcinoma, NOS	33	None/Unknown	No/Unknown	988	Blank(s)	Lung and Bronchus	82	Dead	1st of 2 or more primaries	Yes	Yes	1	2	0	Hospital inpatient/outpatient or clinic	Married (including common law)	Unknown	70-74 years	98	0	IA	T1	N0	M0	20	100	0	0	Right - origin of primary	937265
Male	2010	White	C34.1-Upper lobe, lung	8070/3: Squamous cell carcinoma, NOS	0	Beam radiation	No/Unknown	0	998	Lung and Bronchus	14	Dead	2nd of 2 or more primaries	No	Yes	2	2	0	Hospital inpatient/outpatient or clinic	Married (including common law)	Unknown	75-79 years	0	98	OCCULT	TX	N0	M0	999	100	0	0	Left - origin of primary	937265
Female	2004	White	C34.1-Upper lobe, lung	8140/3: Adenocarcinoma, NOS	45	None/Unknown	No/Unknown	988	Blank(s)	Alive	183	Alive	1st of 2 or more primaries	Yes	Yes	1	2	0	Hospital inpatient/outpatient or clinic	Married (including common law)	Moderately differentiated; Grade II	50-54 years	6	0	IA	T1	N0	M0	20	100	0	0	Right - origin of primary	942120
Female	2018	White	C34.1-Upper lobe, lung	8551/3: Acinar cell cystadenocarcinoma	21	Beam radiation	No/Unknown	Blank(s)	Blank(s)	Alive	21	Alive	2nd of 2 or more primaries	No	No	2	2	0	Hospital inpatient/outpatient or clinic	Unknown	Blank(s)	65-69 years	0	98	Blank(s)	Blank(s)	Blank(s)	Blank(s)	Blank(s)	Blank(s)	Blank(s)	Blank(s)	Right - origin of primary	942120
Female	2004	Asian or Pacific Islander	C34.3-Lower lobe, lung	8140/3: Adenocarcinoma, NOS	33	None/Unknown	No/Unknown	988	Blank(s)	Alive	187	Alive	1st of 2 or more primaries	Yes	Yes	1	2	0	Hospital inpatient/outpatient or clinic	Married (including common law)	Moderately differentiated; Grade II	70-74 years	11	0	IA	T1	N0	M0	24	100	0	0	Right - origin of primary	942707
Female	2005	Asian or Pacific Islander	C34.1-Upper lobe, lung	8140/3: Adenocarcinoma, NOS	21	None/Unknown	No/Unknown	988	Blank(s)	Alive	175	Alive	2nd of 2 or more primaries	No	No	2	2	0	Hospital inpatient/outpatient or clinic	Single (never married)	Moderately differentiated; Grade II	70-74 years	0	98	IA	T1	N0	M0	22	100	0	0	Left - origin of primary	942707
Male	2004	White	C34.1-Upper lobe, lung	8012/3: Large cell carcinoma, NOS	33	None/Unknown	No/Unknown	988	Blank(s)	Lung and Bronchus	23	Dead	1st of 2 or more primaries	Yes	Yes	1	2	0	Hospital inpatient/outpatient or clinic	Married (including common law)	Undifferentiated; anaplastic; Grade IV	70-74 years	9	0	IA	T1	N0	M0	26	100	0	0	Right - origin of primary	948121
Male	2006	White	C34.1-Upper lobe, lung	8140/3: Adenocarcinoma, NOS	21	None/Unknown	No/Unknown	988	Blank(s)	Lung and Bronchus	2	Dead	2nd of 2 or more primaries	No	No	2	2	0	Hospital inpatient/outpatient or clinic	Married (including common law)	Moderately differentiated; Grade II	70-74 years	0	98	IA	T1	N0	M0	16	100	0	0	Left - origin of primary	948121
Male	2004	Asian or Pacific Islander	C34.2-Middle lobe, lung	8140/3: Adenocarcinoma, NOS	45	None/Unknown	No/Unknown	988	Blank(s)	Alive	180	Alive	1st of 2 or more primaries	Yes	Yes	1	2	0	Hospital inpatient/outpatient or clinic	Married (including common law)	Undifferentiated; anaplastic; Grade IV	60-64 years	3	0	IB	T2	N0	M0	18	450	0	0	Right - origin of primary	950589
Male	2019	Asian or Pacific Islander	C34.3-Lower lobe, lung	8140/3: Adenocarcinoma, NOS	0	None/Unknown	Yes	Blank(s)	Blank(s)	Alive	0	Alive	2nd of 2 or more primaries	No	No	2	2	0	Hospital inpatient/outpatient or clinic	Married (including common law)	Blank(s)	75-79 years	0	98	Blank(s)	Blank(s)	Blank(s)	Blank(s)	Blank(s)	Blank(s)	Blank(s)	Blank(s)	Left - origin of primary	950589
Male	2004	Asian or Pacific Islander	C34.1-Upper lobe, lung	8260/3: Papillary adenocarcinoma, NOS	33	None/Unknown	Yes	988	Blank(s)	Lung and Bronchus	142	Dead	1st of 2 or more primaries	Yes	Yes	1	2	0	Hospital inpatient/outpatient or clinic	Married (including common law)	Well differentiated; Grade I	60-64 years	7	0	IB	T2	N0	M0	42	450	0	0	Right - origin of primary	953201
Male	2012	Asian or Pacific Islander	C34.3-Lower lobe, lung	8070/3: Squamous cell carcinoma, NOS	21	Beam radiation	No/Unknown	0	999	Lung and Bronchus	55	Dead	2nd of 2 or more primaries	No	Yes	2	2	0	Hospital inpatient/outpatient or clinic	Married (including common law)	Moderately differentiated; Grade II	70-74 years	0	98	IA	T1	N0	M0	22	100	0	0	Right - origin of primary	953201
Female	2015	White	C34.3-Lower lobe, lung	8000/3: Neoplasm, malignant	0	None/Unknown	No/Unknown	10	998	Lung and Bronchus	10	Dead	3rd of 3 or more primaries	No	No	3	3	0	Hospital inpatient/outpatient or clinic	Widowed	Unknown	75-79 years	0	98	UNK Stage	T4	N2	MX	52	300	200	99	Left - origin of primary	953383
Female	2004	White	C34.1-Upper lobe, lung	8246/3: Neuroendocrine carcinoma, NOS	30	None/Unknown	Yes	988	Blank(s)	Lung and Bronchus	152	Dead	1st of 2 or more primaries	Yes	Yes	1	3	0	Hospital inpatient/outpatient or clinic	Widowed	Poorly differentiated; Grade III	65-69 years	7	0	IA	T1	N0	M0	30	110	0	0	Right - origin of primary	953383
Female	2006	White	C34.3-Lower lobe, lung	8480/3: Mucinous adenocarcinoma	21	None/Unknown	No/Unknown	988	Blank(s)	Lung and Bronchus	120	Dead	2nd of 2 or more primaries	No	Yes	2	3	0	Hospital inpatient/outpatient or clinic	Widowed	Well differentiated; Grade I	65-69 years	0	98	IA	T1	N0	M0	23	100	0	0	Left - origin of primary	953383
Male	2004	White	C34.1-Upper lobe, lung	8046/3: Non-small cell carcinoma	33	Beam radiation	No/Unknown	988	Blank(s)	Alive	186	Alive	1st of 2 or more primaries	Yes	Yes	1	2	0	Hospital inpatient/outpatient or clinic	Married (including common law)	Poorly differentiated; Grade III	60-64 years	4	0	IIIA	T3	N2	M0	22	600	200	0	Right - origin of primary	954272
Male	2008	White	C34.1-Upper lobe, lung	8070/3: Squamous cell carcinoma, NOS	21	None/Unknown	No/Unknown	988	Blank(s)	Alive	138	Alive	2nd of 2 or more primaries	No	Yes	2	2	0	Hospital inpatient/outpatient or clinic	Married (including common law)	Poorly differentiated; Grade III	65-69 years	0	98	IB	T2	N0	M0	19	450	0	0	Left - origin of primary	954272
Female	2004	Black	C34.1-Upper lobe, lung	8070/3: Squamous cell carcinoma, NOS	30	None/Unknown	No/Unknown	988	Blank(s)	Lung and Bronchus	114	Dead	1st of 2 or more primaries	Yes	Yes	1	2	0	Hospital inpatient/outpatient or clinic	Separated	Poorly differentiated; Grade III	55-59 years	8	0	IA	T1	N0	M0	17	100	0	0	Left - origin of primary	958494
Female	2011	Black	C34.9-Lung, NOS	8140/3: Adenocarcinoma, NOS	21	None/Unknown	No/Unknown	20	999	Lung and Bronchus	40	Dead	2nd of 2 or more primaries	No	Yes	2	2	0	Hospital inpatient/outpatient or clinic	Separated	Moderately differentiated; Grade II	65-69 years	4	1	IV	T4	N1	M1	24	810	100	0	Right - origin of primary	958494
Male	2004	White	C34.3-Lower lobe, lung	8140/3: Adenocarcinoma, NOS	33	None/Unknown	No/Unknown	988	Blank(s)	Lung and Bronchus	50	Dead	1st of 2 or more primaries	Yes	Yes	1	2	0	Hospital inpatient/outpatient or clinic	Divorced	Poorly differentiated; Grade III	60-64 years	7	0	IB	T2	N0	M0	30	450	0	0	Left - origin of primary	959100
Male	2007	White	C34.3-Lower lobe, lung	8070/3: Squamous cell carcinoma, NOS	90	Beam radiation	No/Unknown	988	Blank(s)	Lung and Bronchus	14	Dead	2nd of 2 or more primaries	No	Yes	2	2	0	Hospital inpatient/outpatient or clinic	Married (including common law)	Well differentiated; Grade I	65-69 years	0	98	IIIB	T4	N0	M0	54	720	0	0	Right - origin of primary	959100
Male	2004	Asian or Pacific Islander	C34.3-Lower lobe, lung	8070/3: Squamous cell carcinoma, NOS	45	None/Unknown	No/Unknown	988	Blank(s)	Other Cause of Death	176	Dead	1st of 2 or more primaries	Yes	Yes	1	2	0	Hospital inpatient/outpatient or clinic	Married (including common law)	Poorly differentiated; Grade III	60-64 years	4	0	IA	T1	N0	M0	25	100	0	0	Left - origin of primary	961416
Male	2012	Asian or Pacific Islander	C34.1-Upper lobe, lung	8140/3: Adenocarcinoma, NOS	33	None/Unknown	No/Unknown	0	0	Other Cause of Death	86	Dead	2nd of 2 or more primaries	No	Yes	2	2	0	Hospital inpatient/outpatient or clinic	Married (including common law)	Moderately differentiated; Grade II	70-74 years	21	0	IA	T1	N0	M0	20	100	0	0	Right - origin of primary	961416
Male	2004	Black	C34.3-Lower lobe, lung	8246/3: Neuroendocrine carcinoma, NOS	30	Beam radiation	No/Unknown	988	Blank(s)	Alive	190	Alive	1st of 2 or more primaries	Yes	Yes	1	2	0	Hospital inpatient/outpatient or clinic	Single (never married)	Well differentiated; Grade I	20-24 years	4	0	IA	T1	N0	M0	30	100	0	0	Left - origin of primary	961712
Male	2015	Black	C34.0-Main bronchus	8240/3: Carcinoid tumor, NOS	0	Beam radiation	No/Unknown	0	998	Alive	51	Alive	2nd of 2 or more primaries	No	No	2	2	0	Hospital inpatient/outpatient or clinic	Single (never married)	Well differentiated; Grade I	35-39 years	0	98	NA	NA	NA	NA	999	300	0	0	Left - origin of primary	961712
Male	2005	Asian or Pacific Islander	C34.1-Upper lobe, lung	8140/3: Adenocarcinoma, NOS	30	Beam radiation	Yes	988	Blank(s)	Lung and Bronchus	113	Dead	1st of 2 or more primaries	Yes	Yes	1	2	0	Hospital inpatient/outpatient or clinic	Married (including common law)	Well differentiated; Grade I	55-59 years	8	0	IV	T1	N0	M1	17	100	0	30	Right - origin of primary	963717
Male	2014	Asian or Pacific Islander	C34.1-Upper lobe, lung	8140/3: Adenocarcinoma, NOS	33	None/Unknown	No/Unknown	0	10	Lung and Bronchus	1	Dead	2nd of 2 or more primaries	No	No	2	2	0	Hospital inpatient/outpatient or clinic	Married (including common law)	Moderately differentiated; Grade II	65-69 years	6	0	IB	T2	N0	M0	20	420	0	0	Left - origin of primary	963717
Male	2005	Asian or Pacific Islander	C34.1-Upper lobe, lung	8140/3: Adenocarcinoma, NOS	33	Beam radiation	Yes	988	Blank(s)	Other Infectious and Parasitic Diseases including HIV	53	Dead	1st of 2 or more primaries	Yes	Yes	1	2	0	Hospital inpatient/outpatient or clinic	Divorced	Unknown	55-59 years	14	0	IIB	T3	N0	M0	46	600	0	0	Right - origin of primary	964281
Male	2009	Asian or Pacific Islander	C34.1-Upper lobe, lung	8140/3: Adenocarcinoma, NOS	0	None/Unknown	No/Unknown	988	Blank(s)	Other Infectious and Parasitic Diseases including HIV	2	Dead	2nd of 2 or more primaries	No	No	2	2	0	Hospital inpatient/outpatient or clinic	Divorced	Poorly differentiated; Grade III	60-64 years	0	98	IIIB	T4	N3	M0	43	650	600	0	Left - origin of primary	964281
Male	2005	Black	C34.1-Upper lobe, lung	8140/3: Adenocarcinoma, NOS	30	None/Unknown	Yes	988	Blank(s)	Lung and Bronchus	90	Dead	1st of 2 or more primaries	Yes	Yes	1	2	0	Hospital inpatient/outpatient or clinic	Divorced	Moderately differentiated; Grade II	55-59 years	2	1	IIA	T1	N1	M0	26	100	100	0	Left - origin of primary	968838
Male	2006	Black	C34.1-Upper lobe, lung	8140/3: Adenocarcinoma, NOS	21	None/Unknown	No/Unknown	988	Blank(s)	Lung and Bronchus	70	Dead	2nd of 2 or more primaries	No	No	2	2	0	Hospital inpatient/outpatient or clinic	Divorced	Well differentiated; Grade I	55-59 years	0	98	IA	T1	N0	M0	7	100	0	0	Right - origin of primary	968838
Male	2005	White	C34.1-Upper lobe, lung	8140/3: Adenocarcinoma, NOS	30	Beam radiation	Yes	988	Blank(s)	Alive	177	Alive	1st of 2 or more primaries	Yes	Yes	1	2	0	Hospital inpatient/outpatient or clinic	Married (including common law)	Poorly differentiated; Grade III	50-54 years	17	0	IB	T2	N0	M0	60	100	0	0	Left - origin of primary	969680
Male	2005	White	C34.1-Upper lobe, lung	8140/3: Adenocarcinoma, NOS	0	Beam radiation	Yes	988	Blank(s)	Alive	176	Alive	2nd of 2 or more primaries	No	No	2	2	0	Hospital inpatient/outpatient or clinic	Married (including common law)	Poorly differentiated; Grade III	50-54 years	0	98	IIA	T1	N1	M0	30	100	100	0	Right - origin of primary	969680
Female	2005	White	C34.1-Upper lobe, lung	8252/3: Bronchiolo-alveolar carcinoma, non-mucinous	30	None/Unknown	No/Unknown	988	Blank(s)	Chronic Obstructive Pulmonary Disease and Allied Cond	116	Dead	1st of 2 or more primaries	Yes	Yes	1	2	0	Hospital inpatient/outpatient or clinic	Married (including common law)	Unknown	55-59 years	5	0	IA	T1	N0	M0	13	100	0	0	Left - origin of primary	973821
Female	2008	White	C34.1-Upper lobe, lung	8070/3: Squamous cell carcinoma, NOS	21	None/Unknown	No/Unknown	988	Blank(s)	Chronic Obstructive Pulmonary Disease and Allied Cond	82	Dead	2nd of 2 or more primaries	No	Yes	2	2	0	Hospital inpatient/outpatient or clinic	Married (including common law)	Well differentiated; Grade I	60-64 years	0	98	IA	T1	N0	M0	27	300	0	0	Right - origin of primary	973821
Female	2005	White	C34.1-Upper lobe, lung	8140/3: Adenocarcinoma, NOS	45	None/Unknown	Yes	988	Blank(s)	Alive	176	Alive	1st of 2 or more primaries	Yes	Yes	1	2	0	Hospital inpatient/outpatient or clinic	Divorced	Moderately differentiated; Grade II	50-54 years	6	2	IIIA	T1	N2	M0	15	100	200	0	Left - origin of primary	974533
Female	2018	White	C34.9-Lung, NOS	8140/3: Adenocarcinoma, NOS	0	Beam radiation	Yes	Blank(s)	Blank(s)	Alive	21	Alive	2nd of 2 or more primaries	No	No	2	2	0	Hospital inpatient/outpatient or clinic	Married (including common law)	Blank(s)	65-69 years	1	1	Blank(s)	Blank(s)	Blank(s)	Blank(s)	Blank(s)	Blank(s)	Blank(s)	Blank(s)	Left - origin of primary	974533
Female	2005	White	C34.1-Upper lobe, lung	8070/3: Squamous cell carcinoma, NOS	33	None/Unknown	No/Unknown	0	Blank(s)	Lung and Bronchus	144	Dead	1st of 2 or more primaries	Yes	Yes	1	3	0	Hospital inpatient/outpatient or clinic	Married (including common law)	Poorly differentiated; Grade III	60-64 years	7	0	IB	T2	N0	M0	40	100	0	0	Left - origin of primary	977800
Female	2010	White	C34.1-Upper lobe, lung	8260/3: Papillary adenocarcinoma, NOS	21	None/Unknown	No/Unknown	0	0	Lung and Bronchus	83	Dead	2nd of 2 or more primaries	No	Yes	2	3	0	Hospital inpatient/outpatient or clinic	Married (including common law)	Moderately differentiated; Grade II	65-69 years	0	98	IA	T1	N0	M0	13	100	0	0	Right - origin of primary	977800
Female	2013	White	C34.3-Lower lobe, lung	8010/3: Carcinoma, NOS	0	Radiation, NOS method or source not specified	No/Unknown	0	998	Lung and Bronchus	51	Dead	3rd of 3 or more primaries	No	No	3	3	0	Hospital inpatient/outpatient or clinic	Married (including common law)	Unknown	70-74 years	0	98	IA	T1	N0	M0	12	100	0	0	Right - origin of primary	977800
Female	2005	Black	C34.3-Lower lobe, lung	8140/3: Adenocarcinoma, NOS	33	None/Unknown	Yes	988	Blank(s)	Colon excluding Rectum	143	Dead	1st of 2 or more primaries	Yes	Yes	1	2	0	Hospital inpatient/outpatient or clinic	Married (including common law)	Moderately differentiated; Grade II	70-74 years	9	0	IB	T2	N0	M0	40	100	0	0	Right - origin of primary	983051
Female	2015	Black	C34.3-Lower lobe, lung	8140/3: Adenocarcinoma, NOS	0	Beam radiation	No/Unknown	0	998	Colon excluding Rectum	30	Dead	2nd of 2 or more primaries	No	No	2	2	0	Hospital inpatient/outpatient or clinic	Widowed	Unknown	80-84 years	0	98	IA	T1	N0	M0	19	100	0	0	Left - origin of primary	983051
Female	2005	White	C34.1-Upper lobe, lung	8140/3: Adenocarcinoma, NOS	33	None/Unknown	No/Unknown	988	Blank(s)	Lung and Bronchus	111	Dead	1st of 2 or more primaries	Yes	Yes	1	2	0	Hospital inpatient/outpatient or clinic	Married (including common law)	Poorly differentiated; Grade III	45-49 years	11	0	IB	T2	N0	M0	23	450	0	0	Right - origin of primary	987118
Female	2007	White	C34.1-Upper lobe, lung	8140/3: Adenocarcinoma, NOS	0	None/Unknown	No/Unknown	988	Blank(s)	Lung and Bronchus	94	Dead	2nd of 2 or more primaries	No	No	2	2	0	Hospital inpatient/outpatient or clinic	Married (including common law)	Poorly differentiated; Grade III	45-49 years	0	98	UNK Stage	TX	NX	MX	999	999	999	99	Left - origin of primary	987118
Female	2005	White	C34.1-Upper lobe, lung	8140/3: Adenocarcinoma, NOS	33	None/Unknown	Yes	988	Blank(s)	Lung and Bronchus	86	Dead	1st of 2 or more primaries	Yes	Yes	1	2	0	Hospital inpatient/outpatient or clinic	Single (never married)	Poorly differentiated; Grade III	65-69 years	6	3	IIA	T1	N1	M0	20	100	100	0	Left - origin of primary	987409
Female	2009	White	C34.3-Lower lobe, lung	8070/3: Squamous cell carcinoma, NOS	21	None/Unknown	No/Unknown	988	Blank(s)	Lung and Bronchus	37	Dead	2nd of 2 or more primaries	No	Yes	2	2	0	Hospital inpatient/outpatient or clinic	Single (never married)	Moderately differentiated; Grade II	70-74 years	0	98	IA	T1	N0	M0	25	100	0	0	Left - origin of primary	987409
Female	2005	White	C34.1-Upper lobe, lung	8046/3: Non-small cell carcinoma	33	None/Unknown	No/Unknown	988	Blank(s)	Lung and Bronchus	45	Dead	1st of 2 or more primaries	Yes	Yes	1	2	0	Hospital inpatient/outpatient or clinic	Married (including common law)	Poorly differentiated; Grade III	65-69 years	98	0	IB	T2	N0	M0	31	100	0	0	Right - origin of primary	988074
Female	2008	White	C34.1-Upper lobe, lung	8140/3: Adenocarcinoma, NOS	21	None/Unknown	No/Unknown	988	Blank(s)	Lung and Bronchus	9	Dead	2nd of 2 or more primaries	No	Yes	2	2	0	Hospital inpatient/outpatient or clinic	Married (including common law)	Poorly differentiated; Grade III	70-74 years	0	98	IB	T2	N0	M0	17	450	0	0	Left - origin of primary	988074
Male	2005	White	C34.1-Upper lobe, lung	8310/3: Clear cell adenocarcinoma, NOS	30	None/Unknown	No/Unknown	988	Blank(s)	Lung and Bronchus	104	Dead	1st of 2 or more primaries	Yes	Yes	1	2	0	Hospital inpatient/outpatient or clinic	Divorced	Moderately differentiated; Grade II	65-69 years	4	0	IA	T1	N0	M0	20	100	0	0	Right - origin of primary	992933
Male	2014	White	C34.3-Lower lobe, lung	8046/3: Non-small cell carcinoma	0	None/Unknown	No/Unknown	0	998	Lung and Bronchus	5	Dead	2nd of 2 or more primaries	No	Yes	2	2	0	Hospital inpatient/outpatient or clinic	Divorced	Poorly differentiated; Grade III	75-79 years	0	98	IIIA	T1	N2	M0	20	115	200	0	Right - origin of primary	992933
Female	2005	White	C34.1-Upper lobe, lung	8560/3: Adenosquamous carcinoma	45	None/Unknown	Yes	988	Blank(s)	Lung and Bronchus	119	Dead	1st of 2 or more primaries	Yes	Yes	1	2	0	Hospital inpatient/outpatient or clinic	Married (including common law)	Poorly differentiated; Grade III	60-64 years	2	0	IIB	T2	N1	M0	15	450	100	0	Left - origin of primary	993137
Female	2014	White	C34.1-Upper lobe, lung	8140/3: Adenocarcinoma, NOS	0	None/Unknown	Yes	10	998	Lung and Bronchus	12	Dead	2nd of 2 or more primaries	No	Yes	2	2	0	Hospital inpatient/outpatient or clinic	Married (including common law)	Well differentiated; Grade I	65-69 years	0	98	IV	T4	N2	M1	18	100	200	40	Right - origin of primary	993137
Male	2005	White	C34.1-Upper lobe, lung	8070/3: Squamous cell carcinoma, NOS	33	None/Unknown	No/Unknown	988	Blank(s)	Lung and Bronchus	75	Dead	1st of 2 or more primaries	Yes	Yes	1	2	0	Hospital inpatient/outpatient or clinic	Married (including common law)	Poorly differentiated; Grade III	70-74 years	10	0	IB	T2	N0	M0	45	100	0	0	Right - origin of primary	993871
Male	2011	White	C34.1-Upper lobe, lung	8070/3: Squamous cell carcinoma, NOS	21	Radioactive implants (includes brachytherapy) (1988+)	No/Unknown	0	20	Lung and Bronchus	2	Dead	2nd of 2 or more primaries	No	No	2	2	0	Hospital inpatient/outpatient or clinic	Married (including common law)	Poorly differentiated; Grade III	75-79 years	3	0	IB	T2	N0	M0	38	420	0	0	Left - origin of primary	993871
Female	2006	White	C34.1-Upper lobe, lung	8140/3: Adenocarcinoma, NOS	33	Beam radiation	Yes	988	Blank(s)	Other Cause of Death	109	Dead	1st of 2 or more primaries	Yes	Yes	1	2	0	Hospital inpatient/outpatient or clinic	Married (including common law)	Moderately differentiated; Grade II	65-69 years	1	1	IIIA	T1	N2	M0	25	100	200	0	Left - origin of primary	997492
Female	2006	White	C34.1-Upper lobe, lung	8246/3: Neuroendocrine carcinoma, NOS	33	Radiation, NOS method or source not specified	Yes	988	Blank(s)	Other Cause of Death	108	Dead	2nd of 2 or more primaries	No	Yes	2	2	0	Hospital inpatient/outpatient or clinic	Married (including common law)	Moderately differentiated; Grade II	65-69 years	98	97	IIIA	T2	N2	M0	25	450	200	0	Left - origin of primary	997492
Female	2006	White	C34.1-Upper lobe, lung	8140/3: Adenocarcinoma, NOS	45	None/Unknown	Yes	988	Blank(s)	Alive	165	Alive	1st of 2 or more primaries	Yes	Yes	1	3	0	Hospital inpatient/outpatient or clinic	Single (never married)	Poorly differentiated; Grade III	50-54 years	23	0	IA	T1	N0	M0	22	100	0	0	Left - origin of primary	1000024
Female	2008	White	C34.2-Middle lobe, lung	8140/3: Adenocarcinoma, NOS	21	None/Unknown	No/Unknown	988	Blank(s)	Alive	132	Alive	2nd of 2 or more primaries	No	No	2	3	0	Hospital inpatient/outpatient or clinic	Single (never married)	Well differentiated; Grade I	50-54 years	7	0	IA	T1	N0	M0	11	100	0	0	Right - origin of primary	1000024
Female	2017	White	C15.5-Lower third of esophagus	8140/3: Adenocarcinoma, NOS	0	Beam radiation	Yes	100	Blank(s)	Alive	31	Alive	3rd of 3 or more primaries	No	Yes	3	3	0	Hospital inpatient/outpatient or clinic	Single (never married)	Unknown	60-64 years	0	98	Blank(s)	Blank(s)	Blank(s)	Blank(s)	Blank(s)	Blank(s)	Blank(s)	Blank(s)	Not a paired site	1000024
Male	2006	Asian or Pacific Islander	C34.1-Upper lobe, lung	8246/3: Neuroendocrine carcinoma, NOS	33	Beam radiation	Yes	988	Blank(s)	Lung and Bronchus	158	Dead	1st of 2 or more primaries	Yes	Yes	1	2	0	Hospital inpatient/outpatient or clinic	Married (including common law)	Moderately differentiated; Grade II	55-59 years	1	0	IB	T2	N0	M0	35	450	0	0	Right - origin of primary	1002294
Male	2019	Asian or Pacific Islander	C34.9-Lung, NOS	8140/3: Adenocarcinoma, NOS	0	None/Unknown	No/Unknown	Blank(s)	Blank(s)	Lung and Bronchus	0	Dead	2nd of 2 or more primaries	No	Yes	2	2	0	Hospital inpatient/outpatient or clinic	Married (including common law)	Blank(s)	70-74 years	0	98	Blank(s)	Blank(s)	Blank(s)	Blank(s)	Blank(s)	Blank(s)	Blank(s)	Blank(s)	Paired site, but no information concerning laterality	1002294
Male	2006	Asian or Pacific Islander	C34.1-Upper lobe, lung	8070/3: Squamous cell carcinoma, NOS	33	None/Unknown	No/Unknown	988	Blank(s)	Lung and Bronchus	46	Dead	1st of 2 or more primaries	Yes	Yes	1	2	0	Hospital inpatient/outpatient or clinic	Divorced	Poorly differentiated; Grade III	80-84 years	3	0	IB	T2	N0	M0	45	100	0	0	Left - origin of primary	1003507
Male	2009	Asian or Pacific Islander	C34.1-Upper lobe, lung	8046/3: Non-small cell carcinoma	0	None/Unknown	No/Unknown	988	Blank(s)	Lung and Bronchus	1	Dead	2nd of 2 or more primaries	No	Yes	2	2	0	Hospital inpatient/outpatient or clinic	Married (including common law)	Unknown	85+ years	0	98	IV	T4	N2	M1	49	720	200	40	Right - origin of primary	1003507
Female	2006	Asian or Pacific Islander	C34.1-Upper lobe, lung	8140/3: Adenocarcinoma, NOS	33	None/Unknown	No/Unknown	988	Blank(s)	Alive	161	Alive	1st of 2 or more primaries	Yes	Yes	1	2	0	Hospital inpatient/outpatient or clinic	Married (including common law)	Well differentiated; Grade I	75-79 years	12	0	IB	T2	N0	M0	35	100	0	0	Left - origin of primary	1006399
Female	2018	Asian or Pacific Islander	C34.3-Lower lobe, lung	8140/3: Adenocarcinoma, NOS	0	None/Unknown	Yes	Blank(s)	Blank(s)	Alive	19	Alive	2nd of 2 or more primaries	No	No	2	2	0	Hospital inpatient/outpatient or clinic	Married (including common law)	Blank(s)	85+ years	0	98	Blank(s)	Blank(s)	Blank(s)	Blank(s)	Blank(s)	Blank(s)	Blank(s)	Blank(s)	Right - origin of primary	1006399
Female	2006	Asian or Pacific Islander	C34.3-Lower lobe, lung	8012/3: Large cell carcinoma, NOS	30	None/Unknown	No/Unknown	988	Blank(s)	Lung and Bronchus	160	Dead	1st of 2 or more primaries	Yes	Yes	1	2	0	Hospital inpatient/outpatient or clinic	Widowed	Undifferentiated; anaplastic; Grade IV	80-84 years	0	98	IA	T1	N0	M0	28	100	0	0	Left - origin of primary	1007401
Female	2015	Asian or Pacific Islander	C34.9-Lung, NOS	8140/3: Adenocarcinoma, NOS	0	None/Unknown	Yes	30	998	Lung and Bronchus	57	Dead	2nd of 2 or more primaries	No	No	2	2	0	Hospital inpatient/outpatient or clinic	Widowed	Unknown	85+ years	0	98	IV	T4	N0	M1	999	999	0	25	Bilateral, single primary	1007401
Female	2006	White	C34.3-Lower lobe, lung	8140/3: Adenocarcinoma, NOS	33	Beam radiation	No/Unknown	988	Blank(s)	Lung and Bronchus	117	Dead	1st of 2 or more primaries	Yes	Yes	1	2	0	Hospital inpatient/outpatient or clinic	Widowed	Poorly differentiated; Grade III	60-64 years	5	0	IB	T2	N0	M0	44	100	0	0	Right - origin of primary	1008886
Female	2012	White	C34.1-Upper lobe, lung	8140/3: Adenocarcinoma, NOS	0	None/Unknown	Yes	0	999	Lung and Bronchus	46	Dead	2nd of 2 or more primaries	No	No	2	2	0	Hospital inpatient/outpatient or clinic	Widowed	Unknown	65-69 years	0	98	IIIB	T4	N0	M0	21	100	0	15	Left - origin of primary	1008886
Male	2006	Asian or Pacific Islander	C34.1-Upper lobe, lung	8140/3: Adenocarcinoma, NOS	45	None/Unknown	No/Unknown	988	Blank(s)	Miscellaneous Malignant Cancer	105	Dead	1st of 2 or more primaries	Yes	Yes	1	2	0	Hospital inpatient/outpatient or clinic	Married (including common law)	Poorly differentiated; Grade III	65-69 years	3	0	IA	T1	N0	M0	11	100	0	0	Left - origin of primary	1009500
Male	2015	Asian or Pacific Islander	C34.2-Middle lobe, lung	8140/3: Adenocarcinoma, NOS	0	None/Unknown	No/Unknown	999	999	Miscellaneous Malignant Cancer	0	Dead	2nd of 2 or more primaries	No	No	2	2	0	Hospital inpatient/outpatient or clinic	Married (including common law)	Unknown	75-79 years	0	98	IV	TX	N0	M1	60	999	0	40	Right - origin of primary	1009500
Female	2006	White	C34.1-Upper lobe, lung	8140/3: Adenocarcinoma, NOS	45	None/Unknown	No/Unknown	988	Blank(s)	Lung and Bronchus	52	Dead	1st of 2 or more primaries	Yes	Yes	1	2	0	Hospital inpatient/outpatient or clinic	Single (never married)	Moderately differentiated; Grade II	70-74 years	9	0	IB	T2	N0	M0	25	450	0	0	Left - origin of primary	1010660
Female	2006	White	C34.3-Lower lobe, lung	8140/3: Adenocarcinoma, NOS	30	None/Unknown	No/Unknown	988	Blank(s)	Lung and Bronchus	52	Dead	2nd of 2 or more primaries	No	No	2	2	0	Hospital inpatient/outpatient or clinic	Single (never married)	Moderately differentiated; Grade II	70-74 years	9	0	IB	T2	N0	M0	25	450	0	0	Left - origin of primary	1010660
Female	2006	White	C34.2-Middle lobe, lung	8560/3: Adenosquamous carcinoma	33	Beam radiation	Yes	988	Blank(s)	Lung and Bronchus	41	Dead	1st of 2 or more primaries	Yes	Yes	1	2	0	Hospital inpatient/outpatient or clinic	Single (never married)	Poorly differentiated; Grade III	60-64 years	10	0	IIIA	T1	N2	M0	15	100	200	0	Right - origin of primary	1010918
Female	2006	White	C34.3-Lower lobe, lung	8140/3: Adenocarcinoma, NOS	33	Beam radiation	Yes	988	Blank(s)	Lung and Bronchus	41	Dead	2nd of 2 or more primaries	No	Yes	2	2	0	Hospital inpatient/outpatient or clinic	Single (never married)	Moderately differentiated; Grade II	60-64 years	10	0	UNK Stage	T1	NX	M0	14	100	999	0	Right - origin of primary	1010918
Female	2006	Black	C34.3-Lower lobe, lung	8140/3: Adenocarcinoma, NOS	45	None/Unknown	No/Unknown	988	Blank(s)	Lung and Bronchus	153	Dead	1st of 2 or more primaries	Yes	Yes	1	3	0	Hospital inpatient/outpatient or clinic	Divorced	Poorly differentiated; Grade III	80-84 years	2	0	IA	T1	N0	M0	27	100	0	0	Right - origin of primary	1010969
Female	2008	Black	C34.1-Upper lobe, lung	8070/3: Squamous cell carcinoma, NOS	0	Beam radiation	Yes	988	Blank(s)	Lung and Bronchus	129	Dead	2nd of 2 or more primaries	No	Yes	2	3	0	Hospital inpatient/outpatient or clinic	Divorced	Unknown	85+ years	0	98	IB	T2	N0	M0	45	100	0	0	Left - origin of primary	1010969
Female	2015	Black	C18.2-Ascending colon	8140/3: Adenocarcinoma, NOS	30	None/Unknown	No/Unknown	10	0	Lung and Bronchus	41	Dead	3rd of 3 or more primaries	No	Yes	3	3	0	Hospital inpatient/outpatient or clinic	Divorced	Moderately differentiated; Grade II	85+ years	29	0	I	T1	N0	M0	16	160	0	0	Not a paired site	1010969
Male	2006	White	C34.0-Main bronchus	8140/3: Adenocarcinoma, NOS	33	Beam radiation	Yes	988	Blank(s)	Lung and Bronchus	19	Dead	1st of 2 or more primaries	Yes	Yes	1	2	0	Hospital inpatient/outpatient or clinic	Married (including common law)	Moderately differentiated; Grade II	65-69 years	5	0	IB	T2	N0	M0	40	200	0	0	Right - origin of primary	1012918
Male	2007	White	C34.0-Main bronchus	8140/3: Adenocarcinoma, NOS	0	Beam radiation	Yes	988	Blank(s)	Lung and Bronchus	4	Dead	2nd of 2 or more primaries	No	No	2	2	0	Hospital inpatient/outpatient or clinic	Married (including common law)	Unknown	65-69 years	0	98	IB	T2	N0	M0	10	200	0	0	Left - origin of primary	1012918
Female	2006	Asian or Pacific Islander	C34.3-Lower lobe, lung	8253/3: Bronchiolo-alveolar carcinoma, mucinous	33	None/Unknown	No/Unknown	988	Blank(s)	Lung and Bronchus	48	Dead	1st of 2 or more primaries	Yes	Yes	1	2	0	Hospital inpatient/outpatient or clinic	Married (including common law)	Well differentiated; Grade I	70-74 years	1	0	IB	T2	N0	M0	37	100	0	0	Right - origin of primary	1014047
Female	2010	Asian or Pacific Islander	C34.3-Lower lobe, lung	8250/3: Bronchiolo-alveolar adenocarcinoma, NOS	0	None/Unknown	No/Unknown	0	998	Lung and Bronchus	1	Dead	2nd of 2 or more primaries	No	No	2	2	0	Hospital inpatient/outpatient or clinic	Married (including common law)	Unknown	75-79 years	0	98	OCCULT	TX	N0	M0	999	100	0	0	Left - origin of primary	1014047
Female	2006	Asian or Pacific Islander	C34.3-Lower lobe, lung	8250/3: Bronchiolo-alveolar adenocarcinoma, NOS	30	None/Unknown	No/Unknown	988	Blank(s)	Lung and Bronchus	2	Dead	1st of 2 or more primaries	Yes	Yes	1	2	0	Hospital inpatient/outpatient or clinic	Married (including common law)	Moderately differentiated; Grade II	80-84 years	0	98	IA	T1	N0	M0	30	100	0	0	Right - origin of primary	1014464
Female	2006	Asian or Pacific Islander	C34.3-Lower lobe, lung	8240/3: Carcinoid tumor, NOS	30	None/Unknown	No/Unknown	988	Blank(s)	Lung and Bronchus	0	Dead	2nd of 2 or more primaries	No	No	2	2	0	Hospital inpatient/outpatient or clinic	Married (including common law)	Unknown	80-84 years	0	98	NA	NA	NA	NA	999	100	0	0	Right - origin of primary	1014464
Female	2006	White	C34.1-Upper lobe, lung	8250/3: Bronchiolo-alveolar adenocarcinoma, NOS	33	None/Unknown	Yes	988	Blank(s)	Alive	159	Alive	1st of 2 or more primaries	Yes	Yes	1	4	0	Hospital inpatient/outpatient or clinic	Married (including common law)	Well differentiated; Grade I	40-44 years	97	0	IV	T3	N0	M1	65	600	0	35	Left - origin of primary	1016495
Female	2006	White	C34.3-Lower lobe, lung	8250/3: Bronchiolo-alveolar adenocarcinoma, NOS	21	None/Unknown	Yes	988	Blank(s)	Alive	159	Alive	2nd of 2 or more primaries	No	No	2	4	0	Hospital inpatient/outpatient or clinic	Married (including common law)	Well differentiated; Grade I	40-44 years	98	0	IA	T1	N0	M0	9	100	0	0	Left - origin of primary	1016495
Female	2009	White	C34.3-Lower lobe, lung	8252/3: Bronchiolo-alveolar carcinoma, non-mucinous	21	None/Unknown	No/Unknown	988	Blank(s)	Alive	128	Alive	3rd of 3 or more primaries	No	No	3	4	0	Hospital inpatient/outpatient or clinic	Married (including common law)	Moderately differentiated; Grade II	45-49 years	0	98	IA	T1	N0	M0	12	100	0	0	Right - origin of primary	1016495
Female	2015	White	C34.3-Lower lobe, lung	8140/3: Adenocarcinoma, NOS	0	Beam radiation	Yes	0	998	Alive	54	Alive	4th of 4 or more primaries	No	Yes	4	4	0	Hospital inpatient/outpatient or clinic	Married (including common law)	Moderately differentiated; Grade II	50-54 years	0	98	IA	T1	N0	M0	19	100	0	0	Right - origin of primary	1016495
Male	2006	Asian or Pacific Islander	C34.3-Lower lobe, lung	8560/3: Adenosquamous carcinoma	33	None/Unknown	No/Unknown	988	Blank(s)	Lung and Bronchus	81	Dead	1st of 2 or more primaries	Yes	Yes	1	2	0	Hospital inpatient/outpatient or clinic	Married (including common law)	Unknown	70-74 years	2	0	IIIB	T4	N2	M0	25	720	200	0	Right - origin of primary	1018326
Male	2012	Asian or Pacific Islander	C34.1-Upper lobe, lung	8480/3: Mucinous adenocarcinoma	0	None/Unknown	No/Unknown	10	998	Lung and Bronchus	5	Dead	2nd of 2 or more primaries	No	Yes	2	2	0	Hospital inpatient/outpatient or clinic	Married (including common law)	Well differentiated; Grade I	80-84 years	0	98	IIIB	T4	N2	M0	24	100	200	0	Right - origin of primary	1018326
Female	2006	White	C34.3-Lower lobe, lung	8140/3: Adenocarcinoma, NOS	30	Beam radiation	Yes	988	Blank(s)	Alive	159	Alive	1st of 2 or more primaries	Yes	Yes	1	2	0	Hospital inpatient/outpatient or clinic	Married (including common law)	Poorly differentiated; Grade III	45-49 years	16	0	IB	T2	N0	M0	42	100	0	0	Left - origin of primary	1019353
Female	2015	White	C34.1-Upper lobe, lung	8140/3: Adenocarcinoma, NOS	21	None/Unknown	Yes	10	0	Alive	57	Alive	2nd of 2 or more primaries	No	No	2	2	0	Hospital inpatient/outpatient or clinic	Married (including common law)	Poorly differentiated; Grade III	55-59 years	5	0	IIIB	T4	N0	M0	10	570	0	0	Right - origin of primary	1019353
Male	2006	White	C34.1-Upper lobe, lung	8070/3: Squamous cell carcinoma, NOS	30	None/Unknown	No/Unknown	988	Blank(s)	Lung and Bronchus	77	Dead	1st of 2 or more primaries	Yes	Yes	1	2	0	Hospital inpatient/outpatient or clinic	Divorced	Moderately differentiated; Grade II	55-59 years	4	0	IB	T2	N0	M0	27	400	0	0	Right - origin of primary	1020256
Male	2012	White	C34.1-Upper lobe, lung	8070/3: Squamous cell carcinoma, NOS	0	Beam radiation	Yes	10	998	Lung and Bronchus	2	Dead	2nd of 2 or more primaries	No	No	2	2	0	Hospital inpatient/outpatient or clinic	Divorced	Poorly differentiated; Grade III	65-69 years	0	98	IV	T4	N2	M1	80	700	200	40	Left - origin of primary	1020256
Female	2006	Asian or Pacific Islander	C34.1-Upper lobe, lung	8310/3: Clear cell adenocarcinoma, NOS	30	Beam radiation	Yes	988	Blank(s)	Alive	147	Alive	1st of 2 or more primaries	Yes	Yes	1	2	0	Hospital inpatient/outpatient or clinic	Married (including common law)	Undifferentiated; anaplastic; Grade IV	55-59 years	3	1	IIA	T1	N1	M0	28	100	100	0	Right - origin of primary	1021692
Female	2015	Asian or Pacific Islander	C34.3-Lower lobe, lung	8140/3: Adenocarcinoma, NOS	0	Beam radiation	No/Unknown	0	999	Alive	40	Alive	2nd of 2 or more primaries	No	No	2	2	0	Hospital inpatient/outpatient or clinic	Married (including common law)	Unknown	65-69 years	0	98	IA	T1	N0	M0	13	100	0	0	Right - origin of primary	1021692
Female	2006	White	C34.2-Middle lobe, lung	8254/3: Bronchiolo-alveolar carcinoma, mixed mucinous and non-mucinous	30	None/Unknown	No/Unknown	988	Blank(s)	Lung and Bronchus	97	Dead	1st of 2 or more primaries	Yes	Yes	1	4	0	Hospital inpatient/outpatient or clinic	Married (including common law)	Well differentiated; Grade I	75-79 years	4	0	IA	T1	N0	M0	17	100	0	0	Right - origin of primary	1022245
Female	2007	White	C34.3-Lower lobe, lung	8250/3: Bronchiolo-alveolar adenocarcinoma, NOS	21	None/Unknown	No/Unknown	0	Blank(s)	Lung and Bronchus	92	Dead	2nd of 2 or more primaries	No	No	2	4	0	Physicians office/private medical practitioner (LMD)	Married (including common law)	Unknown	75-79 years	0	98	UNK Stage	T2	NX	M0	25	430	999	0	Left - origin of primary	1022245
Female	2010	White	C34.3-Lower lobe, lung	8260/3: Papillary adenocarcinoma, NOS	21	None/Unknown	No/Unknown	0	0	Lung and Bronchus	53	Dead	3rd of 3 or more primaries	No	Yes	3	4	0	Physicians office/private medical practitioner (LMD)	Married (including common law)	Well differentiated; Grade I	75-79 years	0	98	UNK Stage	T2	NX	M0	999	410	999	0	Left - origin of primary	1022245
Female	2010	White	C34.3-Lower lobe, lung	8240/3: Carcinoid tumor, NOS	21	None/Unknown	No/Unknown	0	0	Lung and Bronchus	53	Dead	4th of 4 or more primaries	No	No	4	4	0	Physicians office/private medical practitioner (LMD)	Married (including common law)	Unknown	75-79 years	0	98	NA	NA	NA	NA	999	100	999	0	Left - origin of primary	1022245
Male	2006	White	C34.1-Upper lobe, lung	8140/3: Adenocarcinoma, NOS	33	None/Unknown	No/Unknown	988	Blank(s)	Other Infectious and Parasitic Diseases including HIV	111	Dead	1st of 2 or more primaries	Yes	Yes	1	2	0	Hospital inpatient/outpatient or clinic	Single (never married)	Moderately differentiated; Grade II	55-59 years	8	0	IB	T2	N0	M0	45	100	0	0	Left - origin of primary	1023419
Male	2009	White	C34.3-Lower lobe, lung	8140/3: Adenocarcinoma, NOS	21	None/Unknown	No/Unknown	988	Blank(s)	Other Infectious and Parasitic Diseases including HIV	78	Dead	2nd of 2 or more primaries	No	No	2	2	0	Hospital inpatient/outpatient or clinic	Single (never married)	Moderately differentiated; Grade II	60-64 years	6	0	IA	T1	N0	M0	16	100	0	0	Right - origin of primary	1023419
Female	2006	White	C34.3-Lower lobe, lung	8140/3: Adenocarcinoma, NOS	30	None/Unknown	Yes	988	Blank(s)	Alive	157	Alive	1st of 2 or more primaries	Yes	Yes	1	2	0	Hospital inpatient/outpatient or clinic	Married (including common law)	Moderately differentiated; Grade II	65-69 years	1	0	IB	T2	N0	M0	35	300	0	0	Right - origin of primary	1023497
Female	2011	White	C34.1-Upper lobe, lung	8250/3: Bronchiolo-alveolar adenocarcinoma, NOS	21	None/Unknown	No/Unknown	0	0	Alive	106	Alive	2nd of 2 or more primaries	No	Yes	2	2	0	Hospital inpatient/outpatient or clinic	Married (including common law)	Moderately differentiated; Grade II	70-74 years	3	0	IA	T1	N0	M0	15	115	0	0	Right - origin of primary	1023497
Female	2007	Asian or Pacific Islander	C34.1-Upper lobe, lung	8140/3: Adenocarcinoma, NOS	45	None/Unknown	Yes	988	Blank(s)	Lung and Bronchus	111	Dead	1st of 2 or more primaries	Yes	Yes	1	2	0	Hospital inpatient/outpatient or clinic	Married (including common law)	Moderately differentiated; Grade II	60-64 years	24	1	IIB	T2	N1	M0	33	100	100	0	Right - origin of primary	1027216
Female	2014	Asian or Pacific Islander	C34.3-Lower lobe, lung	8140/3: Adenocarcinoma, NOS	0	Radioactive implants (includes brachytherapy) (1988+)	Yes	10	998	Lung and Bronchus	16	Dead	2nd of 2 or more primaries	No	No	2	2	0	Hospital inpatient/outpatient or clinic	Married (including common law)	Moderately differentiated; Grade II	70-74 years	0	98	IV	T4	N2	M1	18	100	200	41	Right - origin of primary	1027216
Female	2007	White	C34.3-Lower lobe, lung	8140/3: Adenocarcinoma, NOS	30	None/Unknown	No/Unknown	988	Blank(s)	Lung and Bronchus	98	Dead	1st of 2 or more primaries	Yes	Yes	1	3	0	Hospital inpatient/outpatient or clinic	Married (including common law)	Well differentiated; Grade I	70-74 years	4	0	IA	T1	N0	M0	25	100	0	0	Right - origin of primary	1031528
Female	2010	White	C34.2-Middle lobe, lung	8140/3: Adenocarcinoma, NOS	33	None/Unknown	Yes	0	998	Lung and Bronchus	56	Dead	2nd of 2 or more primaries	No	No	2	3	0	Hospital inpatient/outpatient or clinic	Married (including common law)	Well differentiated; Grade I	75-79 years	18	1	IIA	T1	N1	M0	23	120	100	0	Right - origin of primary	1031528
Female	2011	White	C44.1-Eyelid	In situ	31	None/Unknown	No/Unknown	0	0	Lung and Bronchus	43	Dead	3rd of 3 or more primaries	No	Excluded from IARC multiple primary algorithm due to behavior	3	3	0	Hospital inpatient/outpatient or clinic	Unknown	Unknown	75-79 years	0	98	0	Tis	N0	M0	999	0	0	0	Right - origin of primary	1031528
Male	2007	White	C34.3-Lower lobe, lung	8046/3: Non-small cell carcinoma	30	None/Unknown	No/Unknown	988	Blank(s)	Lung and Bronchus	2	Dead	2nd of 2 or more primaries	No	No	2	2	0	Hospital inpatient/outpatient or clinic	Married (including common law)	Unknown	80-84 years	98	97	UNK Stage	TX	N1	MX	14	999	800	99	Left - origin of primary	1036136
Male	2006	White	C34.3-Lower lobe, lung	8046/3: Non-small cell carcinoma	33	None/Unknown	No/Unknown	988	Blank(s)	Lung and Bronchus	4	Dead	1st of 2 or more primaries	Yes	Yes	1	2	0	Hospital inpatient/outpatient or clinic	Married (including common law)	Poorly differentiated; Grade III	80-84 years	11	3	IIIA	T2	N2	M0	28	450	200	0	Right - origin of primary	1036136
Male	2007	White	C34.3-Lower lobe, lung	8140/3: Adenocarcinoma, NOS	33	None/Unknown	No/Unknown	988	Blank(s)	Lung and Bronchus	125	Dead	1st of 2 or more primaries	Yes	Yes	1	2	0	Hospital inpatient/outpatient or clinic	Married (including common law)	Moderately differentiated; Grade II	70-74 years	8	0	IA	T1	N0	M0	16	100	0	0	Left - origin of primary	1038641
Male	2011	White	C34.1-Upper lobe, lung	8140/3: Adenocarcinoma, NOS	21	None/Unknown	No/Unknown	0	0	Lung and Bronchus	79	Dead	2nd of 2 or more primaries	No	No	2	2	0	Hospital inpatient/outpatient or clinic	Single (never married)	Moderately differentiated; Grade II	70-74 years	16	0	IA	T1	N0	M0	10	100	0	0	Right - origin of primary	1038641
Male	2007	White	C34.2-Middle lobe, lung	8254/3: Bronchiolo-alveolar carcinoma, mixed mucinous and non-mucinous	45	None/Unknown	No/Unknown	988	Blank(s)	Lung and Bronchus	8	Dead	1st of 2 or more primaries	Yes	Yes	1	2	0	Hospital inpatient/outpatient or clinic	Married (including common law)	Unknown	60-64 years	16	6	IIIB	T4	N1	M0	35	650	500	0	Right - origin of primary	1039764
Male	2007	White	C34.1-Upper lobe, lung	8254/3: Bronchiolo-alveolar carcinoma, mixed mucinous and non-mucinous	45	None/Unknown	No/Unknown	988	Blank(s)	Lung and Bronchus	8	Dead	2nd of 2 or more primaries	No	No	2	2	0	Hospital inpatient/outpatient or clinic	Married (including common law)	Unknown	60-64 years	16	6	IIIB	T4	N1	M0	38	650	500	0	Right - origin of primary	1039764
Male	2006	Asian or Pacific Islander	C34.3-Lower lobe, lung	8046/3: Non-small cell carcinoma	33	None/Unknown	No/Unknown	988	Blank(s)	Hypopharynx	48	Dead	1st of 2 or more primaries	Yes	Yes	1	3	0	Hospital inpatient/outpatient or clinic	Married (including common law)	Poorly differentiated; Grade III	65-69 years	4	0	IB	T2	N0	M0	35	100	0	0	Right - origin of primary	1041626
Male	2010	Asian or Pacific Islander	C34.1-Upper lobe, lung	8140/3: Adenocarcinoma, NOS	0	Beam radiation	Yes	0	998	Hypopharynx	10	Dead	2nd of 2 or more primaries	No	Yes	2	3	0	Hospital inpatient/outpatient or clinic	Married (including common law)	Moderately differentiated; Grade II	65-69 years	0	98	IV	T1	N0	M1	16	100	0	40	Left - origin of primary	1041626
Male	2010	Asian or Pacific Islander	C13.9-Hypopharynx, NOS	8070/3: Squamous cell carcinoma, NOS	0	Beam radiation	Yes	22	988	Hypopharynx	4	Dead	3rd of 3 or more primaries	No	Yes	3	3	0	Hospital inpatient/outpatient or clinic	Married (including common law)	Poorly differentiated; Grade III	65-69 years	0	98	IVC	T3	N2b	M1	67	400	220	40	Left - origin of primary	1041626
Male	2007	White	C34.3-Lower lobe, lung	8560/3: Adenosquamous carcinoma	33	None/Unknown	Yes	988	Blank(s)	Lung and Bronchus	84	Dead	1st of 2 or more primaries	Yes	Yes	1	2	0	Hospital inpatient/outpatient or clinic	Single (never married)	Poorly differentiated; Grade III	55-59 years	9	0	IB	T2	N0	M0	23	450	0	0	Right - origin of primary	1042439
Male	2010	White	C34.1-Upper lobe, lung	8070/3: Squamous cell carcinoma, NOS	0	None/Unknown	Yes	0	998	Lung and Bronchus	50	Dead	2nd of 2 or more primaries	No	Yes	2	2	0	Hospital inpatient/outpatient or clinic	Single (never married)	Moderately differentiated; Grade II	60-64 years	0	98	IA	T1	N0	M0	16	100	0	0	Left - origin of primary	1042439
Female	2007	White	C34.3-Lower lobe, lung	8140/3: Adenocarcinoma, NOS	33	None/Unknown	No/Unknown	988	Blank(s)	Alive	153	Alive	1st of 2 or more primaries	Yes	Yes	1	2	0	Hospital inpatient/outpatient or clinic	Married (including common law)	Poorly differentiated; Grade III	65-69 years	4	0	IA	T1	N0	M0	20	300	0	0	Right - origin of primary	1042501
Female	2013	White	C34.3-Lower lobe, lung	8550/3: Acinar cell carcinoma	33	None/Unknown	No/Unknown	0	0	Alive	78	Alive	2nd of 2 or more primaries	No	No	2	2	0	Hospital inpatient/outpatient or clinic	Married (including common law)	Moderately differentiated; Grade II	70-74 years	10	0	IB	T2	N0	M0	19	410	0	0	Left - origin of primary	1042501
Female	2007	White	C34.1-Upper lobe, lung	8250/3: Bronchiolo-alveolar adenocarcinoma, NOS	33	None/Unknown	No/Unknown	988	Blank(s)	Lung and Bronchus	105	Dead	1st of 2 or more primaries	Yes	Yes	1	2	0	Hospital inpatient/outpatient or clinic	Married (including common law)	Well differentiated; Grade I	60-64 years	10	0	IA	T1	N0	M0	30	100	0	0	Right - origin of primary	1042591
Female	2012	White	C34.1-Upper lobe, lung	8140/3: Adenocarcinoma, NOS	0	None/Unknown	Yes	0	998	Lung and Bronchus	47	Dead	2nd of 2 or more primaries	No	Yes	2	2	0	Hospital inpatient/outpatient or clinic	Married (including common law)	Unknown	60-64 years	0	98	IV	T1	N3	M1	28	100	600	40	Left - origin of primary	1042591
Male	2007	Asian or Pacific Islander	C34.3-Lower lobe, lung	8140/3: Adenocarcinoma, NOS	45	None/Unknown	No/Unknown	988	Blank(s)	Alive	154	Alive	1st of 2 or more primaries	Yes	Yes	1	3	0	Hospital inpatient/outpatient or clinic	Married (including common law)	Well differentiated; Grade I	65-69 years	11	0	IB	T2	N0	M0	32	100	0	0	Left - origin of primary	1046504
Male	2013	Asian or Pacific Islander	C34.1-Upper lobe, lung	8140/3: Adenocarcinoma, NOS	0	Beam radiation	No/Unknown	0	998	Alive	75	Alive	2nd of 2 or more primaries	No	No	2	3	0	Hospital inpatient/outpatient or clinic	Married (including common law)	Unknown	75-79 years	0	98	IA	T1	N0	M0	23	120	0	0	Right - origin of primary	1046504
Male	2014	Asian or Pacific Islander	C34.1-Upper lobe, lung	8140/3: Adenocarcinoma, NOS	0	None/Unknown	Yes	0	998	Alive	64	Alive	3rd of 3 or more primaries	No	No	3	3	0	Hospital inpatient/outpatient or clinic	Married (including common law)	Unknown	75-79 years	0	98	IA	T1	N0	M0	11	100	0	0	Left - origin of primary	1046504
Male	2007	White	C34.2-Middle lobe, lung	8012/3: Large cell carcinoma, NOS	33	None/Unknown	Yes	988	Blank(s)	Lung and Bronchus	50	Dead	1st of 2 or more primaries	Yes	Yes	1	2	0	Hospital inpatient/outpatient or clinic	Single (never married)	Poorly differentiated; Grade III	60-64 years	4	3	IIB	T2	N1	M0	35	100	100	0	Right - origin of primary	1046545
Male	2009	White	C34.1-Upper lobe, lung	8070/3: Squamous cell carcinoma, NOS	23	Beam radiation	Yes	988	Blank(s)	Lung and Bronchus	20	Dead	2nd of 2 or more primaries	No	No	2	2	0	Hospital inpatient/outpatient or clinic	Single (never married)	Unknown	65-69 years	0	98	IV	T3	N1	M1	30	730	500	37	Right - origin of primary	1046545
Female	2007	White	C34.1-Upper lobe, lung	8480/3: Mucinous adenocarcinoma	33	None/Unknown	No/Unknown	988	Blank(s)	Alive	150	Alive	1st of 2 or more primaries	Yes	Yes	1	2	0	Hospital inpatient/outpatient or clinic	Married (including common law)	Well differentiated; Grade I	65-69 years	8	0	IB	T2	N0	M0	39	100	0	0	Left - origin of primary	1049737
Female	2017	White	C34.1-Upper lobe, lung	8550/3: Acinar cell carcinoma	21	None/Unknown	No/Unknown	0	10	Alive	26	Alive	2nd of 2 or more primaries	No	No	2	2	0	Hospital inpatient/outpatient or clinic	Married (including common law)	Moderately differentiated; Grade II	75-79 years	10	0	Blank(s)	Blank(s)	Blank(s)	Blank(s)	Blank(s)	Blank(s)	Blank(s)	Blank(s)	Right - origin of primary	1049737
Female	2007	Black	C34.1-Upper lobe, lung	8140/3: Adenocarcinoma, NOS	30	None/Unknown	Yes	988	Blank(s)	Lung and Bronchus	69	Dead	1st of 2 or more primaries	Yes	Yes	1	2	0	Hospital inpatient/outpatient or clinic	Married (including common law)	Poorly differentiated; Grade III	65-69 years	97	97	IIB	T2	N1	M0	32	100	100	0	Right - origin of primary	1050311
Female	2011	Black	C34.1-Upper lobe, lung	8255/3: Adenocarcinoma with mixed subtypes	33	None/Unknown	Yes	0	0	Lung and Bronchus	19	Dead	2nd of 2 or more primaries	No	Yes	2	2	0	Hospital inpatient/outpatient or clinic	Married (including common law)	Poorly differentiated; Grade III	70-74 years	16	11	IIIA	T1	N2	M0	18	115	200	0	Left - origin of primary	1050311
Female	2007	White	C34.1-Upper lobe, lung	8140/3: Adenocarcinoma, NOS	33	None/Unknown	No/Unknown	988	Blank(s)	Lung and Bronchus	100	Dead	1st of 2 or more primaries	Yes	Yes	1	2	0	Hospital inpatient/outpatient or clinic	Widowed	Moderately differentiated; Grade II	50-54 years	10	0	IA	T1	N0	M0	25	100	0	0	Right - origin of primary	1051499
Female	2010	White	C34.1-Upper lobe, lung	8140/3: Adenocarcinoma, NOS	0	Beam radiation	No/Unknown	0	998	Lung and Bronchus	65	Dead	2nd of 2 or more primaries	No	No	2	2	0	Hospital inpatient/outpatient or clinic	Widowed	Unknown	55-59 years	0	98	IA	T1	N0	M0	15	100	0	0	Left - origin of primary	1051499
Female	2007	White	C34.1-Upper lobe, lung	8140/3: Adenocarcinoma, NOS	33	None/Unknown	Yes	988	Blank(s)	Lung and Bronchus	72	Dead	1st of 2 or more primaries	Yes	Yes	1	2	0	Hospital inpatient/outpatient or clinic	Married (including common law)	Poorly differentiated; Grade III	50-54 years	11	7	IIIB	T2	N3	M0	31	450	600	0	Left - origin of primary	1053187
Female	2013	White	C34.3-Lower lobe, lung	8140/3: Adenocarcinoma, NOS	0	None/Unknown	No/Unknown	10	998	Lung and Bronchus	2	Dead	2nd of 2 or more primaries	No	No	2	2	0	Hospital inpatient/outpatient or clinic	Single (never married)	Unknown	55-59 years	0	98	IIIB	T4	N0	M0	999	999	0	0	Left - origin of primary	1053187
Female	2007	White	C34.2-Middle lobe, lung	8046/3: Non-small cell carcinoma	33	None/Unknown	No/Unknown	988	Blank(s)	Alive	152	Alive	1st of 2 or more primaries	Yes	Yes	1	2	0	Hospital inpatient/outpatient or clinic	Single (never married)	Moderately differentiated; Grade II	55-59 years	3	0	IB	T2	N0	M0	22	450	0	0	Right - origin of primary	1053524
Female	2016	White	C34.1-Upper lobe, lung	8140/3: Adenocarcinoma, NOS	0	Beam radiation	No/Unknown	0	998	Alive	40	Alive	2nd of 2 or more primaries	No	Yes	2	2	0	Hospital inpatient/outpatient or clinic	Single (never married)	Well differentiated; Grade I	65-69 years	0	98	Blank(s)	Blank(s)	Blank(s)	Blank(s)	Blank(s)	Blank(s)	Blank(s)	Blank(s)	Right - origin of primary	1053524
Female	2007	Black	C34.1-Upper lobe, lung	8550/3: Acinar cell carcinoma	33	None/Unknown	No/Unknown	988	Blank(s)	Diseases of Heart	92	Dead	1st of 2 or more primaries	Yes	Yes	1	2	0	Hospital inpatient/outpatient or clinic	Married (including common law)	Well differentiated; Grade I	70-74 years	4	0	IB	T2	N0	M0	38	100	0	0	Left - origin of primary	1056669
Female	2010	Black	C34.1-Upper lobe, lung	8046/3: Non-small cell carcinoma	0	None/Unknown	No/Unknown	999	999	Diseases of Heart	58	Dead	2nd of 2 or more primaries	No	Yes	2	2	0	Hospital inpatient/outpatient or clinic	Married (including common law)	Unknown	75-79 years	99	99	UNK Stage	TX	NX	MX	7	999	999	99	Left - origin of primary	1056669
Female	2007	White	C34.1-Upper lobe, lung	8140/3: Adenocarcinoma, NOS	33	None/Unknown	Yes	988	Blank(s)	Lung and Bronchus	109	Dead	1st of 2 or more primaries	Yes	Yes	1	3	0	Hospital inpatient/outpatient or clinic	Married (including common law)	Poorly differentiated; Grade III	75-79 years	12	0	IIIA	T1	N2	M0	10	100	200	0	Right - origin of primary	1058241
Female	2016	White	C34.1-Upper lobe, lung	8140/3: Adenocarcinoma, NOS	0	Beam radiation	No/Unknown	40	998	Lung and Bronchus	1	Dead	2nd of 2 or more primaries	No	No	2	3	0	Hospital inpatient/outpatient or clinic	Widowed	Moderately differentiated; Grade II	80-84 years	0	98	Blank(s)	Blank(s)	Blank(s)	Blank(s)	Blank(s)	Blank(s)	Blank(s)	Blank(s)	Left - origin of primary	1058241
Female	2016	White	C15.9-Esophagus, NOS	8000/3: Neoplasm, malignant	0	Beam radiation	No/Unknown	999	Blank(s)	Lung and Bronchus	0	Dead	3rd of 3 or more primaries	No	Yes	3	3	0	Hospital inpatient/outpatient or clinic	Widowed	Unknown	80-84 years	0	98	Blank(s)	Blank(s)	Blank(s)	Blank(s)	Blank(s)	Blank(s)	Blank(s)	Blank(s)	Not a paired site	1058241
Male	2007	White	C34.1-Upper lobe, lung	8480/3: Mucinous adenocarcinoma	30	None/Unknown	No/Unknown	988	Blank(s)	Lung and Bronchus	38	Dead	1st of 2 or more primaries	Yes	Yes	1	2	0	Hospital inpatient/outpatient or clinic	Widowed	Well differentiated; Grade I	80-84 years	6	0	IB	T2	N0	M0	32	100	0	0	Right - origin of primary	1059684
Male	2010	White	C34.1-Upper lobe, lung	8140/3: Adenocarcinoma, NOS	45	None/Unknown	No/Unknown	0	0	Lung and Bronchus	2	Dead	2nd of 2 or more primaries	No	No	2	2	0	Hospital inpatient/outpatient or clinic	Single (never married)	Poorly differentiated; Grade III	80-84 years	8	0	IA	T1	N0	M0	25	100	0	0	Left - origin of primary	1059684
Female	2007	White	C34.1-Upper lobe, lung	8070/3: Squamous cell carcinoma, NOS	33	None/Unknown	No/Unknown	988	Blank(s)	Lung and Bronchus	84	Dead	1st of 2 or more primaries	Yes	Yes	1	2	0	Hospital inpatient/outpatient or clinic	Divorced	Moderately differentiated; Grade II	70-74 years	21	0	IB	T2	N0	M0	60	300	0	0	Left - origin of primary	1059691
Female	2014	White	C34.3-Lower lobe, lung	8000/3: Neoplasm, malignant	0	None/Unknown	No/Unknown	0	998	Lung and Bronchus	0	Dead	2nd of 2 or more primaries	No	No	2	2	0	Hospital inpatient/outpatient or clinic	Single (never married)	Unknown	75-79 years	0	98	OCCULT	TX	N0	M0	999	999	0	0	Left - origin of primary	1059691
Male	2007	White	C34.1-Upper lobe, lung	8070/3: Squamous cell carcinoma, NOS	30	None/Unknown	No/Unknown	988	Blank(s)	Chronic Obstructive Pulmonary Disease and Allied Cond	134	Dead	1st of 2 or more primaries	Yes	Yes	1	3	0	Hospital inpatient/outpatient or clinic	Widowed	Moderately differentiated; Grade II	65-69 years	5	0	IV	T1	N0	M1	21	300	0	35	Left - origin of primary	1059731
Male	2008	White	C34.1-Upper lobe, lung	8070/3: Squamous cell carcinoma, NOS	21	None/Unknown	No/Unknown	988	Blank(s)	Chronic Obstructive Pulmonary Disease and Allied Cond	131	Dead	2nd of 2 or more primaries	No	No	2	3	0	Hospital inpatient/outpatient or clinic	Widowed	Moderately differentiated; Grade II	65-69 years	0	98	IA	T1	N0	M0	8	300	0	0	Right - origin of primary	1059731
Male	2009	White	C32.0-Glottis	8071/3: Squamous cell carcinoma, keratinizing, NOS	0	Beam radiation	No/Unknown	0	Blank(s)	Chronic Obstructive Pulmonary Disease and Allied Cond	114	Dead	3rd of 3 or more primaries	No	Yes	3	3	0	Hospital inpatient/outpatient or clinic	Widowed	Moderately differentiated; Grade II	65-69 years	0	98	I	T1b	N0	M0	999	120	0	0	Not a paired site	1059731
Female	2008	Asian or Pacific Islander	C34.3-Lower lobe, lung	8070/3: Squamous cell carcinoma, NOS	33	None/Unknown	No/Unknown	988	Blank(s)	Lung and Bronchus	123	Dead	1st of 2 or more primaries	Yes	Yes	1	3	0	Hospital inpatient/outpatient or clinic	Married (including common law)	Moderately differentiated; Grade II	70-74 years	14	0	IB	T2	N0	M0	17	450	0	0	Left - origin of primary	1066853
Female	2013	Asian or Pacific Islander	C34.1-Upper lobe, lung	8070/3: Squamous cell carcinoma, NOS	0	Beam radiation	No/Unknown	0	999	Lung and Bronchus	54	Dead	2nd of 2 or more primaries	No	No	2	3	0	Hospital inpatient/outpatient or clinic	Married (including common law)	Unknown	80-84 years	0	98	IA	T1	N0	M0	14	100	0	0	Right - origin of primary	1066853
Female	2015	Asian or Pacific Islander	C18.4-Transverse colon	8140/3: Adenocarcinoma, NOS	40	None/Unknown	No/Unknown	10	0	Lung and Bronchus	30	Dead	3rd of 3 or more primaries	No	Yes	3	3	0	Hospital inpatient/outpatient or clinic	Married (including common law)	Moderately differentiated; Grade II	80-84 years	15	0	I	T2	N0	M0	40	200	0	0	Not a paired site	1066853
Female	2007	White	C34.1-Upper lobe, lung	8140/3: Adenocarcinoma, NOS	30	None/Unknown	No/Unknown	988	Blank(s)	Breast	123	Dead	1st of 2 or more primaries	Yes	Yes	1	3	0	Hospital inpatient/outpatient or clinic	Married (including common law)	Well differentiated; Grade I	65-69 years	17	0	IB	T2	N0	M0	32	100	0	0	Right - origin of primary	1068611
Female	2007	White	C34.1-Upper lobe, lung	8140/3: Adenocarcinoma, NOS	21	None/Unknown	No/Unknown	10	Blank(s)	Breast	123	Dead	2nd of 2 or more primaries	No	No	2	3	0	Hospital inpatient/outpatient or clinic	Married (including common law)	Well differentiated; Grade I	65-69 years	0	98	IIIB	T4	N0	M0	15	100	0	0	Left - origin of primary	1068611
Female	2008	White	C50.9-Breast, NOS	8520/3: Lobular carcinoma, NOS	24	Beam radiation	Yes	10	10	Breast	118	Dead	3rd of 3 or more primaries	No	Yes	3	3	0	Hospital inpatient/outpatient or clinic	Married (including common law)	Unknown	65-69 years	5	1	IIA	T1c	N1mi	M0	19	100	150	0	Left - origin of primary	1068611
Male	2007	White	C34.3-Lower lobe, lung	8140/3: Adenocarcinoma, NOS	33	None/Unknown	No/Unknown	988	Blank(s)	Lung and Bronchus	46	Dead	1st of 2 or more primaries	Yes	Yes	1	2	0	Hospital inpatient/outpatient or clinic	Married (including common law)	Moderately differentiated; Grade II	70-74 years	1	0	IA	T1	N0	M0	15	100	0	0	Right - origin of primary	1070003
Male	2007	White	C34.1-Upper lobe, lung	8046/3: Non-small cell carcinoma	21	None/Unknown	No/Unknown	988	Blank(s)	Lung and Bronchus	44	Dead	2nd of 2 or more primaries	No	Yes	2	2	0	Hospital inpatient/outpatient or clinic	Married (including common law)	Poorly differentiated; Grade III	70-74 years	1	0	IA	T1	N0	M0	22	100	0	0	Right - origin of primary	1070003
Female	2008	White	C34.1-Upper lobe, lung	8140/3: Adenocarcinoma, NOS	33	None/Unknown	No/Unknown	988	Blank(s)	Hypertension without Heart Disease	57	Dead	1st of 2 or more primaries	Yes	Yes	1	2	0	Hospital inpatient/outpatient or clinic	Widowed	Moderately differentiated; Grade II	75-79 years	14	0	IB	T2	N0	M0	32	100	0	0	Left - origin of primary	1071846
Female	2011	White	C34.3-Lower lobe, lung	8255/3: Adenocarcinoma with mixed subtypes	21	None/Unknown	No/Unknown	0	0	Hypertension without Heart Disease	21	Dead	2nd of 2 or more primaries	No	Yes	2	2	0	Hospital inpatient/outpatient or clinic	Widowed	Well differentiated; Grade I	75-79 years	0	98	IA	T1	N0	M0	14	100	0	0	Left - origin of primary	1071846
Female	2007	White	C34.1-Upper lobe, lung	8140/3: Adenocarcinoma, NOS	30	None/Unknown	No/Unknown	988	Blank(s)	Cerebrovascular Diseases	122	Dead	1st of 2 or more primaries	Yes	Yes	1	2	0	Hospital inpatient/outpatient or clinic	Married (including common law)	Moderately differentiated; Grade II	75-79 years	1	0	IIA	T1	N1	M0	22	100	100	0	Right - origin of primary	1073072
Female	2014	White	C34.3-Lower lobe, lung	8140/3: Adenocarcinoma, NOS	0	Beam radiation	Yes	0	998	Cerebrovascular Diseases	39	Dead	2nd of 2 or more primaries	No	No	2	2	0	Hospital inpatient/outpatient or clinic	Widowed	Unknown	80-84 years	95	95	IIIA	T1	N2	M0	28	100	200	0	Right - origin of primary	1073072
Male	2007	Black	C34.0-Main bronchus	8140/3: Adenocarcinoma, NOS	33	None/Unknown	No/Unknown	988	Blank(s)	Lung and Bronchus	89	Dead	1st of 2 or more primaries	Yes	Yes	1	2	0	Hospital inpatient/outpatient or clinic	Married (including common law)	Moderately differentiated; Grade II	60-64 years	8	0	IIIB	T4	N0	M0	27	720	0	0	Right - origin of primary	1073095
Male	2012	Black	C34.1-Upper lobe, lung	8140/3: Adenocarcinoma, NOS	22	Beam radiation	No/Unknown	0	0	Lung and Bronchus	36	Dead	2nd of 2 or more primaries	No	No	2	2	0	Hospital inpatient/outpatient or clinic	Married (including common law)	Moderately differentiated; Grade II	65-69 years	2	0	IA	T1	N0	M0	26	300	0	0	Right - origin of primary	1073095
Male	2008	White	C34.3-Lower lobe, lung	9699/3: Extranodal marginal zone lymphoma of mucosal-assoc. lymphoid tissue-MALT	30	None/Unknown	No/Unknown	Blank(s)	999	Lung and Bronchus	91	Dead	1st of 2 or more primaries	Yes	Yes	1	2	0	Hospital inpatient/outpatient or clinic	Married (including common law)	B-cell; pre-B; B-precursor	70-74 years	99	99	IE	NA	NA	NA	988	110	988	98	Right - origin of primary	1076674
Male	2015	White	C34.9-Lung, NOS	8140/3: Adenocarcinoma, NOS	0	None/Unknown	Yes	999	998	Lung and Bronchus	4	Dead	2nd of 2 or more primaries	No	Yes	2	2	0	Hospital inpatient/outpatient or clinic	Married (including common law)	Unknown	80-84 years	0	98	IIIB	T4	N0	M0	999	999	0	24	Left - origin of primary	1076674
Female	2008	White	C34.1-Upper lobe, lung	8070/3: Squamous cell carcinoma, NOS	30	None/Unknown	No/Unknown	988	Blank(s)	Alive	140	Alive	1st of 2 or more primaries	Yes	Yes	1	2	0	Hospital inpatient/outpatient or clinic	Married (including common law)	Poorly differentiated; Grade III	70-74 years	1	0	IB	T2	N0	M0	40	100	0	0	Right - origin of primary	1080663
Female	2015	White	C34.1-Upper lobe, lung	8000/3: Neoplasm, malignant	0	Beam radiation	No/Unknown	0	999	Alive	49	Alive	2nd of 2 or more primaries	No	No	2	2	0	Hospital inpatient/outpatient or clinic	Widowed	Unknown	80-84 years	0	98	IA	T1	N0	M0	8	100	0	0	Left - origin of primary	1080663
Male	2008	Asian or Pacific Islander	C34.1-Upper lobe, lung	8070/3: Squamous cell carcinoma, NOS	33	None/Unknown	Yes	988	Blank(s)	Lung and Bronchus	90	Dead	1st of 2 or more primaries	Yes	Yes	1	2	0	Hospital inpatient/outpatient or clinic	Divorced	Poorly differentiated; Grade III	70-74 years	14	1	IIIB	T4	N1	M0	15	650	100	0	Left - origin of primary	1085953
Male	2013	Asian or Pacific Islander	C34.1-Upper lobe, lung	8560/3: Adenosquamous carcinoma	21	None/Unknown	No/Unknown	0	0	Lung and Bronchus	30	Dead	2nd of 2 or more primaries	No	Yes	2	2	0	Hospital inpatient/outpatient or clinic	Separated	Poorly differentiated; Grade III	75-79 years	7	0	IA	T1	N0	M0	9	100	0	0	Right - origin of primary	1085953
Male	2007	Black	C34.3-Lower lobe, lung	8140/3: Adenocarcinoma, NOS	33	None/Unknown	Yes	988	Blank(s)	Lung and Bronchus	19	Dead	1st of 2 or more primaries	Yes	Yes	1	2	0	Hospital inpatient/outpatient or clinic	Single (never married)	Poorly differentiated; Grade III	55-59 years	11	0	IB	T2	N0	M0	68	300	0	0	Right - origin of primary	1087166
Male	2007	Black	C34.1-Upper lobe, lung	8250/3: Bronchiolo-alveolar adenocarcinoma, NOS	21	Beam radiation	Yes	988	Blank(s)	Lung and Bronchus	18	Dead	2nd of 2 or more primaries	No	Yes	2	2	0	Hospital inpatient/outpatient or clinic	Single (never married)	Well differentiated; Grade I	55-59 years	97	0	IIIB	T4	N0	M0	999	650	0	0	Right - origin of primary	1087166
Female	2008	White	C34.3-Lower lobe, lung	8140/3: Adenocarcinoma, NOS	30	None/Unknown	Yes	988	Blank(s)	Alive	130	Alive	1st of 2 or more primaries	Yes	Yes	1	4	0	Hospital inpatient/outpatient or clinic	Married (including common law)	Well differentiated; Grade I	60-64 years	2	2	IIB	T2	N1	M0	20	450	100	0	Left - origin of primary	1087784
Female	2008	White	C34.1-Upper lobe, lung	8140/3: Adenocarcinoma, NOS	30	None/Unknown	No/Unknown	988	Blank(s)	Alive	129	Alive	2nd of 2 or more primaries	No	No	2	4	0	Hospital inpatient/outpatient or clinic	Married (including common law)	Well differentiated; Grade I	60-64 years	0	98	IA	T1	N0	M0	11	100	0	0	Left - origin of primary	1087784
Female	2013	White	C34.3-Lower lobe, lung	8140/3: Adenocarcinoma, NOS	21	None/Unknown	No/Unknown	0	0	Alive	78	Alive	3rd of 3 or more primaries	No	No	3	4	0	Hospital inpatient/outpatient or clinic	Married (including common law)	Well differentiated; Grade I	65-69 years	0	98	IA	T1	N0	M0	10	100	0	0	Right - origin of primary	1087784
Female	2017	White	C34.2-Middle lobe, lung	8140/3: Adenocarcinoma, NOS	0	Beam radiation	Yes	10	998	Alive	26	Alive	4th of 4 or more primaries	No	No	4	4	0	Hospital inpatient/outpatient or clinic	Widowed	Unknown	70-74 years	0	98	Blank(s)	Blank(s)	Blank(s)	Blank(s)	Blank(s)	Blank(s)	Blank(s)	Blank(s)	Right - origin of primary	1087784
Male	2008	Asian or Pacific Islander	C34.3-Lower lobe, lung	8250/3: Bronchiolo-alveolar adenocarcinoma, NOS	30	None/Unknown	No/Unknown	988	Blank(s)	Lung and Bronchus	133	Dead	1st of 2 or more primaries	Yes	Yes	1	2	0	Hospital inpatient/outpatient or clinic	Married (including common law)	Well differentiated; Grade I	65-69 years	4	0	IA	T1	N0	M0	17	100	0	0	Left - origin of primary	1090756
Male	2019	Asian or Pacific Islander	C34.1-Upper lobe, lung	8140/3: Adenocarcinoma, NOS	0	Beam radiation	Yes	Blank(s)	Blank(s)	Lung and Bronchus	6	Dead	2nd of 2 or more primaries	No	Yes	2	2	0	Hospital inpatient/outpatient or clinic	Married (including common law)	Blank(s)	75-79 years	0	98	Blank(s)	Blank(s)	Blank(s)	Blank(s)	Blank(s)	Blank(s)	Blank(s)	Blank(s)	Right - origin of primary	1090756
Female	2008	White	C34.1-Upper lobe, lung	8140/3: Adenocarcinoma, NOS	30	None/Unknown	No/Unknown	988	Blank(s)	Diseases of Heart	107	Dead	1st of 2 or more primaries	Yes	Yes	1	2	0	Hospital inpatient/outpatient or clinic	Married (including common law)	Moderately differentiated; Grade II	65-69 years	9	0	IB	T2	N0	M0	47	100	0	0	Right - origin of primary	1098046
Female	2017	White	C34.3-Lower lobe, lung	8140/3: Adenocarcinoma, NOS	0	None/Unknown	No/Unknown	0	998	Diseases of Heart	0	Dead	2nd of 2 or more primaries	No	No	2	2	0	Hospital inpatient/outpatient or clinic	Widowed	Poorly differentiated; Grade III	75-79 years	0	98	Blank(s)	Blank(s)	Blank(s)	Blank(s)	Blank(s)	Blank(s)	Blank(s)	Blank(s)	Right - origin of primary	1098046
Female	2008	White	C34.3-Lower lobe, lung	8140/3: Adenocarcinoma, NOS	33	Beam radiation	Yes	988	Blank(s)	Lung and Bronchus	43	Dead	1st of 2 or more primaries	Yes	Yes	1	2	0	Hospital inpatient/outpatient or clinic	Divorced	Moderately differentiated; Grade II	65-69 years	17	9	IV	T2	N2	M1	57	450	200	23	Left - origin of primary	1102796
Female	2008	White	C34.1-Upper lobe, lung	8140/3: Adenocarcinoma, NOS	0	None/Unknown	Yes	988	Blank(s)	Lung and Bronchus	43	Dead	2nd of 2 or more primaries	No	No	2	2	0	Hospital inpatient/outpatient or clinic	Divorced	Well differentiated; Grade I	65-69 years	0	98	IV	T4	N2	M1	30	650	200	50	Right - origin of primary	1102796
Female	2009	Black	C34.3-Lower lobe, lung	8140/3: Adenocarcinoma, NOS	45	None/Unknown	No/Unknown	988	Blank(s)	Lung and Bronchus	26	Dead	1st of 2 or more primaries	Yes	Yes	1	2	0	Hospital inpatient/outpatient or clinic	Divorced	Moderately differentiated; Grade II	55-59 years	16	1	IIA	T1	N1	M0	16	100	100	0	Left - origin of primary	1102995
Female	2009	Black	C34.1-Upper lobe, lung	8070/3: Squamous cell carcinoma, NOS	21	None/Unknown	No/Unknown	988	Blank(s)	Lung and Bronchus	26	Dead	2nd of 2 or more primaries	No	Yes	2	2	0	Hospital inpatient/outpatient or clinic	Divorced	Poorly differentiated; Grade III	55-59 years	16	1	IIA	T1	N1	M0	12	100	100	0	Left - origin of primary	1102995
Male	2009	White	C34.1-Upper lobe, lung	8255/3: Adenocarcinoma with mixed subtypes	33	None/Unknown	No/Unknown	988	Blank(s)	Lung and Bronchus	39	Dead	1st of 2 or more primaries	Yes	Yes	1	2	0	Hospital inpatient/outpatient or clinic	Married (including common law)	Moderately differentiated; Grade II	75-79 years	16	0	IB	T2	N0	M0	25	450	0	0	Right - origin of primary	1103553
Male	2011	White	C34.2-Middle lobe, lung	8140/3: Adenocarcinoma, NOS	0	Beam radiation	No/Unknown	20	998	Lung and Bronchus	9	Dead	2nd of 2 or more primaries	No	Yes	2	2	0	Hospital inpatient/outpatient or clinic	Married (including common law)	Unknown	75-79 years	0	98	IV	T1	N0	M1	7	100	0	0	Right - origin of primary	1103553
Female	2009	Asian or Pacific Islander	C34.1-Upper lobe, lung	8250/3: Bronchiolo-alveolar adenocarcinoma, NOS	33	None/Unknown	Yes	988	Blank(s)	Alive	131	Alive	1st of 2 or more primaries	Yes	Yes	1	2	0	Hospital inpatient/outpatient or clinic	Married (including common law)	Well differentiated; Grade I	55-59 years	2	0	IB	T2	N0	M0	32	100	0	0	Right - origin of primary	1104036
Female	2010	Asian or Pacific Islander	C34.3-Lower lobe, lung	8250/3: Bronchiolo-alveolar adenocarcinoma, NOS	33	None/Unknown	No/Unknown	0	0	Alive	108	Alive	2nd of 2 or more primaries	No	No	2	2	0	Hospital inpatient/outpatient or clinic	Married (including common law)	Well differentiated; Grade I	55-59 years	8	0	IA	T1	N0	M0	14	100	0	0	Left - origin of primary	1104036
Female	2009	White	C34.3-Lower lobe, lung	8250/3: Bronchiolo-alveolar adenocarcinoma, NOS	30	None/Unknown	No/Unknown	988	Blank(s)	Lung and Bronchus	84	Dead	1st of 2 or more primaries	Yes	Yes	1	2	0	Hospital inpatient/outpatient or clinic	Divorced	Moderately differentiated; Grade II	65-69 years	1	0	IA	T1	N0	M0	30	100	0	0	Left - origin of primary	1104084
Female	2013	White	C34.3-Lower lobe, lung	8140/3: Adenocarcinoma, NOS	0	None/Unknown	Yes	30	998	Lung and Bronchus	32	Dead	2nd of 2 or more primaries	No	Yes	2	2	0	Hospital inpatient/outpatient or clinic	Married (including common law)	Unknown	65-69 years	0	98	IV	T4	N0	M1	999	100	0	40	Right - origin of primary	1104084
Female	2009	White	C34.1-Upper lobe, lung	8255/3: Adenocarcinoma with mixed subtypes	33	None/Unknown	No/Unknown	988	Blank(s)	Diseases of Heart	68	Dead	1st of 2 or more primaries	Yes	Yes	1	2	0	Hospital inpatient/outpatient or clinic	Divorced	Poorly differentiated; Grade III	60-64 years	21	0	IA	T1	N0	M0	25	110	0	0	Right - origin of primary	1106534
Female	2010	White	C34.8-Overlapping lesion of lung	8140/3: Adenocarcinoma, NOS	21	None/Unknown	No/Unknown	20	0	Diseases of Heart	51	Dead	2nd of 2 or more primaries	No	Yes	2	2	0	Hospital inpatient/outpatient or clinic	Divorced	Moderately differentiated; Grade II	60-64 years	6	0	IV	T1	N0	M1	8	100	0	0	Left - origin of primary	1106534
Female	2008	Asian or Pacific Islander	C34.1-Upper lobe, lung	8046/3: Non-small cell carcinoma	30	Beam radiation	Yes	988	Blank(s)	Lung and Bronchus	109	Dead	1st of 2 or more primaries	Yes	Yes	1	2	0	Hospital inpatient/outpatient or clinic	Single (never married)	Undifferentiated; anaplastic; Grade IV	55-59 years	98	97	IIIA	T2	N2	M0	30	450	200	0	Right - origin of primary	1110037
Female	2014	Asian or Pacific Islander	C34.3-Lower lobe, lung	8140/3: Adenocarcinoma, NOS	0	None/Unknown	No/Unknown	10	998	Lung and Bronchus	41	Dead	2nd of 2 or more primaries	No	Yes	2	2	0	Hospital inpatient/outpatient or clinic	Single (never married)	Moderately differentiated; Grade II	65-69 years	0	98	IIIB	T4	N0	M0	11	100	0	0	Right - origin of primary	1110037
Male	2008	White	C34.3-Lower lobe, lung	8070/3: Squamous cell carcinoma, NOS	30	None/Unknown	Yes	988	Blank(s)	Lung and Bronchus	76	Dead	1st of 2 or more primaries	Yes	Yes	1	3	0	Hospital inpatient/outpatient or clinic	Divorced	Poorly differentiated; Grade III	65-69 years	1	0	IB	T2	N0	M0	75	100	0	0	Right - origin of primary	1111011
Male	2008	White	C34.2-Middle lobe, lung	8250/3: Bronchiolo-alveolar adenocarcinoma, NOS	45	None/Unknown	No/Unknown	988	Blank(s)	Lung and Bronchus	76	Dead	2nd of 2 or more primaries	No	Yes	2	3	0	Hospital inpatient/outpatient or clinic	Divorced	Well differentiated; Grade I	65-69 years	4	0	IA	T1	N0	M0	14	100	0	0	Right - origin of primary	1111011
Male	2015	White	C34.1-Upper lobe, lung	8550/3: Acinar cell carcinoma	0	None/Unknown	No/Unknown	0	998	Lung and Bronchus	0	Dead	3rd of 3 or more primaries	No	Yes	3	3	0	Hospital inpatient/outpatient or clinic	Divorced	Moderately differentiated; Grade II	70-74 years	0	98	IV	T2	N2	M1	37	300	200	40	Right - origin of primary	1111011
Male	2009	Black	C34.1-Upper lobe, lung	8250/3: Bronchiolo-alveolar adenocarcinoma, NOS	33	None/Unknown	Yes	988	Blank(s)	Diseases of Heart	101	Dead	1st of 2 or more primaries	Yes	Yes	1	2	0	Hospital inpatient/outpatient or clinic	Married (including common law)	Poorly differentiated; Grade III	60-64 years	7	3	IIB	T2	N1	M0	40	450	100	0	Left - origin of primary	1113155
Male	2017	Black	C34.1-Upper lobe, lung	8255/3: Adenocarcinoma with mixed subtypes	0	Beam radiation	No/Unknown	0	998	Diseases of Heart	4	Dead	2nd of 2 or more primaries	No	No	2	2	0	Hospital inpatient/outpatient or clinic	Married (including common law)	Unknown	70-74 years	0	98	Blank(s)	Blank(s)	Blank(s)	Blank(s)	Blank(s)	Blank(s)	Blank(s)	Blank(s)	Right - origin of primary	1113155
Male	2009	White	C34.1-Upper lobe, lung	8140/3: Adenocarcinoma, NOS	30	None/Unknown	No/Unknown	988	Blank(s)	Lung and Bronchus	87	Dead	1st of 2 or more primaries	Yes	Yes	1	2	0	Hospital inpatient/outpatient or clinic	Married (including common law)	Poorly differentiated; Grade III	65-69 years	0	98	IA	T1	N0	M0	30	100	0	0	Right - origin of primary	1115744
Male	2010	White	C34.1-Upper lobe, lung	8140/3: Adenocarcinoma, NOS	0	None/Unknown	Yes	999	998	Lung and Bronchus	75	Dead	2nd of 2 or more primaries	No	No	2	2	0	Hospital inpatient/outpatient or clinic	Married (including common law)	Unknown	65-69 years	0	98	IIIB	TX	N3	M0	999	999	600	0	Left - origin of primary	1115744
Female	2009	White	C34.3-Lower lobe, lung	8140/3: Adenocarcinoma, NOS	30	None/Unknown	No/Unknown	988	Blank(s)	Pancreas	118	Dead	1st of 2 or more primaries	Yes	Yes	1	3	0	Hospital inpatient/outpatient or clinic	Married (including common law)	Moderately differentiated; Grade II	75-79 years	15	0	IB	T2	N0	M0	20	450	0	0	Right - origin of primary	1116137
Female	2014	White	C34.1-Upper lobe, lung	8140/3: Adenocarcinoma, NOS	30	None/Unknown	No/Unknown	0	40	Pancreas	58	Dead	2nd of 2 or more primaries	No	No	2	3	0	Hospital inpatient/outpatient or clinic	Married (including common law)	Moderately differentiated; Grade II	80-84 years	2	0	IV	T2	N0	M1	15	430	0	40	Right - origin of primary	1116137
Female	2017	White	C25.0-Head of pancreas	8140/3: Adenocarcinoma, NOS	0	None/Unknown	Yes	Blank(s)	Blank(s)	Pancreas	18	Dead	3rd of 3 or more primaries	No	Yes	3	3	0	Hospital inpatient/outpatient or clinic	Widowed	Poorly differentiated; Grade III	85+ years	0	98	Blank(s)	Blank(s)	Blank(s)	Blank(s)	Blank(s)	Blank(s)	Blank(s)	Blank(s)	Not a paired site	1116137
Male	2009	White	C34.1-Upper lobe, lung	8046/3: Non-small cell carcinoma	33	None/Unknown	No/Unknown	988	Blank(s)	Chronic Obstructive Pulmonary Disease and Allied Cond	98	Dead	1st of 2 or more primaries	Yes	Yes	1	2	0	Hospital inpatient/outpatient or clinic	Married (including common law)	Moderately differentiated; Grade II	70-74 years	12	0	IA	T1	N0	M0	15	100	0	0	Right - origin of primary	1117178
Male	2016	White	C34.3-Lower lobe, lung	8140/3: Adenocarcinoma, NOS	0	None/Unknown	No/Unknown	0	998	Chronic Obstructive Pulmonary Disease and Allied Cond	15	Dead	2nd of 2 or more primaries	No	Yes	2	2	0	Hospital inpatient/outpatient or clinic	Married (including common law)	Well differentiated; Grade I	75-79 years	0	98	Blank(s)	Blank(s)	Blank(s)	Blank(s)	Blank(s)	Blank(s)	Blank(s)	Blank(s)	Left - origin of primary	1117178
Female	2009	Asian or Pacific Islander	C34.3-Lower lobe, lung	8250/3: Bronchiolo-alveolar adenocarcinoma, NOS	45	None/Unknown	No/Unknown	988	Blank(s)	Alive	127	Alive	1st of 2 or more primaries	Yes	Yes	1	2	0	Hospital inpatient/outpatient or clinic	Married (including common law)	Well differentiated; Grade I	40-44 years	5	0	IIIB	T4	N0	M0	120	650	0	0	Left - origin of primary	1118096
Female	2010	Asian or Pacific Islander	C34.3-Lower lobe, lung	8140/3: Adenocarcinoma, NOS	30	None/Unknown	No/Unknown	0	0	Alive	119	Alive	2nd of 2 or more primaries	No	Yes	2	2	0	Hospital inpatient/outpatient or clinic	Married (including common law)	Well differentiated; Grade I	40-44 years	0	98	IA	T1	N0	M0	10	100	0	0	Right - origin of primary	1118096
Female	2009	White	C34.3-Lower lobe, lung	8140/3: Adenocarcinoma, NOS	30	None/Unknown	No/Unknown	988	Blank(s)	Lung and Bronchus	44	Dead	1st of 2 or more primaries	Yes	Yes	1	2	0	Hospital inpatient/outpatient or clinic	Widowed	Poorly differentiated; Grade III	60-64 years	4	0	IA	T1	N0	M0	9	100	0	0	Right - origin of primary	1118129
Female	2012	White	C34.1-Upper lobe, lung	8140/3: Adenocarcinoma, NOS	0	None/Unknown	No/Unknown	0	998	Lung and Bronchus	1	Dead	2nd of 2 or more primaries	No	No	2	2	0	Hospital inpatient/outpatient or clinic	Widowed	Unknown	65-69 years	0	98	IIIB	T2	N3	M0	40	220	600	0	Right - origin of primary	1118129
Male	2009	White	C34.3-Lower lobe, lung	8140/3: Adenocarcinoma, NOS	33	None/Unknown	Yes	988	Blank(s)	Alive	128	Alive	1st of 2 or more primaries	Yes	Yes	1	2	0	Hospital inpatient/outpatient or clinic	Married (including common law)	Moderately differentiated; Grade II	55-59 years	13	1	IIA	T1	N1	M0	15	100	100	0	Right - origin of primary	1119285
Male	2019	White	C34.2-Middle lobe, lung	8010/3: Carcinoma, NOS	0	Beam radiation	No/Unknown	Blank(s)	Blank(s)	Alive	8	Alive	2nd of 2 or more primaries	No	No	2	2	0	Hospital inpatient/outpatient or clinic	Married (including common law)	Blank(s)	65-69 years	0	98	Blank(s)	Blank(s)	Blank(s)	Blank(s)	Blank(s)	Blank(s)	Blank(s)	Blank(s)	Right - origin of primary	1119285
Female	2009	White	C34.1-Upper lobe, lung	8140/3: Adenocarcinoma, NOS	45	None/Unknown	Yes	988	Blank(s)	Lung and Bronchus	64	Dead	1st of 2 or more primaries	Yes	Yes	1	2	0	Hospital inpatient/outpatient or clinic	Married (including common law)	Moderately differentiated; Grade II	60-64 years	11	1	IIB	T2	N1	M0	55	450	100	0	Left - origin of primary	1122103
Female	2009	White	C34.3-Lower lobe, lung	8140/3: Adenocarcinoma, NOS	0	Beam radiation	Yes	988	Blank(s)	Lung and Bronchus	64	Dead	2nd of 2 or more primaries	No	No	2	2	0	Hospital inpatient/outpatient or clinic	Married (including common law)	Unknown	60-64 years	0	98	IB	T2	N0	M0	42	100	0	0	Right - origin of primary	1122103
Male	2009	White	C34.1-Upper lobe, lung	8012/3: Large cell carcinoma, NOS	30	None/Unknown	No/Unknown	988	Blank(s)	Suicide and Self-Inflicted Injury	30	Dead	1st of 2 or more primaries	Yes	Yes	1	2	0	Hospital inpatient/outpatient or clinic	Married (including common law)	Undifferentiated; anaplastic; Grade IV	70-74 years	4	0	IB	T2	N0	M0	40	100	0	0	Left - origin of primary	1122218
Male	2010	White	C34.1-Upper lobe, lung	8250/3: Bronchiolo-alveolar adenocarcinoma, NOS	13	None/Unknown	No/Unknown	0	998	Suicide and Self-Inflicted Injury	16	Dead	2nd of 2 or more primaries	No	No	2	2	0	Hospital inpatient/outpatient or clinic	Married (including common law)	Well differentiated; Grade I	70-74 years	0	98	IB	T2	N0	M0	37	100	0	0	Right - origin of primary	1122218
Female	2009	Black	C34.3-Lower lobe, lung	8140/3: Adenocarcinoma, NOS	33	Beam radiation	No/Unknown	988	Blank(s)	Lung and Bronchus	70	Dead	1st of 2 or more primaries	Yes	Yes	1	2	0	Hospital inpatient/outpatient or clinic	Divorced	Moderately differentiated; Grade II	65-69 years	11	2	IIA	T1	N1	M0	10	100	100	0	Left - origin of primary	1122744
Female	2013	Black	C34.1-Upper lobe, lung	8140/3: Adenocarcinoma, NOS	0	None/Unknown	Yes	30	998	Lung and Bronchus	26	Dead	2nd of 2 or more primaries	No	No	2	2	0	Hospital inpatient/outpatient or clinic	Divorced	Unknown	70-74 years	0	98	IV	T4	N0	M1	14	100	0	0	Right - origin of primary	1122744
Male	2009	White	C34.1-Upper lobe, lung	8070/3: Squamous cell carcinoma, NOS	33	None/Unknown	No/Unknown	988	Blank(s)	Lung and Bronchus	93	Dead	1st of 2 or more primaries	Yes	Yes	1	2	0	Hospital inpatient/outpatient or clinic	Married (including common law)	Poorly differentiated; Grade III	60-64 years	12	0	IB	T2	N0	M0	50	300	0	0	Right - origin of primary	1123381
Male	2016	White	C34.2-Middle lobe, lung	8070/3: Squamous cell carcinoma, NOS	0	Beam radiation	Yes	0	0	Lung and Bronchus	14	Dead	2nd of 2 or more primaries	No	No	2	2	0	Hospital inpatient/outpatient or clinic	Married (including common law)	Moderately differentiated; Grade II	70-74 years	0	98	Blank(s)	Blank(s)	Blank(s)	Blank(s)	Blank(s)	Blank(s)	Blank(s)	Blank(s)	Right - origin of primary	1123381
Female	2009	White	C34.3-Lower lobe, lung	8070/3: Squamous cell carcinoma, NOS	33	None/Unknown	Yes	988	Blank(s)	Alive	115	Alive	1st of 2 or more primaries	Yes	Yes	1	2	0	Hospital inpatient/outpatient or clinic	Widowed	Moderately differentiated; Grade II	65-69 years	7	0	IB	T2	N0	M0	50	300	0	0	Left - origin of primary	1124126
Female	2009	White	C34.1-Upper lobe, lung	8140/3: Adenocarcinoma, NOS	30	None/Unknown	Yes	0	Blank(s)	Alive	114	Alive	2nd of 2 or more primaries	No	Yes	2	2	0	Hospital inpatient/outpatient or clinic	Widowed	Moderately differentiated; Grade II	65-69 years	7	0	IB	T2	N0	M0	35	410	0	0	Right - origin of primary	1124126
Male	2009	Asian or Pacific Islander	C34.1-Upper lobe, lung	8140/3: Adenocarcinoma, NOS	33	None/Unknown	Yes	988	Blank(s)	Alive	121	Alive	1st of 2 or more primaries	Yes	Yes	1	3	0	Hospital inpatient/outpatient or clinic	Married (including common law)	Moderately differentiated; Grade II	70-74 years	6	0	IB	T2	N0	M0	45	100	0	0	Left - origin of primary	1125528
Male	2011	Asian or Pacific Islander	C34.1-Upper lobe, lung	8140/3: Adenocarcinoma, NOS	21	None/Unknown	No/Unknown	0	0	Alive	96	Alive	2nd of 2 or more primaries	No	No	2	3	0	Hospital inpatient/outpatient or clinic	Widowed	Moderately differentiated; Grade II	70-74 years	3	0	IA	T1	N0	M0	22	100	0	0	Right - origin of primary	1125528
Male	2011	Asian or Pacific Islander	C34.3-Lower lobe, lung	8140/3: Adenocarcinoma, NOS	21	None/Unknown	No/Unknown	0	0	Alive	96	Alive	3rd of 3 or more primaries	No	No	3	3	0	Hospital inpatient/outpatient or clinic	Widowed	Moderately differentiated; Grade II	70-74 years	3	0	IA	T1	N0	M0	11	100	0	0	Right - origin of primary	1125528
Female	2009	White	C34.1-Upper lobe, lung	8140/3: Adenocarcinoma, NOS	33	None/Unknown	No/Unknown	988	Blank(s)	Diseases of Heart	31	Dead	1st of 2 or more primaries	Yes	Yes	1	2	0	Hospital inpatient/outpatient or clinic	Widowed	Moderately differentiated; Grade II	85+ years	96	0	IB	T2	N0	M0	45	450	0	0	Right - origin of primary	1125820
Female	2009	White	C34.2-Middle lobe, lung	8253/3: Bronchiolo-alveolar carcinoma, mucinous	21	None/Unknown	No/Unknown	988	Blank(s)	Diseases of Heart	31	Dead	2nd of 2 or more primaries	No	Yes	2	2	0	Hospital inpatient/outpatient or clinic	Widowed	Well differentiated; Grade I	85+ years	97	0	IB	T2	N0	M0	28	450	0	0	Right - origin of primary	1125820
Male	2008	White	C34.1-Upper lobe, lung	8012/3: Large cell carcinoma, NOS	33	None/Unknown	No/Unknown	988	Blank(s)	Alive	132	Alive	1st of 2 or more primaries	Yes	Yes	1	2	0	Hospital inpatient/outpatient or clinic	Divorced	Undifferentiated; anaplastic; Grade IV	65-69 years	6	0	IB	T2	N0	M0	27	450	0	0	Left - origin of primary	1126935
Male	2019	White	C34.3-Lower lobe, lung	8140/3: Adenocarcinoma, NOS	0	Beam radiation	No/Unknown	Blank(s)	Blank(s)	Alive	9	Alive	2nd of 2 or more primaries	No	No	2	2	0	Hospital inpatient/outpatient or clinic	Divorced	Blank(s)	75-79 years	0	98	Blank(s)	Blank(s)	Blank(s)	Blank(s)	Blank(s)	Blank(s)	Blank(s)	Blank(s)	Left - origin of primary	1126935
Male	2008	American Indian/Alaska Native	C34.1-Upper lobe, lung	8070/3: Squamous cell carcinoma, NOS	33	None/Unknown	Yes	988	Blank(s)	Liver	118	Dead	1st of 2 or more primaries	Yes	Yes	1	2	0	Hospital inpatient/outpatient or clinic	Single (never married)	Poorly differentiated; Grade III	60-64 years	4	1	IIB	T2	N1	M0	35	300	100	0	Left - origin of primary	1128014
Male	2015	American Indian/Alaska Native	C34.1-Upper lobe, lung	8046/3: Non-small cell carcinoma	0	Beam radiation	No/Unknown	999	999	Liver	34	Dead	2nd of 2 or more primaries	No	Yes	2	2	0	Hospital inpatient/outpatient or clinic	Married (including common law)	Unknown	65-69 years	0	98	OCCULT	TX	N0	M0	999	100	0	0	Left - origin of primary	1128014
Male	2009	Asian or Pacific Islander	C34.3-Lower lobe, lung	8070/3: Squamous cell carcinoma, NOS	33	None/Unknown	No/Unknown	988	Blank(s)	Alive	125	Alive	1st of 2 or more primaries	Yes	Yes	1	3	0	Hospital inpatient/outpatient or clinic	Married (including common law)	Moderately differentiated; Grade II	65-69 years	15	0	IB	T2	N0	M0	16	400	0	0	Right - origin of primary	1129988
Male	2013	Asian or Pacific Islander	C34.3-Lower lobe, lung	8070/3: Squamous cell carcinoma, NOS	21	None/Unknown	No/Unknown	0	0	Alive	83	Alive	2nd of 2 or more primaries	No	No	2	3	0	Hospital inpatient/outpatient or clinic	Married (including common law)	Moderately differentiated; Grade II	65-69 years	95	0	IA	T1	N0	M0	8	100	0	0	Left - origin of primary	1129988
Male	2015	Asian or Pacific Islander	C61.9-Prostate gland	8140/3: Adenocarcinoma, NOS	0	Radioactive implants (includes brachytherapy) (1988+)	No/Unknown	74	Blank(s)	Alive	48	Alive	3rd of 3 or more primaries	No	Yes	3	3	0	Hospital inpatient/outpatient or clinic	Married (including common law)	Well differentiated; Grade I	70-74 years	0	98	II	T1c	N0	M0	999	150	0	0	Not a paired site	1129988
Female	2009	White	C34.3-Lower lobe, lung	8255/3: Adenocarcinoma with mixed subtypes	33	None/Unknown	Yes	988	Blank(s)	Lung and Bronchus	101	Dead	1st of 2 or more primaries	Yes	Yes	1	2	0	Hospital inpatient/outpatient or clinic	Married (including common law)	Moderately differentiated; Grade II	60-64 years	33	0	IB	T2	N0	M0	48	450	0	0	Right - origin of primary	1130003
Female	2013	White	C34.1-Upper lobe, lung	8140/3: Adenocarcinoma, NOS	21	None/Unknown	No/Unknown	10	10	Lung and Bronchus	56	Dead	2nd of 2 or more primaries	No	Yes	2	2	0	Hospital inpatient/outpatient or clinic	Married (including common law)	Moderately differentiated; Grade II	60-64 years	0	98	IIIB	T4	N0	M0	14	420	0	0	Right - origin of primary	1130003
Female	2016	White	C34.8-Overlapping lesion of lung	8046/3: Non-small cell carcinoma	0	Beam radiation	Yes	0	998	Lung and Bronchus	7	Dead	2nd of 2 or more primaries	No	No	2	2	0	Hospital inpatient/outpatient or clinic	Widowed	Unknown	85+ years	0	98	Blank(s)	Blank(s)	Blank(s)	Blank(s)	Blank(s)	Blank(s)	Blank(s)	Blank(s)	Left - origin of primary	1139992
Female	2009	White	C34.2-Middle lobe, lung	8250/3: Bronchiolo-alveolar adenocarcinoma, NOS	33	None/Unknown	No/Unknown	988	Blank(s)	Lung and Bronchus	82	Dead	1st of 2 or more primaries	Yes	Yes	1	2	0	Hospital inpatient/outpatient or clinic	Married (including common law)	Well differentiated; Grade I	75-79 years	13	0	IB	T2	N0	M0	35	100	0	0	Right - origin of primary	1139992
Male	2009	White	C34.1-Upper lobe, lung	8071/3: Squamous cell carcinoma, keratinizing, NOS	33	None/Unknown	No/Unknown	988	Blank(s)	Lung and Bronchus	119	Dead	1st of 2 or more primaries	Yes	Yes	1	3	0	Hospital inpatient/outpatient or clinic	Married (including common law)	Poorly differentiated; Grade III	65-69 years	19	1	IIB	T2	N1	M0	22	450	100	0	Left - origin of primary	1140458
Male	2011	White	C34.3-Lower lobe, lung	8140/3: Adenocarcinoma, NOS	0	Beam radiation	No/Unknown	0	998	Lung and Bronchus	105	Dead	2nd of 2 or more primaries	No	Yes	2	3	0	Hospital inpatient/outpatient or clinic	Married (including common law)	Unknown	65-69 years	0	98	IA	T1	N0	M0	20	100	0	0	Right - origin of primary	1140458
Male	2018	White	C34.2-Middle lobe, lung	8070/3: Squamous cell carcinoma, NOS	0	Beam radiation	No/Unknown	Blank(s)	Blank(s)	Lung and Bronchus	13	Dead	3rd of 3 or more primaries	No	No	3	3	0	Hospital inpatient/outpatient or clinic	Single (never married)	Blank(s)	70-74 years	0	98	Blank(s)	Blank(s)	Blank(s)	Blank(s)	Blank(s)	Blank(s)	Blank(s)	Blank(s)	Right - origin of primary	1140458
Female	2009	White	C34.1-Upper lobe, lung	8070/3: Squamous cell carcinoma, NOS	33	None/Unknown	No/Unknown	988	Blank(s)	Other Cause of Death	69	Dead	1st of 2 or more primaries	Yes	Yes	1	2	0	Hospital inpatient/outpatient or clinic	Divorced	Unknown	70-74 years	11	0	IB	T2	N0	M0	35	300	0	0	Right - origin of primary	1140583
Female	2012	White	C34.1-Upper lobe, lung	8000/3: Neoplasm, malignant	0	Beam radiation	No/Unknown	0	999	Other Cause of Death	36	Dead	2nd of 2 or more primaries	No	No	2	2	0	Hospital inpatient/outpatient or clinic	Unknown	Unknown	75-79 years	0	98	IA	T1	N0	M0	8	100	0	0	Left - origin of primary	1140583
Female	2009	White	C34.1-Upper lobe, lung	8250/3: Bronchiolo-alveolar adenocarcinoma, NOS	33	None/Unknown	Yes	988	Blank(s)	Alive	121	Alive	1st of 2 or more primaries	Yes	Yes	1	2	0	Hospital inpatient/outpatient or clinic	Married (including common law)	Well differentiated; Grade I	75-79 years	6	0	IIIB	T4	N0	M0	14	650	0	0	Left - origin of primary	1142092
Female	2017	White	C34.3-Lower lobe, lung	8550/3: Acinar cell carcinoma	21	None/Unknown	No/Unknown	0	0	Alive	29	Alive	2nd of 2 or more primaries	No	Yes	2	2	0	Hospital inpatient/outpatient or clinic	Married (including common law)	Moderately differentiated; Grade II	80-84 years	0	98	Blank(s)	Blank(s)	Blank(s)	Blank(s)	Blank(s)	Blank(s)	Blank(s)	Blank(s)	Left - origin of primary	1142092
Female	2009	White	C34.3-Lower lobe, lung	8550/3: Acinar cell carcinoma	30	None/Unknown	No/Unknown	988	Blank(s)	Alive	122	Alive	1st of 2 or more primaries	Yes	Yes	1	2	0	Hospital inpatient/outpatient or clinic	Single (never married)	Unknown	55-59 years	0	98	IA	T1	N0	M0	30	100	0	0	Right - origin of primary	1143545
Female	2017	White	C34.1-Upper lobe, lung	8140/3: Adenocarcinoma, NOS	0	Beam radiation	Yes	0	998	Alive	34	Alive	2nd of 2 or more primaries	No	No	2	2	0	Hospital inpatient/outpatient or clinic	Single (never married)	Poorly differentiated; Grade III	60-64 years	0	98	Blank(s)	Blank(s)	Blank(s)	Blank(s)	Blank(s)	Blank(s)	Blank(s)	Blank(s)	Left - origin of primary	1143545
Female	2009	White	C34.1-Upper lobe, lung	8140/3: Adenocarcinoma, NOS	30	Beam radiation	No/Unknown	988	Blank(s)	Lung and Bronchus	68	Dead	1st of 2 or more primaries	Yes	Yes	1	2	0	Hospital inpatient/outpatient or clinic	Married (including common law)	Poorly differentiated; Grade III	60-64 years	11	0	IB	T2	N0	M0	40	100	0	0	Right - origin of primary	1145816
Female	2015	White	C34.1-Upper lobe, lung	8070/3: Squamous cell carcinoma, NOS	21	None/Unknown	No/Unknown	0	40	Lung and Bronchus	6	Dead	2nd of 2 or more primaries	No	Yes	2	2	0	Hospital inpatient/outpatient or clinic	Married (including common law)	Poorly differentiated; Grade III	65-69 years	6	4	IIIA	T3	N2	M0	32	600	200	0	Left - origin of primary	1145816
Male	2009	White	C34.1-Upper lobe, lung	8250/3: Bronchiolo-alveolar adenocarcinoma, NOS	33	None/Unknown	No/Unknown	988	Blank(s)	Alive	122	Alive	1st of 2 or more primaries	Yes	Yes	1	2	0	Hospital inpatient/outpatient or clinic	Divorced	Well differentiated; Grade I	60-64 years	13	0	IA	T1	N0	M0	18	100	0	0	Right - origin of primary	1150004
Male	2014	White	C34.3-Lower lobe, lung	8140/3: Adenocarcinoma, NOS	0	Beam radiation	No/Unknown	0	998	Alive	60	Alive	2nd of 2 or more primaries	No	Yes	2	2	0	Hospital inpatient/outpatient or clinic	Unknown	Unknown	65-69 years	0	98	IA	T1	N0	M0	6	100	0	0	Right - origin of primary	1150004
Male	2009	White	C34.3-Lower lobe, lung	8250/3: Bronchiolo-alveolar adenocarcinoma, NOS	33	None/Unknown	No/Unknown	988	Blank(s)	Alive	125	Alive	1st of 2 or more primaries	Yes	Yes	1	2	0	Hospital inpatient/outpatient or clinic	Widowed	Well differentiated; Grade I	70-74 years	3	0	IA	T1	N0	M0	18	110	0	0	Left - origin of primary	1150054
Male	2019	White	C34.1-Upper lobe, lung	8140/3: Adenocarcinoma, NOS	0	Beam radiation	No/Unknown	Blank(s)	Blank(s)	Alive	2	Alive	2nd of 2 or more primaries	No	Yes	2	2	0	Hospital inpatient/outpatient or clinic	Unknown	Blank(s)	80-84 years	0	98	Blank(s)	Blank(s)	Blank(s)	Blank(s)	Blank(s)	Blank(s)	Blank(s)	Blank(s)	Left - origin of primary	1150054
Male	2009	White	C34.3-Lower lobe, lung	8070/3: Squamous cell carcinoma, NOS	33	None/Unknown	No/Unknown	988	Blank(s)	Alive	123	Alive	1st of 2 or more primaries	Yes	Yes	1	3	0	Hospital inpatient/outpatient or clinic	Married (including common law)	Moderately differentiated; Grade II	70-74 years	2	0	IA	T1	N0	M0	8	100	0	0	Left - origin of primary	1150182
Male	2011	White	C34.1-Upper lobe, lung	8046/3: Non-small cell carcinoma	33	None/Unknown	No/Unknown	0	10	Alive	97	Alive	2nd of 2 or more primaries	No	Yes	2	3	0	Hospital inpatient/outpatient or clinic	Married (including common law)	Poorly differentiated; Grade III	75-79 years	15	0	IIIB	T4	N0	M0	45	700	0	0	Right - origin of primary	1150182
Male	2013	White	C34.3-Lower lobe, lung	8250/3: Bronchiolo-alveolar adenocarcinoma, NOS	0	Beam radiation	No/Unknown	0	998	Alive	83	Alive	3rd of 3 or more primaries	No	No	3	3	0	Hospital inpatient/outpatient or clinic	Married (including common law)	Unknown	75-79 years	0	98	IA	T1	N0	M0	11	100	0	0	Right - origin of primary	1150182
Female	2009	White	C34.1-Upper lobe, lung	8070/3: Squamous cell carcinoma, NOS	45	None/Unknown	No/Unknown	0	Blank(s)	Alive	120	Alive	1st of 2 or more primaries	Yes	Yes	1	2	0	Hospital inpatient/outpatient or clinic	Divorced	Moderately differentiated; Grade II	65-69 years	2	0	IA	T1	N0	M0	12	100	0	0	Right - origin of primary	1150979
Female	2011	White	C34.1-Upper lobe, lung	8070/3: Squamous cell carcinoma, NOS	0	None/Unknown	No/Unknown	0	998	Alive	106	Alive	2nd of 2 or more primaries	No	No	2	2	0	Hospital inpatient/outpatient or clinic	Divorced	Moderately differentiated; Grade II	70-74 years	0	98	IB	T2	N0	M0	96	100	0	0	Left - origin of primary	1150979
Female	2010	Black	C34.2-Middle lobe, lung	8240/3: Carcinoid tumor, NOS	33	None/Unknown	No/Unknown	0	0	Miscellaneous Malignant Cancer	50	Dead	1st of 2 or more primaries	Yes	Yes	1	3	0	Hospital inpatient/outpatient or clinic	Married (including common law)	Well differentiated; Grade I	65-69 years	6	0	NA	NA	NA	NA	30	400	0	0	Right - origin of primary	1151828
Female	2010	Black	C34.2-Middle lobe, lung	8140/3: Adenocarcinoma, NOS	33	None/Unknown	No/Unknown	0	0	Miscellaneous Malignant Cancer	44	Dead	2nd of 2 or more primaries	No	Yes	2	3	0	Hospital inpatient/outpatient or clinic	Married (including common law)	Moderately differentiated; Grade II	65-69 years	6	0	OCCULT	TX	N0	M0	999	100	0	0	Right - origin of primary	1151828
Female	2014	Black	C80.9-Unknown primary site	8140/3: Adenocarcinoma, NOS	98	None/Unknown	No/Unknown	Blank(s)	Blank(s)	Miscellaneous Malignant Cancer	1	Dead	3rd of 3 or more primaries	No	Yes	3	3	0	Hospital inpatient/outpatient or clinic	Widowed	Unknown	65-69 years	99	99	NA	NA	NA	NA	999	988	988	98	Not a paired site	1151828
Female	2010	White	C34.1-Upper lobe, lung	8252/3: Bronchiolo-alveolar carcinoma, non-mucinous	33	None/Unknown	No/Unknown	0	0	Alive	115	Alive	1st of 2 or more primaries	Yes	Yes	1	2	0	Hospital inpatient/outpatient or clinic	Married (including common law)	Well differentiated; Grade I	50-54 years	5	0	IA	T1	N0	M0	28	100	0	0	Right - origin of primary	1152491
Female	2015	White	C34.3-Lower lobe, lung	8140/3: Adenocarcinoma, NOS	0	Beam radiation	No/Unknown	0	998	Alive	54	Alive	2nd of 2 or more primaries	No	Yes	2	2	0	Hospital inpatient/outpatient or clinic	Married (including common law)	Well differentiated; Grade I	55-59 years	0	98	IA	T1	N0	M0	7	100	0	0	Right - origin of primary	1152491
Male	2010	White	C34.1-Upper lobe, lung	8070/3: Squamous cell carcinoma, NOS	45	None/Unknown	No/Unknown	0	0	Lung and Bronchus	39	Dead	1st of 2 or more primaries	Yes	Yes	1	2	0	Hospital inpatient/outpatient or clinic	Married (including common law)	Moderately differentiated; Grade II	60-64 years	7	0	IB	T2	N0	M0	50	100	0	0	Left - origin of primary	1153526
Male	2011	White	C34.3-Lower lobe, lung	8070/3: Squamous cell carcinoma, NOS	21	None/Unknown	No/Unknown	0	0	Lung and Bronchus	22	Dead	2nd of 2 or more primaries	No	No	2	2	0	Hospital inpatient/outpatient or clinic	Unknown	Unknown	65-69 years	0	98	IA	T1	N0	M0	13	115	0	0	Right - origin of primary	1153526
Male	2010	Asian or Pacific Islander	C34.1-Upper lobe, lung	8140/3: Adenocarcinoma, NOS	33	None/Unknown	No/Unknown	0	10	Alive	115	Alive	1st of 2 or more primaries	Yes	Yes	1	3	0	Hospital inpatient/outpatient or clinic	Married (including common law)	Moderately differentiated; Grade II	65-69 years	13	0	IB	T2	N0	M0	21	420	0	0	Left - origin of primary	1154446
Male	2012	Asian or Pacific Islander	C34.1-Upper lobe, lung	8140/3: Adenocarcinoma, NOS	0	Beam radiation	No/Unknown	0	999	Alive	94	Alive	2nd of 2 or more primaries	No	No	2	3	0	Hospital inpatient/outpatient or clinic	Married (including common law)	Unknown	65-69 years	0	98	IA	T1	N0	M0	21	100	0	0	Right - origin of primary	1154446
Male	2019	Asian or Pacific Islander	C61.9-Prostate gland	8140/3: Adenocarcinoma, NOS	0	Beam radiation	No/Unknown	Blank(s)	Blank(s)	Alive	4	Alive	3rd of 3 or more primaries	No	Yes	3	3	0	Hospital inpatient/outpatient or clinic	Married (including common law)	Blank(s)	75-79 years	0	98	Blank(s)	Blank(s)	Blank(s)	Blank(s)	Blank(s)	Blank(s)	Blank(s)	Blank(s)	Not a paired site	1154446
Male	2010	White	C34.1-Upper lobe, lung	8560/3: Adenosquamous carcinoma	33	None/Unknown	Yes	10	20	Lung and Bronchus	97	Dead	1st of 2 or more primaries	Yes	Yes	1	3	0	Hospital inpatient/outpatient or clinic	Single (never married)	Poorly differentiated; Grade III	70-74 years	4	0	IIIB	T4	N0	M0	75	420	0	0	Right - origin of primary	1154563
Male	2010	White	C34.2-Middle lobe, lung	8140/3: Adenocarcinoma, NOS	33	None/Unknown	Yes	0	0	Lung and Bronchus	97	Dead	2nd of 2 or more primaries	No	Yes	2	3	0	Hospital inpatient/outpatient or clinic	Single (never married)	Well differentiated; Grade I	70-74 years	4	0	IA	T1	N0	M0	22	100	0	0	Right - origin of primary	1154563
Male	2016	White	C67.8-Overlapping lesion of bladder	8130/3: Papillary transitional cell carcinoma	27	None/Unknown	Yes	20	0	Lung and Bronchus	23	Dead	3rd of 3 or more primaries	No	Yes	3	3	0	Hospital inpatient/outpatient or clinic	Unmarried or Domestic Partner	Undifferentiated; anaplastic; Grade IV	75-79 years	0	98	Blank(s)	Blank(s)	Blank(s)	Blank(s)	Blank(s)	Blank(s)	Blank(s)	Blank(s)	Not a paired site	1154563
Female	2010	White	C34.1-Upper lobe, lung	8140/3: Adenocarcinoma, NOS	33	None/Unknown	No/Unknown	0	0	Alive	114	Alive	1st of 2 or more primaries	Yes	Yes	1	2	0	Hospital inpatient/outpatient or clinic	Divorced	Well differentiated; Grade I	60-64 years	9	0	IA	T1	N0	M0	24	100	0	0	Left - origin of primary	1155071
Female	2016	White	C34.1-Upper lobe, lung	8000/3: Neoplasm, malignant	0	Beam radiation	No/Unknown	0	998	Alive	42	Alive	2nd of 2 or more primaries	No	No	2	2	0	Hospital inpatient/outpatient or clinic	Divorced	Unknown	65-69 years	0	98	Blank(s)	Blank(s)	Blank(s)	Blank(s)	Blank(s)	Blank(s)	Blank(s)	Blank(s)	Right - origin of primary	1155071
Male	2010	White	C34.1-Upper lobe, lung	8140/3: Adenocarcinoma, NOS	30	None/Unknown	No/Unknown	0	0	Lung and Bronchus	20	Dead	1st of 2 or more primaries	Yes	Yes	1	3	0	Hospital inpatient/outpatient or clinic	Married (including common law)	Moderately differentiated; Grade II	70-74 years	25	0	IA	T1	N0	M0	12	100	0	0	Right - origin of primary	1158871
Male	2010	White	C34.1-Upper lobe, lung	8140/3: Adenocarcinoma, NOS	30	None/Unknown	No/Unknown	0	40	Lung and Bronchus	15	Dead	2nd of 2 or more primaries	No	No	2	3	0	Hospital inpatient/outpatient or clinic	Married (including common law)	Poorly differentiated; Grade III	70-74 years	3	0	IB	T2	N0	M0	19	420	0	0	Left - origin of primary	1158871
Male	2011	White	C34.9-Lung, NOS	9591/3: Non-Hodgkin lymphoma, NOS	0	Beam radiation	Yes	Blank(s)	0	Lung and Bronchus	6	Dead	3rd of 3 or more primaries	No	Yes	3	3	0	Hospital inpatient/outpatient or clinic	Married (including common law)	B-cell; pre-B; B-precursor	70-74 years	99	99	IEA	NA	NA	NA	988	110	988	98	Left - origin of primary	1158871
Female	2010	White	C34.1-Upper lobe, lung	8140/3: Adenocarcinoma, NOS	33	None/Unknown	Yes	0	0	Alive	119	Alive	1st of 2 or more primaries	Yes	Yes	1	2	0	Hospital inpatient/outpatient or clinic	Divorced	Poorly differentiated; Grade III	50-54 years	21	0	IB	T2	N0	M0	45	300	0	0	Right - origin of primary	1159398
Female	2015	White	C34.1-Upper lobe, lung	8140/3: Adenocarcinoma, NOS	0	Beam radiation	No/Unknown	0	998	Alive	57	Alive	2nd of 2 or more primaries	No	No	2	2	0	Hospital inpatient/outpatient or clinic	Divorced	Moderately differentiated; Grade II	55-59 years	0	98	IA	T1	N0	M0	29	100	0	0	Left - origin of primary	1159398
Female	2010	Asian or Pacific Islander	C34.1-Upper lobe, lung	8140/3: Adenocarcinoma, NOS	33	None/Unknown	Yes	0	0	Alive	117	Alive	1st of 2 or more primaries	Yes	Yes	1	2	0	Hospital inpatient/outpatient or clinic	Married (including common law)	Well differentiated; Grade I	50-54 years	12	1	IIA	T1	N1	M0	20	100	100	0	Right - origin of primary	1162507
Female	2019	Asian or Pacific Islander	C34.2-Middle lobe, lung	8250/3: Bronchiolo-alveolar adenocarcinoma, NOS	0	Beam radiation	No/Unknown	Blank(s)	Blank(s)	Alive	9	Alive	2nd of 2 or more primaries	No	Yes	2	2	0	Hospital inpatient/outpatient or clinic	Married (including common law)	Blank(s)	60-64 years	0	98	Blank(s)	Blank(s)	Blank(s)	Blank(s)	Blank(s)	Blank(s)	Blank(s)	Blank(s)	Right - origin of primary	1162507
Male	2010	Asian or Pacific Islander	C34.1-Upper lobe, lung	8249/3: Atypical carcinoid tumor	33	None/Unknown	No/Unknown	0	10	Lung and Bronchus	20	Dead	1st of 2 or more primaries	Yes	Yes	1	2	0	Hospital inpatient/outpatient or clinic	Married (including common law)	Poorly differentiated; Grade III	60-64 years	7	0	IB	T2	N0	M0	38	420	0	0	Right - origin of primary	1162510
Male	2010	Asian or Pacific Islander	C34.1-Upper lobe, lung	8240/3: Carcinoid tumor, NOS	0	None/Unknown	No/Unknown	0	998	Lung and Bronchus	18	Dead	2nd of 2 or more primaries	No	No	2	2	0	Hospital inpatient/outpatient or clinic	Married (including common law)	Unknown	60-64 years	0	98	NA	NA	NA	NA	19	300	0	0	Left - origin of primary	1162510
Female	2010	White	C34.1-Upper lobe, lung	8046/3: Non-small cell carcinoma	33	None/Unknown	No/Unknown	0	0	Alive	113	Alive	1st of 2 or more primaries	Yes	Yes	1	2	0	Hospital inpatient/outpatient or clinic	Married (including common law)	Poorly differentiated; Grade III	65-69 years	0	98	IA	T1	N0	M0	30	100	0	0	Right - origin of primary	1162584
Female	2010	White	C34.3-Lower lobe, lung	8240/3: Carcinoid tumor, NOS	0	None/Unknown	No/Unknown	0	998	Alive	112	Alive	2nd of 2 or more primaries	No	No	2	2	0	Hospital inpatient/outpatient or clinic	Married (including common law)	Well differentiated; Grade I	65-69 years	0	98	NA	NA	NA	NA	999	100	0	0	Left - origin of primary	1162584
Female	2010	Asian or Pacific Islander	C34.1-Upper lobe, lung	8255/3: Adenocarcinoma with mixed subtypes	33	None/Unknown	No/Unknown	20	0	Alive	116	Alive	1st of 2 or more primaries	Yes	Yes	1	2	0	Hospital inpatient/outpatient or clinic	Widowed	Moderately differentiated; Grade II	80-84 years	10	0	IV	T2	N0	M1	35	410	0	0	Right - origin of primary	1168774
Female	2010	Asian or Pacific Islander	C34.1-Upper lobe, lung	8140/3: Adenocarcinoma, NOS	0	Beam radiation	No/Unknown	0	998	Alive	112	Alive	2nd of 2 or more primaries	No	Yes	2	2	0	Hospital inpatient/outpatient or clinic	Widowed	Unknown	80-84 years	0	98	IA	T1	N0	M0	10	100	0	0	Left - origin of primary	1168774
Male	2010	White	C34.1-Upper lobe, lung	8140/3: Adenocarcinoma, NOS	33	None/Unknown	No/Unknown	0	40	Lung and Bronchus	96	Dead	1st of 2 or more primaries	Yes	Yes	1	2	0	Hospital inpatient/outpatient or clinic	Married (including common law)	Moderately differentiated; Grade II	65-69 years	8	0	IB	T2	N0	M0	15	430	0	0	Right - origin of primary	1170577
Male	2016	White	C34.1-Upper lobe, lung	8140/3: Adenocarcinoma, NOS	33	Beam radiation	No/Unknown	0	30	Lung and Bronchus	21	Dead	2nd of 2 or more primaries	No	No	2	2	0	Hospital inpatient/outpatient or clinic	Married (including common law)	Moderately differentiated; Grade II	70-74 years	13	0	Blank(s)	Blank(s)	Blank(s)	Blank(s)	Blank(s)	Blank(s)	Blank(s)	Blank(s)	Left - origin of primary	1170577
Female	2010	White	C34.1-Upper lobe, lung	8255/3: Adenocarcinoma with mixed subtypes	33	None/Unknown	Yes	10	0	Alive	116	Alive	1st of 2 or more primaries	Yes	Yes	1	3	1	Hospital inpatient/outpatient or clinic	Married (including common law)	Unknown	60-64 years	22	0	IIIB	T4	N1	M0	76	600	100	0	Right - origin of primary	1174347
Female	2010	White	C34.1-Upper lobe, lung	8250/3: Bronchiolo-alveolar adenocarcinoma, NOS	0	None/Unknown	No/Unknown	0	998	Alive	116	Alive	2nd of 2 or more primaries	No	No	2	3	1	Hospital inpatient/outpatient or clinic	Married (including common law)	Unknown	60-64 years	0	98	IA	T1	N0	M0	22	100	0	0	Left - origin of primary	1174347
Female	2010	White	C70.0-Cerebral meninges	Benign	0	None/Unknown	No/Unknown	999	Blank(s)	Alive	116	Alive	Only one state registry-defined neoplasm	No	Excluded from IARC multiple primary algorithm due to behavior	3	3	1	Hospital inpatient/outpatient or clinic	Married (including common law)	Unknown	60-64 years	99	99	NA	NA	NA	NA	10	50	988	0	Left - origin of primary	1174347
Female	2012	White	C50.8-Overlapping lesion of breast	8520/3: Lobular carcinoma, NOS	0	None/Unknown	No/Unknown	10	10	Alive	91	Alive	3rd of 3 or more primaries	No	Yes	4	3	1	Hospital inpatient/outpatient or clinic	Married (including common law)	Moderately differentiated; Grade II	60-64 years	0	98	I	T1b	N0	M0	6	100	0	0	Right - origin of primary	1174347
Female	2010	White	C34.3-Lower lobe, lung	8070/3: Squamous cell carcinoma, NOS	33	None/Unknown	No/Unknown	0	0	Alive	111	Alive	1st of 2 or more primaries	Yes	Yes	1	2	0	Hospital inpatient/outpatient or clinic	Married (including common law)	Poorly differentiated; Grade III	75-79 years	3	0	IB	T2	N0	M0	52	100	0	0	Right - origin of primary	1174939
Female	2018	White	C34.3-Lower lobe, lung	8140/3: Adenocarcinoma, NOS	0	Beam radiation	No/Unknown	Blank(s)	Blank(s)	Alive	12	Alive	2nd of 2 or more primaries	No	Yes	2	2	0	Hospital inpatient/outpatient or clinic	Married (including common law)	Blank(s)	85+ years	0	98	Blank(s)	Blank(s)	Blank(s)	Blank(s)	Blank(s)	Blank(s)	Blank(s)	Blank(s)	Left - origin of primary	1174939
Female	2010	White	C34.1-Upper lobe, lung	8140/3: Adenocarcinoma, NOS	30	None/Unknown	No/Unknown	10	0	Alive	115	Alive	1st of 2 or more primaries	Yes	Yes	1	2	0	Hospital inpatient/outpatient or clinic	Married (including common law)	Moderately differentiated; Grade II	85+ years	1	0	IIIB	T4	N0	M0	17	100	0	0	Left - origin of primary	1176377
Female	2010	White	C34.1-Upper lobe, lung	8252/3: Bronchiolo-alveolar carcinoma, non-mucinous	30	None/Unknown	No/Unknown	10	0	Alive	112	Alive	2nd of 2 or more primaries	No	Yes	2	2	0	Hospital inpatient/outpatient or clinic	Married (including common law)	Unknown	85+ years	1	0	IIIB	T4	N0	M0	22	100	0	0	Left - origin of primary	1176377
Male	2010	Asian or Pacific Islander	C34.1-Upper lobe, lung	8140/3: Adenocarcinoma, NOS	33	None/Unknown	No/Unknown	0	0	Lung and Bronchus	106	Dead	1st of 2 or more primaries	Yes	Yes	1	2	0	Hospital inpatient/outpatient or clinic	Married (including common law)	Well differentiated; Grade I	60-64 years	8	0	IA	T1	N0	M0	28	100	0	0	Right - origin of primary	1176597
Male	2016	Asian or Pacific Islander	C34.3-Lower lobe, lung	8000/3: Neoplasm, malignant	0	None/Unknown	No/Unknown	0	998	Lung and Bronchus	40	Dead	2nd of 2 or more primaries	No	No	2	2	0	Hospital inpatient/outpatient or clinic	Married (including common law)	Unknown	70-74 years	0	98	Blank(s)	Blank(s)	Blank(s)	Blank(s)	Blank(s)	Blank(s)	Blank(s)	Blank(s)	Left - origin of primary	1176597
Female	2010	Black	C34.1-Upper lobe, lung	8140/3: Adenocarcinoma, NOS	30	None/Unknown	No/Unknown	0	0	Alive	110	Alive	1st of 2 or more primaries	Yes	Yes	1	2	0	Hospital inpatient/outpatient or clinic	Married (including common law)	Moderately differentiated; Grade II	50-54 years	7	0	IA	T1	N0	M0	24	120	0	0	Right - origin of primary	1176970
Female	2017	Black	C34.1-Upper lobe, lung	8255/3: Adenocarcinoma with mixed subtypes	0	Beam radiation	No/Unknown	0	998	Alive	33	Alive	2nd of 2 or more primaries	No	Yes	2	2	0	Hospital inpatient/outpatient or clinic	Married (including common law)	Unknown	55-59 years	0	98	Blank(s)	Blank(s)	Blank(s)	Blank(s)	Blank(s)	Blank(s)	Blank(s)	Blank(s)	Left - origin of primary	1176970
Male	2010	Black	C34.2-Middle lobe, lung	8140/3: Adenocarcinoma, NOS	30	None/Unknown	No/Unknown	0	0	Alive	119	Alive	1st of 2 or more primaries	Yes	Yes	1	2	0	Hospital inpatient/outpatient or clinic	Single (never married)	Well differentiated; Grade I	50-54 years	3	0	IA	T1	N0	M0	18	100	0	0	Right - origin of primary	1177267
Male	2010	Black	C34.1-Upper lobe, lung	8046/3: Non-small cell carcinoma	30	None/Unknown	No/Unknown	0	0	Alive	118	Alive	2nd of 2 or more primaries	No	Yes	2	2	0	Hospital inpatient/outpatient or clinic	Married (including common law)	Moderately differentiated; Grade II	50-54 years	0	98	IA	T1	N0	M0	18	100	0	0	Left - origin of primary	1177267
Male	2010	Unknown	C34.1-Upper lobe, lung	8140/3: Adenocarcinoma, NOS	33	None/Unknown	No/Unknown	999	999	Alive	109	Alive	1st of 2 or more primaries	Yes	Yes	1	2	0	Hospital inpatient/outpatient or clinic	Married (including common law)	Moderately differentiated; Grade II	85+ years	9	0	IA	T1	N0	M0	6	100	0	0	Right - origin of primary	1177281
Male	2010	Unknown	C34.1-Upper lobe, lung	8140/3: Adenocarcinoma, NOS	33	None/Unknown	No/Unknown	999	999	Alive	109	Alive	2nd of 2 or more primaries	No	No	2	2	0	Hospital inpatient/outpatient or clinic	Divorced	Moderately differentiated; Grade II	85+ years	12	0	IA	T1	N0	M0	11	100	0	0	Left - origin of primary	1177281
Female	2011	White	C34.1-Upper lobe, lung	8140/3: Adenocarcinoma, NOS	30	None/Unknown	No/Unknown	0	998	Alive	107	Alive	1st of 2 or more primaries	Yes	Yes	1	2	0	Hospital inpatient/outpatient or clinic	Single (never married)	Well differentiated; Grade I	70-74 years	9	0	IB	T2	N0	M0	32	100	0	0	Right - origin of primary	1184730
Female	2012	White	C34.3-Lower lobe, lung	8140/3: Adenocarcinoma, NOS	0	None/Unknown	No/Unknown	0	998	Alive	87	Alive	2nd of 2 or more primaries	No	No	2	2	0	Hospital inpatient/outpatient or clinic	Widowed	Unknown	70-74 years	0	98	OCCULT	TX	N0	M0	999	100	0	0	Left - origin of primary	1184730
Female	2011	Asian or Pacific Islander	C34.3-Lower lobe, lung	8253/3: Bronchiolo-alveolar carcinoma, mucinous	33	None/Unknown	Yes	0	0	Alive	107	Alive	1st of 2 or more primaries	Yes	Yes	1	2	0	Hospital inpatient/outpatient or clinic	Married (including common law)	Well differentiated; Grade I	55-59 years	97	0	IB	T2	N0	M0	71	100	0	0	Right - origin of primary	1184899
Female	2016	Asian or Pacific Islander	C34.1-Upper lobe, lung	8480/3: Mucinous adenocarcinoma	33	None/Unknown	No/Unknown	10	0	Alive	39	Alive	2nd of 2 or more primaries	No	Yes	2	2	0	Hospital inpatient/outpatient or clinic	Married (including common law)	Well differentiated; Grade I	60-64 years	6	0	Blank(s)	Blank(s)	Blank(s)	Blank(s)	Blank(s)	Blank(s)	Blank(s)	Blank(s)	Left - origin of primary	1184899
Female	2010	White	C34.1-Upper lobe, lung	8255/3: Adenocarcinoma with mixed subtypes	33	None/Unknown	No/Unknown	0	0	Alive	110	Alive	1st of 2 or more primaries	Yes	Yes	1	2	0	Hospital inpatient/outpatient or clinic	Single (never married)	Well differentiated; Grade I	75-79 years	9	0	IB	T2	N0	M0	61	100	0	0	Left - origin of primary	1189242
Female	2010	White	C34.1-Upper lobe, lung	8250/3: Bronchiolo-alveolar adenocarcinoma, NOS	0	None/Unknown	No/Unknown	0	998	Alive	110	Alive	2nd of 2 or more primaries	No	No	2	2	0	Hospital inpatient/outpatient or clinic	Single (never married)	Unknown	75-79 years	0	98	OCCULT	TX	N0	M0	16	999	0	0	Right - origin of primary	1189242
Female	2011	White	C34.1-Upper lobe, lung	8140/3: Adenocarcinoma, NOS	33	None/Unknown	No/Unknown	0	40	Alive	104	Alive	1st of 2 or more primaries	Yes	Yes	1	2	0	Hospital inpatient/outpatient or clinic	Married (including common law)	Well differentiated; Grade I	70-74 years	10	0	IB	T2	N0	M0	34	430	0	0	Left - origin of primary	1192542
Female	2014	White	C34.1-Upper lobe, lung	8140/3: Adenocarcinoma, NOS	0	None/Unknown	No/Unknown	0	998	Alive	70	Alive	2nd of 2 or more primaries	No	No	2	2	0	Hospital inpatient/outpatient or clinic	Married (including common law)	Unknown	70-74 years	0	98	IA	T1	N0	M0	22	100	0	0	Right - origin of primary	1192542
Female	2010	White	C34.3-Lower lobe, lung	8255/3: Adenocarcinoma with mixed subtypes	33	None/Unknown	No/Unknown	0	0	Lung and Bronchus	79	Dead	1st of 2 or more primaries	Yes	Yes	1	2	0	Hospital inpatient/outpatient or clinic	Divorced	Moderately differentiated; Grade II	60-64 years	17	0	IB	T2	N0	M0	45	410	0	0	Right - origin of primary	1193112
Female	2017	White	C34.1-Upper lobe, lung	8046/3: Non-small cell carcinoma	0	Beam radiation	No/Unknown	0	998	Lung and Bronchus	1	Dead	2nd of 2 or more primaries	No	No	2	2	0	Hospital inpatient/outpatient or clinic	Divorced	Poorly differentiated; Grade III	65-69 years	95	95	Blank(s)	Blank(s)	Blank(s)	Blank(s)	Blank(s)	Blank(s)	Blank(s)	Blank(s)	Right - origin of primary	1193112
Female	2011	White	C34.1-Upper lobe, lung	8254/3: Bronchiolo-alveolar carcinoma, mixed mucinous and non-mucinous	33	None/Unknown	No/Unknown	0	40	Alive	106	Alive	1st of 2 or more primaries	Yes	Yes	1	2	0	Hospital inpatient/outpatient or clinic	Married (including common law)	Moderately differentiated; Grade II	65-69 years	8	0	IB	T2	N0	M0	30	430	0	0	Left - origin of primary	1193174
Female	2017	White	C34.3-Lower lobe, lung	8140/3: Adenocarcinoma, NOS	21	None/Unknown	No/Unknown	0	0	Alive	33	Alive	2nd of 2 or more primaries	No	Yes	2	2	0	Hospital inpatient/outpatient or clinic	Married (including common law)	Well differentiated; Grade I	70-74 years	3	0	Blank(s)	Blank(s)	Blank(s)	Blank(s)	Blank(s)	Blank(s)	Blank(s)	Blank(s)	Right - origin of primary	1193174
Male	2010	White	C34.3-Lower lobe, lung	8140/3: Adenocarcinoma, NOS	33	None/Unknown	Yes	0	10	Lung and Bronchus	98	Dead	1st of 2 or more primaries	Yes	Yes	1	2	0	Hospital inpatient/outpatient or clinic	Divorced	Undifferentiated; anaplastic; Grade IV	55-59 years	17	0	IIB	T3	N0	M0	87	570	0	0	Left - origin of primary	1194791
Male	2018	White	C34.9-Lung, NOS	8140/3: Adenocarcinoma, NOS	0	None/Unknown	Yes	Blank(s)	Blank(s)	Lung and Bronchus	11	Dead	2nd of 2 or more primaries	No	No	2	2	0	Hospital inpatient/outpatient or clinic	Single (never married)	Blank(s)	65-69 years	0	98	Blank(s)	Blank(s)	Blank(s)	Blank(s)	Blank(s)	Blank(s)	Blank(s)	Blank(s)	Left - origin of primary	1194791
Male	2010	White	C34.1-Upper lobe, lung	8140/3: Adenocarcinoma, NOS	30	None/Unknown	Yes	0	0	Lung and Bronchus	54	Dead	1st of 2 or more primaries	Yes	Yes	1	2	0	Hospital inpatient/outpatient or clinic	Married (including common law)	Well differentiated; Grade I	70-74 years	3	0	IB	T2	N0	M0	47	100	0	0	Right - origin of primary	1195892
Male	2014	White	C34.3-Lower lobe, lung	8140/3: Adenocarcinoma, NOS	0	Beam radiation	No/Unknown	0	998	Lung and Bronchus	14	Dead	2nd of 2 or more primaries	No	No	2	2	0	Hospital inpatient/outpatient or clinic	Married (including common law)	Unknown	75-79 years	0	98	IA	T1	N0	M0	13	100	0	0	Right - origin of primary	1195892
Female	2011	White	C34.3-Lower lobe, lung	8140/3: Adenocarcinoma, NOS	30	None/Unknown	No/Unknown	0	0	Alive	104	Alive	1st of 2 or more primaries	Yes	Yes	1	2	0	Hospital inpatient/outpatient or clinic	Married (including common law)	Moderately differentiated; Grade II	65-69 years	10	0	IA	T1	N0	M0	20	100	0	0	Left - origin of primary	1196005
Female	2019	White	C34.3-Lower lobe, lung	8140/3: Adenocarcinoma, NOS	0	Beam radiation	No/Unknown	Blank(s)	Blank(s)	Alive	1	Alive	2nd of 2 or more primaries	No	No	2	2	0	Hospital inpatient/outpatient or clinic	Widowed	Blank(s)	75-79 years	0	98	Blank(s)	Blank(s)	Blank(s)	Blank(s)	Blank(s)	Blank(s)	Blank(s)	Blank(s)	Right - origin of primary	1196005
Female	2011	White	C34.1-Upper lobe, lung	8140/3: Adenocarcinoma, NOS	33	None/Unknown	No/Unknown	0	0	Alive	106	Alive	1st of 2 or more primaries	Yes	Yes	1	2	0	Hospital inpatient/outpatient or clinic	Widowed	Poorly differentiated; Grade III	75-79 years	5	0	IA	T1	N0	M0	28	115	0	0	Right - origin of primary	1198232
Female	2013	White	C34.3-Lower lobe, lung	8000/3: Neoplasm, malignant	0	Beam radiation	No/Unknown	0	998	Alive	74	Alive	2nd of 2 or more primaries	No	No	2	2	0	Hospital inpatient/outpatient or clinic	Widowed	Unknown	80-84 years	98	0	IA	T1	N0	M0	19	100	0	0	Left - origin of primary	1198232
Female	2010	White	C34.1-Upper lobe, lung	8140/3: Adenocarcinoma, NOS	33	None/Unknown	No/Unknown	10	0	Alive	110	Alive	1st of 2 or more primaries	Yes	Yes	1	2	0	Hospital inpatient/outpatient or clinic	Single (never married)	Poorly differentiated; Grade III	65-69 years	5	0	IIIB	T4	N0	M0	21	100	0	0	Right - origin of primary	1200810
Female	2010	White	C34.1-Upper lobe, lung	8000/3: Neoplasm, malignant	0	Beam radiation	No/Unknown	0	998	Alive	110	Alive	2nd of 2 or more primaries	No	No	2	2	0	Hospital inpatient/outpatient or clinic	Single (never married)	Unknown	65-69 years	0	98	IA	T1	N0	M0	11	115	0	0	Left - origin of primary	1200810
Female	2011	White	C34.1-Upper lobe, lung	8560/3: Adenosquamous carcinoma	45	None/Unknown	No/Unknown	0	998	State DC not available or state DC available but no COD	49	Dead	1st of 2 or more primaries	Yes	Yes	1	2	0	Hospital inpatient/outpatient or clinic	Widowed	Moderately differentiated; Grade II	85+ years	2	0	IA	T1	N0	M0	23	300	0	0	Right - origin of primary	1205594
Female	2013	White	C34.1-Upper lobe, lung	8140/3: Adenocarcinoma, NOS	0	None/Unknown	No/Unknown	0	998	State DC not available or state DC available but no COD	31	Dead	2nd of 2 or more primaries	No	Yes	2	2	0	Hospital inpatient/outpatient or clinic	Widowed	Unknown	85+ years	0	98	IA	T1	N0	M0	9	100	0	0	Left - origin of primary	1205594
Male	2011	Asian or Pacific Islander	C34.3-Lower lobe, lung	8250/3: Bronchiolo-alveolar adenocarcinoma, NOS	30	None/Unknown	No/Unknown	0	40	Lung and Bronchus	28	Dead	1st of 2 or more primaries	Yes	Yes	1	2	0	Hospital inpatient/outpatient or clinic	Divorced	Well differentiated; Grade I	75-79 years	2	0	IIB	T3	N0	M0	40	600	0	0	Right - origin of primary	1206415
Male	2012	Asian or Pacific Islander	C34.3-Lower lobe, lung	8140/3: Adenocarcinoma, NOS	0	None/Unknown	No/Unknown	0	998	Lung and Bronchus	19	Dead	2nd of 2 or more primaries	No	Yes	2	2	0	Hospital inpatient/outpatient or clinic	Married (including common law)	Well differentiated; Grade I	75-79 years	0	98	IIIA	T1	N2	M0	24	300	200	0	Left - origin of primary	1206415
Female	2011	Asian or Pacific Islander	C34.2-Middle lobe, lung	8260/3: Papillary adenocarcinoma, NOS	30	None/Unknown	Yes	0	40	Alive	99	Alive	1st of 2 or more primaries	Yes	Yes	1	2	0	Hospital inpatient/outpatient or clinic	Single (never married)	Moderately differentiated; Grade II	55-59 years	7	1	IIB	T2	N1	M0	55	430	100	0	Right - origin of primary	1214137
Female	2016	Asian or Pacific Islander	C34.3-Lower lobe, lung	8140/3: Adenocarcinoma, NOS	0	None/Unknown	No/Unknown	0	998	Alive	46	Alive	2nd of 2 or more primaries	No	No	2	2	0	Hospital inpatient/outpatient or clinic	Single (never married)	Unknown	60-64 years	0	98	Blank(s)	Blank(s)	Blank(s)	Blank(s)	Blank(s)	Blank(s)	Blank(s)	Blank(s)	Left - origin of primary	1214137
Female	2011	White	C34.3-Lower lobe, lung	8250/3: Bronchiolo-alveolar adenocarcinoma, NOS	30	None/Unknown	No/Unknown	0	20	Lung and Bronchus	74	Dead	1st of 2 or more primaries	Yes	Yes	1	2	0	Hospital inpatient/outpatient or clinic	Unknown	Well differentiated; Grade I	75-79 years	12	0	IB	T2	N0	M0	45	420	0	0	Right - origin of primary	1217346
Female	2015	White	C34.9-Lung, NOS	8140/3: Adenocarcinoma, NOS	0	None/Unknown	No/Unknown	30	999	Lung and Bronchus	31	Dead	2nd of 2 or more primaries	No	Yes	2	2	0	Hospital inpatient/outpatient or clinic	Widowed	Unknown	80-84 years	0	98	IV	T4	N0	M1	110	999	0	0	Right - origin of primary	1217346
Male	2011	White	C34.1-Upper lobe, lung	8140/3: Adenocarcinoma, NOS	33	None/Unknown	Yes	0	0	Chronic Obstructive Pulmonary Disease and Allied Cond	90	Dead	1st of 2 or more primaries	Yes	Yes	1	2	0	Hospital inpatient/outpatient or clinic	Married (including common law)	Poorly differentiated; Grade III	65-69 years	4	0	IB	T2	N0	M0	40	400	0	0	Right - origin of primary	1221900
Male	2014	White	C34.1-Upper lobe, lung	8140/3: Adenocarcinoma, NOS	0	Beam radiation	Yes	0	40	Chronic Obstructive Pulmonary Disease and Allied Cond	54	Dead	2nd of 2 or more primaries	No	No	2	2	0	Hospital inpatient/outpatient or clinic	Married (including common law)	Unknown	70-74 years	0	98	IB	T2	N0	M0	35	430	0	0	Left - origin of primary	1221900
Male	2011	White	C34.3-Lower lobe, lung	8140/3: Adenocarcinoma, NOS	33	None/Unknown	Yes	10	0	Lung and Bronchus	53	Dead	1st of 2 or more primaries	Yes	Yes	1	2	0	Hospital inpatient/outpatient or clinic	Single (never married)	Unknown	55-59 years	6	0	IIIB	T4	N0	M0	47	600	0	0	Left - origin of primary	1222090
Male	2013	White	C34.3-Lower lobe, lung	8140/3: Adenocarcinoma, NOS	0	None/Unknown	No/Unknown	10	998	Lung and Bronchus	27	Dead	2nd of 2 or more primaries	No	No	2	2	0	Hospital inpatient/outpatient or clinic	Single (never married)	Unknown	60-64 years	0	98	IIIB	T4	N0	M0	18	100	0	0	Right - origin of primary	1222090
Female	2011	Asian or Pacific Islander	C34.1-Upper lobe, lung	8250/3: Bronchiolo-alveolar adenocarcinoma, NOS	30	None/Unknown	Yes	0	998	Alive	96	Alive	1st of 2 or more primaries	Yes	Yes	1	3	0	Hospital inpatient/outpatient or clinic	Widowed	Moderately differentiated; Grade II	75-79 years	2	0	IB	T2	N0	M0	29	420	0	0	Right - origin of primary	1226169
Female	2018	Asian or Pacific Islander	C34.3-Lower lobe, lung	8140/3: Adenocarcinoma, NOS	0	Beam radiation	Yes	Blank(s)	Blank(s)	Alive	15	Alive	2nd of 2 or more primaries	No	Yes	2	3	0	Hospital inpatient/outpatient or clinic	Widowed	Blank(s)	80-84 years	0	98	Blank(s)	Blank(s)	Blank(s)	Blank(s)	Blank(s)	Blank(s)	Blank(s)	Blank(s)	Right - origin of primary	1226169
Female	2019	Asian or Pacific Islander	C44.7-Skin of lower limb and hip	In situ	30	None/Unknown	No/Unknown	Blank(s)	Blank(s)	Alive	9	Alive	3rd of 3 or more primaries	No	Excluded from IARC multiple primary algorithm due to behavior	3	3	0	Hospital inpatient/outpatient or clinic	Unknown	Blank(s)	80-84 years	0	98	Blank(s)	Blank(s)	Blank(s)	Blank(s)	Blank(s)	Blank(s)	Blank(s)	Blank(s)	Left - origin of primary	1226169
Male	2012	White	C34.1-Upper lobe, lung	8140/3: Adenocarcinoma, NOS	33	None/Unknown	No/Unknown	0	0	Lung and Bronchus	54	Dead	1st of 2 or more primaries	Yes	Yes	1	2	0	Hospital inpatient/outpatient or clinic	Widowed	Poorly differentiated; Grade III	80-84 years	4	0	IA	T1	N0	M0	12	110	0	0	Left - origin of primary	1226428
Male	2014	White	C34.1-Upper lobe, lung	8010/3: Carcinoma, NOS	0	Beam radiation	No/Unknown	0	998	Lung and Bronchus	22	Dead	2nd of 2 or more primaries	No	No	2	2	0	Hospital inpatient/outpatient or clinic	Widowed	Unknown	80-84 years	0	98	IA	T1	N0	M0	11	100	0	0	Right - origin of primary	1226428
Male	2011	White	C34.1-Upper lobe, lung	8140/3: Adenocarcinoma, NOS	33	None/Unknown	No/Unknown	0	20	Alive	99	Alive	1st of 2 or more primaries	Yes	Yes	1	2	0	Hospital inpatient/outpatient or clinic	Married (including common law)	Moderately differentiated; Grade II	65-69 years	9	0	IB	T2	N0	M0	23	420	0	0	Right - origin of primary	1227656
Male	2018	White	C34.1-Upper lobe, lung	8140/3: Adenocarcinoma, NOS	33	None/Unknown	No/Unknown	Blank(s)	Blank(s)	Alive	14	Alive	2nd of 2 or more primaries	No	No	2	2	0	Hospital inpatient/outpatient or clinic	Married (including common law)	Blank(s)	70-74 years	3	0	Blank(s)	Blank(s)	Blank(s)	Blank(s)	Blank(s)	Blank(s)	Blank(s)	Blank(s)	Left - origin of primary	1227656
Female	2011	White	C34.1-Upper lobe, lung	8140/3: Adenocarcinoma, NOS	30	Beam radiation	No/Unknown	0	0	Alive	106	Alive	1st of 2 or more primaries	Yes	Yes	1	2	0	Hospital inpatient/outpatient or clinic	Divorced	Moderately differentiated; Grade II	70-74 years	0	98	IA	T1	N0	M0	20	300	0	0	Right - origin of primary	1232354
Female	2019	White	C34.1-Upper lobe, lung	8140/3: Adenocarcinoma, NOS	0	Beam radiation	No/Unknown	Blank(s)	Blank(s)	Alive	4	Alive	2nd of 2 or more primaries	No	No	2	2	0	Hospital inpatient/outpatient or clinic	Divorced	Blank(s)	80-84 years	0	98	Blank(s)	Blank(s)	Blank(s)	Blank(s)	Blank(s)	Blank(s)	Blank(s)	Blank(s)	Left - origin of primary	1232354
Female	2012	Asian or Pacific Islander	C34.1-Upper lobe, lung	8140/3: Adenocarcinoma, NOS	33	None/Unknown	No/Unknown	0	0	Alive	93	Alive	1st of 2 or more primaries	Yes	Yes	1	2	1	Hospital inpatient/outpatient or clinic	Widowed	Well differentiated; Grade I	60-64 years	5	0	IA	T1	N0	M0	23	110	0	0	Right - origin of primary	1232540
Female	2013	Asian or Pacific Islander	C70.0-Cerebral meninges	Benign	0	None/Unknown	No/Unknown	999	Blank(s)	Alive	80	Alive	Only one state registry-defined neoplasm	No	Excluded from IARC multiple primary algorithm due to behavior	2	2	1	Hospital inpatient/outpatient or clinic	Single (never married)	Unknown	60-64 years	99	99	NA	NA	NA	NA	999	50	988	0	Right - origin of primary	1232540
Female	2019	Asian or Pacific Islander	C34.3-Lower lobe, lung	8140/3: Adenocarcinoma, NOS	0	None/Unknown	No/Unknown	Blank(s)	Blank(s)	Alive	4	Alive	2nd of 2 or more primaries	No	No	3	2	1	Hospital inpatient/outpatient or clinic	Widowed	Blank(s)	65-69 years	0	98	Blank(s)	Blank(s)	Blank(s)	Blank(s)	Blank(s)	Blank(s)	Blank(s)	Blank(s)	Right - origin of primary	1232540
Male	2011	Asian or Pacific Islander	C34.3-Lower lobe, lung	8140/3: Adenocarcinoma, NOS	33	Beam radiation	Yes	0	40	Lung and Bronchus	44	Dead	1st of 2 or more primaries	Yes	Yes	1	2	0	Hospital inpatient/outpatient or clinic	Married (including common law)	Moderately differentiated; Grade II	65-69 years	18	10	IIIA	T2	N2	M0	60	420	200	0	Right - origin of primary	1235853
Male	2014	Asian or Pacific Islander	C34.1-Upper lobe, lung	8140/3: Adenocarcinoma, NOS	0	None/Unknown	No/Unknown	0	998	Lung and Bronchus	8	Dead	2nd of 2 or more primaries	No	No	2	2	0	Hospital inpatient/outpatient or clinic	Married (including common law)	Unknown	65-69 years	0	98	IB	T2	N0	M0	47	455	0	0	Left - origin of primary	1235853
Female	2012	White	C34.1-Upper lobe, lung	8140/3: Adenocarcinoma, NOS	30	None/Unknown	No/Unknown	0	0	Pneumonia and Influenza	55	Dead	1st of 2 or more primaries	Yes	Yes	1	2	0	Hospital inpatient/outpatient or clinic	Divorced	Moderately differentiated; Grade II	45-49 years	8	0	IA	T1	N0	M0	30	300	0	0	Right - origin of primary	1237368
Female	2015	White	C34.1-Upper lobe, lung	8140/3: Adenocarcinoma, NOS	0	Beam radiation	Yes	0	998	Pneumonia and Influenza	18	Dead	2nd of 2 or more primaries	No	No	2	2	0	Hospital inpatient/outpatient or clinic	Divorced	Unknown	50-54 years	0	98	IIIB	T2	N3	M0	56	300	600	0	Left - origin of primary	1237368
Female	2012	White	C34.1-Upper lobe, lung	8260/3: Papillary adenocarcinoma, NOS	33	None/Unknown	No/Unknown	0	10	Alive	92	Alive	1st of 2 or more primaries	Yes	Yes	1	2	0	Hospital inpatient/outpatient or clinic	Married (including common law)	Moderately differentiated; Grade II	60-64 years	7	0	IB	T2	N0	M0	28	420	0	0	Left - origin of primary	1237401
Female	2012	White	C34.1-Upper lobe, lung	8140/3: Adenocarcinoma, NOS	33	None/Unknown	No/Unknown	0	0	Alive	91	Alive	2nd of 2 or more primaries	No	No	2	2	0	Hospital inpatient/outpatient or clinic	Married (including common law)	Moderately differentiated; Grade II	60-64 years	7	0	IA	T1	N0	M0	6	100	0	0	Left - origin of primary	1237401
Female	2012	White	C34.1-Upper lobe, lung	8140/3: Adenocarcinoma, NOS	33	None/Unknown	No/Unknown	0	20	Lung and Bronchus	47	Dead	1st of 2 or more primaries	Yes	Yes	1	2	0	Hospital inpatient/outpatient or clinic	Divorced	Poorly differentiated; Grade III	80-84 years	23	0	IB	T2	N0	M0	50	420	0	0	Right - origin of primary	1239732
Female	2012	White	C34.3-Lower lobe, lung	8140/3: Adenocarcinoma, NOS	30	None/Unknown	No/Unknown	999	999	Lung and Bronchus	46	Dead	2nd of 2 or more primaries	No	No	2	2	0	Hospital inpatient/outpatient or clinic	Divorced	Unknown	80-84 years	0	98	IB	T2	N0	M0	999	455	0	0	Left - origin of primary	1239732
Male	2012	White	C34.1-Upper lobe, lung	8140/3: Adenocarcinoma, NOS	33	None/Unknown	No/Unknown	0	0	Alive	91	Alive	1st of 2 or more primaries	Yes	Yes	1	2	0	Hospital inpatient/outpatient or clinic	Single (never married)	Poorly differentiated; Grade III	65-69 years	25	0	IA	T1	N0	M0	30	100	0	0	Right - origin of primary	1241782
Male	2018	White	C34.3-Lower lobe, lung	8140/3: Adenocarcinoma, NOS	0	Beam radiation	No/Unknown	Blank(s)	Blank(s)	Alive	16	Alive	2nd of 2 or more primaries	No	No	2	2	0	Hospital inpatient/outpatient or clinic	Single (never married)	Blank(s)	70-74 years	0	98	Blank(s)	Blank(s)	Blank(s)	Blank(s)	Blank(s)	Blank(s)	Blank(s)	Blank(s)	Left - origin of primary	1241782
Male	2012	White	C34.1-Upper lobe, lung	8070/3: Squamous cell carcinoma, NOS	30	Beam radiation	Yes	10	0	Lung and Bronchus	48	Dead	1st of 2 or more primaries	Yes	Yes	1	2	0	Hospital inpatient/outpatient or clinic	Married (including common law)	Moderately differentiated; Grade II	65-69 years	2	1	IIIB	T4	N1	M0	25	410	100	0	Right - origin of primary	1242816
Male	2013	White	C34.3-Lower lobe, lung	8070/3: Squamous cell carcinoma, NOS	22	None/Unknown	No/Unknown	0	0	Lung and Bronchus	32	Dead	2nd of 2 or more primaries	No	No	2	2	0	Hospital inpatient/outpatient or clinic	Married (including common law)	Unknown	65-69 years	0	98	IA	T1	N0	M0	20	100	0	0	Left - origin of primary	1242816
Male	2012	Asian or Pacific Islander	C34.1-Upper lobe, lung	8070/3: Squamous cell carcinoma, NOS	33	None/Unknown	No/Unknown	0	40	Colon excluding Rectum	27	Dead	1st of 2 or more primaries	Yes	Yes	1	2	0	Hospital inpatient/outpatient or clinic	Divorced	Poorly differentiated; Grade III	80-84 years	98	97	IIB	T2	N1	M0	32	430	100	0	Right - origin of primary	1243399
Male	2012	Asian or Pacific Islander	C34.2-Middle lobe, lung	8560/3: Adenosquamous carcinoma	21	None/Unknown	No/Unknown	0	40	Colon excluding Rectum	26	Dead	2nd of 2 or more primaries	No	Yes	2	2	0	Hospital inpatient/outpatient or clinic	Divorced	Poorly differentiated; Grade III	80-84 years	2	0	IB	T2	N0	M0	21	430	0	0	Right - origin of primary	1243399
Male	2012	Asian or Pacific Islander	C34.3-Lower lobe, lung	8140/3: Adenocarcinoma, NOS	33	None/Unknown	No/Unknown	0	0	Alive	75	Alive	1st of 2 or more primaries	Yes	Yes	1	2	0	Hospital inpatient/outpatient or clinic	Unknown	Moderately differentiated; Grade II	75-79 years	17	0	IA	T1	N0	M0	12	100	0	0	Left - origin of primary	1243953
Male	2015	Asian or Pacific Islander	C34.1-Upper lobe, lung	8140/3: Adenocarcinoma, NOS	0	Beam radiation	No/Unknown	0	998	Alive	37	Alive	2nd of 2 or more primaries	No	No	2	2	0	Hospital inpatient/outpatient or clinic	Married (including common law)	Well differentiated; Grade I	75-79 years	0	98	IA	T1	N0	M0	15	100	0	0	Right - origin of primary	1243953
Male	2012	Asian or Pacific Islander	C34.1-Upper lobe, lung	8550/3: Acinar cell carcinoma	33	None/Unknown	No/Unknown	0	0	Alive	91	Alive	1st of 2 or more primaries	Yes	Yes	1	2	0	Hospital inpatient/outpatient or clinic	Married (including common law)	Well differentiated; Grade I	60-64 years	3	0	IA	T1	N0	M0	25	100	0	0	Right - origin of primary	1248322
Male	2015	Asian or Pacific Islander	C34.3-Lower lobe, lung	8140/3: Adenocarcinoma, NOS	0	Beam radiation	No/Unknown	0	998	Alive	57	Alive	2nd of 2 or more primaries	No	No	2	2	0	Hospital inpatient/outpatient or clinic	Married (including common law)	Unknown	65-69 years	0	98	IA	T1	N0	M0	10	100	0	0	Left - origin of primary	1248322
Female	2012	Asian or Pacific Islander	C34.1-Upper lobe, lung	8140/3: Adenocarcinoma, NOS	33	None/Unknown	No/Unknown	0	0	Alive	91	Alive	1st of 2 or more primaries	Yes	Yes	1	2	0	Hospital inpatient/outpatient or clinic	Married (including common law)	Poorly differentiated; Grade III	70-74 years	7	0	IB	T2	N0	M0	36	410	0	0	Left - origin of primary	1248951
Female	2013	Asian or Pacific Islander	C34.3-Lower lobe, lung	8140/3: Adenocarcinoma, NOS	0	Beam radiation	No/Unknown	0	998	Alive	72	Alive	2nd of 2 or more primaries	No	No	2	2	0	Hospital inpatient/outpatient or clinic	Married (including common law)	Unknown	70-74 years	0	98	IA	T1	N0	M0	11	100	0	0	Left - origin of primary	1248951
Female	2012	Asian or Pacific Islander	C34.1-Upper lobe, lung	8550/3: Acinar cell carcinoma	33	None/Unknown	No/Unknown	0	40	Alive	89	Alive	1st of 2 or more primaries	Yes	Yes	1	2	0	Hospital inpatient/outpatient or clinic	Married (including common law)	Well differentiated; Grade I	60-64 years	6	0	IB	T2	N0	M0	35	430	0	0	Right - origin of primary	1250694
Female	2016	Asian or Pacific Islander	C34.1-Upper lobe, lung	8550/3: Acinar cell carcinoma	21	None/Unknown	No/Unknown	0	0	Alive	40	Alive	2nd of 2 or more primaries	No	No	2	2	0	Hospital inpatient/outpatient or clinic	Married (including common law)	Well differentiated; Grade I	65-69 years	3	0	Blank(s)	Blank(s)	Blank(s)	Blank(s)	Blank(s)	Blank(s)	Blank(s)	Blank(s)	Left - origin of primary	1250694
Female	2012	White	C34.1-Upper lobe, lung	8550/3: Acinar cell carcinoma	33	None/Unknown	No/Unknown	10	0	Alive	86	Alive	1st of 2 or more primaries	Yes	Yes	1	3	0	Hospital inpatient/outpatient or clinic	Married (including common law)	Well differentiated; Grade I	70-74 years	6	0	IIIB	T4	N0	M0	31	410	0	0	Left - origin of primary	1254253
Female	2015	White	C34.3-Lower lobe, lung	8140/3: Adenocarcinoma, NOS	0	Beam radiation	No/Unknown	0	998	Alive	52	Alive	2nd of 2 or more primaries	No	No	2	3	0	Hospital inpatient/outpatient or clinic	Married (including common law)	Unknown	75-79 years	0	98	IA	T1	N0	M0	10	100	0	0	Right - origin of primary	1254253
Female	2017	White	C34.1-Upper lobe, lung	8140/3: Adenocarcinoma, NOS	0	Beam radiation	No/Unknown	0	998	Alive	24	Alive	3rd of 3 or more primaries	No	No	3	3	0	Hospital inpatient/outpatient or clinic	Married (including common law)	Unknown	75-79 years	0	98	Blank(s)	Blank(s)	Blank(s)	Blank(s)	Blank(s)	Blank(s)	Blank(s)	Blank(s)	Right - origin of primary	1254253
Female	2012	White	C34.1-Upper lobe, lung	8140/3: Adenocarcinoma, NOS	33	None/Unknown	No/Unknown	0	40	Alive	88	Alive	1st of 2 or more primaries	Yes	Yes	1	2	0	Hospital inpatient/outpatient or clinic	Married (including common law)	Moderately differentiated; Grade II	65-69 years	22	0	IB	T2	N0	M0	39	430	0	0	Left - origin of primary	1255707
Female	2012	White	C34.1-Upper lobe, lung	8046/3: Non-small cell carcinoma	0	Beam radiation	No/Unknown	0	998	Alive	88	Alive	2nd of 2 or more primaries	No	Yes	2	2	0	Hospital inpatient/outpatient or clinic	Married (including common law)	Unknown	65-69 years	0	98	IA	T1	N0	M0	19	100	0	0	Right - origin of primary	1255707
Female	2012	White	C34.3-Lower lobe, lung	8140/3: Adenocarcinoma, NOS	33	None/Unknown	No/Unknown	0	0	Other Cause of Death	64	Dead	1st of 2 or more primaries	Yes	Yes	1	3	0	Hospital inpatient/outpatient or clinic	Married (including common law)	Well differentiated; Grade I	75-79 years	27	0	IB	T2	N0	M0	35	100	0	0	Left - origin of primary	1256073
Female	2013	White	C34.2-Middle lobe, lung	8000/3: Neoplasm, malignant	0	Beam radiation	No/Unknown	0	998	Other Cause of Death	52	Dead	2nd of 2 or more primaries	No	No	2	3	0	Hospital inpatient/outpatient or clinic	Married (including common law)	Unknown	75-79 years	0	98	IB	T2	N0	M0	80	100	0	0	Right - origin of primary	1256073
Female	2016	White	C18.0-Cecum	8210/3: Adenocarcinoma in adenomatous polyp	26	None/Unknown	No/Unknown	998	0	Other Cause of Death	10	Dead	3rd of 3 or more primaries	No	Yes	3	3	0	Hospital inpatient/outpatient or clinic	Married (including common law)	Moderately differentiated; Grade II	80-84 years	0	98	Blank(s)	Blank(s)	Blank(s)	Blank(s)	Blank(s)	Blank(s)	Blank(s)	Blank(s)	Not a paired site	1256073
Female	2012	White	C34.1-Upper lobe, lung	8140/3: Adenocarcinoma, NOS	30	None/Unknown	No/Unknown	0	998	Lung and Bronchus	48	Dead	1st of 2 or more primaries	Yes	Yes	1	3	0	Hospital inpatient/outpatient or clinic	Divorced	Moderately differentiated; Grade II	75-79 years	0	98	IA	T1	N0	M0	17	100	0	0	Left - origin of primary	1260093
Female	2013	White	C34.3-Lower lobe, lung	8250/3: Bronchiolo-alveolar adenocarcinoma, NOS	21	None/Unknown	No/Unknown	0	998	Lung and Bronchus	40	Dead	2nd of 2 or more primaries	No	Yes	2	3	0	Hospital inpatient/outpatient or clinic	Divorced	Well differentiated; Grade I	75-79 years	0	98	IA	T1	N0	M0	10	100	0	0	Right - origin of primary	1260093
Female	2015	White	C34.3-Lower lobe, lung	8041/3: Small cell carcinoma, NOS	0	None/Unknown	No/Unknown	0	999	Lung and Bronchus	9	Dead	3rd of 3 or more primaries	No	No	3	3	0	Hospital inpatient/outpatient or clinic	Divorced	Unknown	75-79 years	0	98	IA	T1	N0	M0	17	100	0	0	Right - origin of primary	1260093
Female	2012	White	C34.1-Upper lobe, lung	8140/3: Adenocarcinoma, NOS	33	None/Unknown	No/Unknown	0	0	Alive	85	Alive	1st of 2 or more primaries	Yes	Yes	1	2	0	Hospital inpatient/outpatient or clinic	Married (including common law)	Poorly differentiated; Grade III	60-64 years	4	0	IA	T1	N0	M0	26	120	0	0	Right - origin of primary	1261542
Female	2019	White	C34.3-Lower lobe, lung	8250/3: Bronchiolo-alveolar adenocarcinoma, NOS	21	None/Unknown	No/Unknown	Blank(s)	Blank(s)	Alive	1	Alive	2nd of 2 or more primaries	No	Yes	2	2	0	Hospital inpatient/outpatient or clinic	Married (including common law)	Blank(s)	65-69 years	3	0	Blank(s)	Blank(s)	Blank(s)	Blank(s)	Blank(s)	Blank(s)	Blank(s)	Blank(s)	Left - origin of primary	1261542
Male	2012	White	C34.3-Lower lobe, lung	8140/3: Adenocarcinoma, NOS	30	None/Unknown	Yes	0	0	Alive	84	Alive	1st of 2 or more primaries	Yes	Yes	1	2	0	Hospital inpatient/outpatient or clinic	Married (including common law)	Moderately differentiated; Grade II	75-79 years	3	0	IB	T2	N0	M0	55	100	0	0	Right - origin of primary	1269257
Male	2017	White	C34.1-Upper lobe, lung	8000/3: Neoplasm, malignant	0	Beam radiation	No/Unknown	0	998	Alive	25	Alive	2nd of 2 or more primaries	No	No	2	2	0	Hospital inpatient/outpatient or clinic	Married (including common law)	Unknown	80-84 years	0	98	Blank(s)	Blank(s)	Blank(s)	Blank(s)	Blank(s)	Blank(s)	Blank(s)	Blank(s)	Left - origin of primary	1269257
Female	2013	Black	C34.1-Upper lobe, lung	8140/3: Adenocarcinoma, NOS	30	None/Unknown	No/Unknown	0	0	Alive	83	Alive	1st of 2 or more primaries	Yes	Yes	1	2	0	Hospital inpatient/outpatient or clinic	Single (never married)	Moderately differentiated; Grade II	50-54 years	4	0	IA	T1	N0	M0	15	100	0	0	Right - origin of primary	1270983
Female	2018	Black	C34.1-Upper lobe, lung	8140/3: Adenocarcinoma, NOS	0	Beam radiation	Yes	Blank(s)	Blank(s)	Alive	16	Alive	2nd of 2 or more primaries	No	No	2	2	0	Hospital inpatient/outpatient or clinic	Unknown	Blank(s)	55-59 years	0	98	Blank(s)	Blank(s)	Blank(s)	Blank(s)	Blank(s)	Blank(s)	Blank(s)	Blank(s)	Left - origin of primary	1270983
Female	2013	Asian or Pacific Islander	C34.1-Upper lobe, lung	8560/3: Adenosquamous carcinoma	33	Beam radiation	Yes	0	20	Alive	81	Alive	1st of 2 or more primaries	Yes	Yes	1	2	0	Hospital inpatient/outpatient or clinic	Married (including common law)	Moderately differentiated; Grade II	55-59 years	8	2	IIIA	T2	N2	M0	27	430	200	0	Left - origin of primary	1274499
Female	2018	Asian or Pacific Islander	C34.2-Middle lobe, lung	8140/3: Adenocarcinoma, NOS	0	None/Unknown	No/Unknown	Blank(s)	Blank(s)	Alive	20	Alive	2nd of 2 or more primaries	No	Yes	2	2	0	Hospital inpatient/outpatient or clinic	Married (including common law)	Blank(s)	60-64 years	0	98	Blank(s)	Blank(s)	Blank(s)	Blank(s)	Blank(s)	Blank(s)	Blank(s)	Blank(s)	Right - origin of primary	1274499
Male	2013	White	C34.3-Lower lobe, lung	8140/3: Adenocarcinoma, NOS	33	None/Unknown	No/Unknown	0	0	Prostate	64	Dead	1st of 2 or more primaries	Yes	Yes	1	3	0	Hospital inpatient/outpatient or clinic	Divorced	Well differentiated; Grade I	65-69 years	6	0	IA	T1	N0	M0	16	115	0	0	Right - origin of primary	1276116
Male	2014	White	C34.1-Upper lobe, lung	8140/3: Adenocarcinoma, NOS	0	Beam radiation	No/Unknown	0	998	Prostate	43	Dead	2nd of 2 or more primaries	No	No	2	3	0	Hospital inpatient/outpatient or clinic	Divorced	Unknown	70-74 years	0	98	IA	T1	N0	M0	8	100	0	0	Right - origin of primary	1276116
Male	2015	White	C61.9-Prostate gland	8140/3: Adenocarcinoma, NOS	0	Beam radiation	No/Unknown	99	Blank(s)	Prostate	41	Dead	3rd of 3 or more primaries	No	Yes	3	3	0	Hospital inpatient/outpatient or clinic	Divorced	Poorly differentiated; Grade III	70-74 years	0	98	IV	T2a	N1	M0	999	210	100	0	Not a paired site	1276116
Male	2013	White	C34.1-Upper lobe, lung	8070/3: Squamous cell carcinoma, NOS	30	None/Unknown	No/Unknown	0	998	Pancreas	39	Dead	1st of 2 or more primaries	Yes	Yes	1	2	0	Hospital inpatient/outpatient or clinic	Single (never married)	Moderately differentiated; Grade II	60-64 years	3	0	IA	T1	N0	M0	27	100	0	0	Left - origin of primary	1279752
Male	2013	White	C34.1-Upper lobe, lung	8140/3: Adenocarcinoma, NOS	30	None/Unknown	No/Unknown	0	998	Pancreas	36	Dead	2nd of 2 or more primaries	No	Yes	2	2	0	Hospital inpatient/outpatient or clinic	Single (never married)	Well differentiated; Grade I	60-64 years	3	0	IA	T1	N0	M0	10	100	0	0	Left - origin of primary	1279752
Female	2013	White	C34.1-Upper lobe, lung	8140/3: Adenocarcinoma, NOS	33	None/Unknown	No/Unknown	0	0	Alive	80	Alive	1st of 2 or more primaries	Yes	Yes	1	3	0	Hospital inpatient/outpatient or clinic	Married (including common law)	Unknown	75-79 years	6	0	IA	T1	N0	M0	20	100	0	0	Left - origin of primary	1279941
Female	2013	White	C34.1-Upper lobe, lung	8010/3: Carcinoma, NOS	0	None/Unknown	No/Unknown	0	998	Alive	79	Alive	2nd of 2 or more primaries	No	No	2	3	0	Hospital inpatient/outpatient or clinic	Married (including common law)	Unknown	75-79 years	0	98	IA	T1	N0	M0	24	100	0	0	Right - origin of primary	1279941
Female	2013	White	C34.3-Lower lobe, lung	8010/3: Carcinoma, NOS	0	None/Unknown	No/Unknown	0	998	Alive	79	Alive	3rd of 3 or more primaries	No	No	3	3	0	Hospital inpatient/outpatient or clinic	Married (including common law)	Unknown	75-79 years	0	98	IA	T1	N0	M0	9	100	0	0	Right - origin of primary	1279941
Female	2013	White	C34.1-Upper lobe, lung	8140/3: Adenocarcinoma, NOS	30	None/Unknown	No/Unknown	0	10	Alive	80	Alive	1st of 2 or more primaries	Yes	Yes	1	2	0	Hospital inpatient/outpatient or clinic	Unmarried or Domestic Partner	Moderately differentiated; Grade II	70-74 years	19	0	IB	T2	N0	M0	29	420	0	0	Left - origin of primary	1283402
Female	2018	White	C34.3-Lower lobe, lung	8000/3: Neoplasm, malignant	0	Beam radiation	No/Unknown	Blank(s)	Blank(s)	Alive	21	Alive	2nd of 2 or more primaries	No	No	2	2	0	Hospital inpatient/outpatient or clinic	Unmarried or Domestic Partner	Blank(s)	75-79 years	0	98	Blank(s)	Blank(s)	Blank(s)	Blank(s)	Blank(s)	Blank(s)	Blank(s)	Blank(s)	Left - origin of primary	1283402
Male	2013	White	C34.1-Upper lobe, lung	8140/3: Adenocarcinoma, NOS	33	None/Unknown	Yes	0	0	Alive	78	Alive	1st of 2 or more primaries	Yes	Yes	1	2	0	Hospital inpatient/outpatient or clinic	Married (including common law)	Moderately differentiated; Grade II	65-69 years	14	1	IIB	T2	N1	M0	35	100	100	0	Right - origin of primary	1285959
Male	2019	White	C34.3-Lower lobe, lung	8140/3: Adenocarcinoma, NOS	0	Beam radiation	No/Unknown	Blank(s)	Blank(s)	Alive	3	Alive	2nd of 2 or more primaries	No	No	2	2	0	Hospital inpatient/outpatient or clinic	Married (including common law)	Blank(s)	70-74 years	0	98	Blank(s)	Blank(s)	Blank(s)	Blank(s)	Blank(s)	Blank(s)	Blank(s)	Blank(s)	Left - origin of primary	1285959
Male	2013	White	C34.1-Upper lobe, lung	8070/3: Squamous cell carcinoma, NOS	33	None/Unknown	No/Unknown	0	0	Alive	81	Alive	1st of 2 or more primaries	Yes	Yes	1	2	0	Hospital inpatient/outpatient or clinic	Unknown	Moderately differentiated; Grade II	70-74 years	22	0	IB	T2	N0	M0	35	100	0	0	Right - origin of primary	1288397
Male	2019	White	C34.3-Lower lobe, lung	8070/3: Squamous cell carcinoma, NOS	0	Beam radiation	No/Unknown	Blank(s)	Blank(s)	Alive	6	Alive	2nd of 2 or more primaries	No	No	2	2	0	Hospital inpatient/outpatient or clinic	Married (including common law)	Blank(s)	75-79 years	0	98	Blank(s)	Blank(s)	Blank(s)	Blank(s)	Blank(s)	Blank(s)	Blank(s)	Blank(s)	Left - origin of primary	1288397
Female	2013	White	C34.1-Upper lobe, lung	8550/3: Acinar cell carcinoma	33	None/Unknown	No/Unknown	10	0	Alive	77	Alive	1st of 2 or more primaries	Yes	Yes	1	2	0	Hospital inpatient/outpatient or clinic	Widowed	Moderately differentiated; Grade II	75-79 years	15	0	IIIB	T4	N0	M0	14	100	0	0	Left - origin of primary	1288722
Female	2013	White	C34.1-Upper lobe, lung	8240/3: Carcinoid tumor, NOS	33	None/Unknown	No/Unknown	0	0	Alive	75	Alive	2nd of 2 or more primaries	No	Yes	2	2	0	Hospital inpatient/outpatient or clinic	Widowed	Unknown	75-79 years	15	0	NA	NA	NA	NA	2	100	0	0	Left - origin of primary	1288722
Female	2013	White	C34.3-Lower lobe, lung	8250/3: Bronchiolo-alveolar adenocarcinoma, NOS	33	None/Unknown	No/Unknown	0	0	Alive	79	Alive	1st of 2 or more primaries	Yes	Yes	1	2	0	Hospital inpatient/outpatient or clinic	Divorced	Well differentiated; Grade I	75-79 years	17	0	IB	T2	N0	M0	35	455	0	0	Left - origin of primary	1289761
Female	2015	White	C34.3-Lower lobe, lung	8550/3: Acinar cell carcinoma	22	None/Unknown	No/Unknown	0	0	Alive	58	Alive	2nd of 2 or more primaries	No	Yes	2	2	0	Hospital inpatient/outpatient or clinic	Divorced	Moderately differentiated; Grade II	75-79 years	12	0	IA	T1	N0	M0	14	100	0	0	Right - origin of primary	1289761
Male	2013	Black	C34.3-Lower lobe, lung	8140/3: Adenocarcinoma, NOS	33	Beam radiation	Yes	0	0	Lung and Bronchus	30	Dead	1st of 2 or more primaries	Yes	Yes	1	2	0	Hospital inpatient/outpatient or clinic	Married (including common law)	Poorly differentiated; Grade III	55-59 years	2	1	IIIA	T1	N2	M0	10	100	200	0	Left - origin of primary	1292236
Male	2015	Black	C34.3-Lower lobe, lung	8000/3: Neoplasm, malignant	0	None/Unknown	No/Unknown	999	999	Lung and Bronchus	4	Dead	2nd of 2 or more primaries	No	No	2	2	0	Hospital inpatient/outpatient or clinic	Married (including common law)	Unknown	60-64 years	99	99	IV	TX	NX	M1	999	999	999	40	Right - origin of primary	1292236
Male	2013	Black	C34.3-Lower lobe, lung	8255/3: Adenocarcinoma with mixed subtypes	30	None/Unknown	No/Unknown	0	20	Alive	74	Alive	1st of 2 or more primaries	Yes	Yes	1	2	0	Hospital inpatient/outpatient or clinic	Single (never married)	Poorly differentiated; Grade III	60-64 years	0	98	IB	T2	N0	M0	40	430	0	0	Right - origin of primary	1302324
Male	2017	Black	C34.2-Middle lobe, lung	8140/3: Adenocarcinoma, NOS	0	None/Unknown	No/Unknown	0	998	Alive	30	Alive	2nd of 2 or more primaries	No	Yes	2	2	0	Hospital inpatient/outpatient or clinic	Single (never married)	Unknown	60-64 years	0	98	Blank(s)	Blank(s)	Blank(s)	Blank(s)	Blank(s)	Blank(s)	Blank(s)	Blank(s)	Right - origin of primary	1302324
Female	2013	Black	C34.1-Upper lobe, lung	8140/3: Adenocarcinoma, NOS	33	None/Unknown	No/Unknown	0	20	Lung and Bronchus	35	Dead	1st of 2 or more primaries	Yes	Yes	1	2	0	Hospital inpatient/outpatient or clinic	Divorced	Poorly differentiated; Grade III	60-64 years	5	3	IIIA	T2	N2	M0	31	420	200	0	Right - origin of primary	1302355
Female	2015	Black	C34.3-Lower lobe, lung	8140/3: Adenocarcinoma, NOS	21	None/Unknown	No/Unknown	0	0	Lung and Bronchus	10	Dead	2nd of 2 or more primaries	No	No	2	2	0	Hospital inpatient/outpatient or clinic	Divorced	Poorly differentiated; Grade III	60-64 years	0	98	IA	T1	N0	M0	20	125	0	0	Right - origin of primary	1302355
Male	2014	White	C34.3-Lower lobe, lung	8070/3: Squamous cell carcinoma, NOS	30	None/Unknown	No/Unknown	0	0	Lung and Bronchus	30	Dead	1st of 2 or more primaries	Yes	Yes	1	2	0	Hospital inpatient/outpatient or clinic	Married (including common law)	Moderately differentiated; Grade II	70-74 years	13	0	IB	T2	N0	M0	34	455	0	0	Right - origin of primary	1314251
Male	2014	White	C34.1-Upper lobe, lung	8140/3: Adenocarcinoma, NOS	21	None/Unknown	No/Unknown	0	10	Lung and Bronchus	30	Dead	2nd of 2 or more primaries	No	Yes	2	2	0	Hospital inpatient/outpatient or clinic	Married (including common law)	Moderately differentiated; Grade II	70-74 years	13	0	IB	T2	N0	M0	20	420	0	0	Right - origin of primary	1314251
Female	2014	White	C34.9-Lung, NOS	8140/3: Adenocarcinoma, NOS	33	None/Unknown	No/Unknown	0	998	Lung and Bronchus	47	Dead	1st of 2 or more primaries	Yes	Yes	1	2	0	Hospital inpatient/outpatient or clinic	Divorced	Poorly differentiated; Grade III	70-74 years	4	1	IIA	T1	N1	M0	25	120	100	0	Left - origin of primary	1323643
Female	2018	White	C34.3-Lower lobe, lung	8140/3: Adenocarcinoma, NOS	0	None/Unknown	No/Unknown	Blank(s)	Blank(s)	Lung and Bronchus	2	Dead	2nd of 2 or more primaries	No	No	2	2	0	Hospital inpatient/outpatient or clinic	Single (never married)	Blank(s)	75-79 years	0	98	Blank(s)	Blank(s)	Blank(s)	Blank(s)	Blank(s)	Blank(s)	Blank(s)	Blank(s)	Right - origin of primary	1323643
Male	2013	Black	C34.2-Middle lobe, lung	8140/3: Adenocarcinoma, NOS	33	None/Unknown	Yes	0	10	Alive	72	Alive	1st of 2 or more primaries	Yes	Yes	1	2	0	Hospital inpatient/outpatient or clinic	Single (never married)	Poorly differentiated; Grade III	55-59 years	1	0	IB	T2	N0	M0	30	420	0	0	Right - origin of primary	1325019
Male	2016	Black	C34.1-Upper lobe, lung	8070/3: Squamous cell carcinoma, NOS	30	None/Unknown	No/Unknown	0	0	Alive	40	Alive	2nd of 2 or more primaries	No	Yes	2	2	0	Hospital inpatient/outpatient or clinic	Unmarried or Domestic Partner	Poorly differentiated; Grade III	55-59 years	0	98	Blank(s)	Blank(s)	Blank(s)	Blank(s)	Blank(s)	Blank(s)	Blank(s)	Blank(s)	Right - origin of primary	1325019
Female	2014	White	C34.3-Lower lobe, lung	8070/3: Squamous cell carcinoma, NOS	30	None/Unknown	No/Unknown	0	999	Alive	67	Alive	1st of 2 or more primaries	Yes	Yes	1	3	0	Hospital inpatient/outpatient or clinic	Single (never married)	Well differentiated; Grade I	70-74 years	6	0	IB	T2	N0	M0	35	100	0	0	Right - origin of primary	1327672
Female	2017	White	C34.2-Middle lobe, lung	8480/3: Mucinous adenocarcinoma	0	Beam radiation	No/Unknown	0	998	Alive	34	Alive	2nd of 2 or more primaries	No	Yes	2	3	0	Hospital inpatient/outpatient or clinic	Single (never married)	Well differentiated; Grade I	70-74 years	0	98	Blank(s)	Blank(s)	Blank(s)	Blank(s)	Blank(s)	Blank(s)	Blank(s)	Blank(s)	Right - origin of primary	1327672
Female	2017	White	C50.8-Overlapping lesion of breast	8500/3: Infiltrating duct carcinoma, NOS	22	None/Unknown	No/Unknown	10	10	Alive	30	Alive	3rd of 3 or more primaries	No	Yes	3	3	0	Hospital inpatient/outpatient or clinic	Single (never married)	Well differentiated; Grade I	75-79 years	1	0	Blank(s)	Blank(s)	Blank(s)	Blank(s)	Blank(s)	Blank(s)	Blank(s)	Blank(s)	Left - origin of primary	1327672
Female	2014	Asian or Pacific Islander	C34.9-Lung, NOS	8240/3: Carcinoid tumor, NOS	45	None/Unknown	No/Unknown	20	999	Alive	64	Alive	1st of 2 or more primaries	Yes	Yes	1	2	0	Hospital inpatient/outpatient or clinic	Unknown	Well differentiated; Grade I	60-64 years	0	98	NA	NA	NA	NA	15	999	0	23	Left - origin of primary	1331347
Female	2015	Asian or Pacific Islander	C34.3-Lower lobe, lung	8240/3: Carcinoid tumor, NOS	21	None/Unknown	No/Unknown	0	0	Alive	59	Alive	2nd of 2 or more primaries	No	No	2	2	0	Hospital inpatient/outpatient or clinic	Married (including common law)	Well differentiated; Grade I	60-64 years	0	98	NA	NA	NA	NA	15	115	0	0	Right - origin of primary	1331347
Female	2014	White	C34.1-Upper lobe, lung	8140/3: Adenocarcinoma, NOS	33	None/Unknown	No/Unknown	0	10	Alive	63	Alive	1st of 2 or more primaries	Yes	Yes	1	2	0	Hospital inpatient/outpatient or clinic	Unknown	Moderately differentiated; Grade II	80-84 years	5	0	IB	T2	N0	M0	35	430	0	0	Right - origin of primary	1331389
Female	2016	White	C34.9-Lung, NOS	8140/3: Adenocarcinoma, NOS	0	None/Unknown	No/Unknown	999	999	Alive	42	Alive	2nd of 2 or more primaries	No	No	2	2	0	Hospital inpatient/outpatient or clinic	Unknown	Poorly differentiated; Grade III	80-84 years	0	98	Blank(s)	Blank(s)	Blank(s)	Blank(s)	Blank(s)	Blank(s)	Blank(s)	Blank(s)	Left - origin of primary	1331389
Male	2014	Asian or Pacific Islander	C34.1-Upper lobe, lung	8140/3: Adenocarcinoma, NOS	33	None/Unknown	Yes	0	0	Alive	63	Alive	1st of 2 or more primaries	Yes	Yes	1	2	0	Hospital inpatient/outpatient or clinic	Divorced	Well differentiated; Grade I	70-74 years	16	0	IB	T2	N0	M0	19	410	0	0	Left - origin of primary	1338777
Male	2016	Asian or Pacific Islander	C34.3-Lower lobe, lung	8070/3: Squamous cell carcinoma, NOS	0	None/Unknown	Yes	0	998	Alive	41	Alive	2nd of 2 or more primaries	No	Yes	2	2	0	Hospital inpatient/outpatient or clinic	Married (including common law)	Unknown	70-74 years	0	98	Blank(s)	Blank(s)	Blank(s)	Blank(s)	Blank(s)	Blank(s)	Blank(s)	Blank(s)	Right - origin of primary	1338777
Female	2014	White	C34.1-Upper lobe, lung	8140/3: Adenocarcinoma, NOS	33	None/Unknown	No/Unknown	0	40	Lung and Bronchus	60	Dead	1st of 2 or more primaries	Yes	Yes	1	2	0	Hospital inpatient/outpatient or clinic	Single (never married)	Moderately differentiated; Grade II	55-59 years	4	0	IB	T2	N0	M0	32	430	0	0	Right - origin of primary	1340801
Female	2017	White	C34.2-Middle lobe, lung	8480/3: Mucinous adenocarcinoma	21	None/Unknown	No/Unknown	0	0	Lung and Bronchus	30	Dead	2nd of 2 or more primaries	No	No	2	2	0	Hospital inpatient/outpatient or clinic	Single (never married)	Moderately differentiated; Grade II	60-64 years	0	98	Blank(s)	Blank(s)	Blank(s)	Blank(s)	Blank(s)	Blank(s)	Blank(s)	Blank(s)	Right - origin of primary	1340801
Female	2014	Asian or Pacific Islander	C34.9-Lung, NOS	8140/3: Adenocarcinoma, NOS	33	None/Unknown	Yes	20	10	Alive	62	Alive	1st of 2 or more primaries	Yes	Yes	1	2	0	Hospital inpatient/outpatient or clinic	Married (including common law)	Well differentiated; Grade I	60-64 years	7	0	IV	T2	N0	M1	15	420	0	0	Left - origin of primary	1342478
Female	2017	Asian or Pacific Islander	C34.3-Lower lobe, lung	8000/3: Neoplasm, malignant	0	Beam radiation	Yes	0	998	Alive	33	Alive	2nd of 2 or more primaries	No	No	2	2	0	Hospital inpatient/outpatient or clinic	Married (including common law)	Unknown	60-64 years	0	98	Blank(s)	Blank(s)	Blank(s)	Blank(s)	Blank(s)	Blank(s)	Blank(s)	Blank(s)	Left - origin of primary	1342478
Female	2014	White	C34.1-Upper lobe, lung	8550/3: Acinar cell carcinoma	33	None/Unknown	Yes	0	0	Lung and Bronchus	48	Dead	1st of 2 or more primaries	Yes	Yes	1	2	0	Hospital inpatient/outpatient or clinic	Married (including common law)	Moderately differentiated; Grade II	60-64 years	16	0	IB	T2	N0	M0	110	220	0	0	Right - origin of primary	1347578
Female	2017	White	C34.1-Upper lobe, lung	8140/3: Adenocarcinoma, NOS	21	None/Unknown	No/Unknown	0	0	Lung and Bronchus	13	Dead	2nd of 2 or more primaries	No	No	2	2	0	Hospital inpatient/outpatient or clinic	Married (including common law)	Moderately differentiated; Grade II	65-69 years	0	98	Blank(s)	Blank(s)	Blank(s)	Blank(s)	Blank(s)	Blank(s)	Blank(s)	Blank(s)	Left - origin of primary	1347578
Female	2014	White	C34.1-Upper lobe, lung	8070/3: Squamous cell carcinoma, NOS	33	None/Unknown	No/Unknown	0	998	Lung and Bronchus	39	Dead	1st of 2 or more primaries	Yes	Yes	1	2	0	Hospital inpatient/outpatient or clinic	Married (including common law)	Poorly differentiated; Grade III	80-84 years	6	0	IA	T1	N0	M0	16	100	0	0	Right - origin of primary	1347788
Female	2017	White	C34.9-Lung, NOS	8070/3: Squamous cell carcinoma, NOS	0	None/Unknown	Yes	0	998	Lung and Bronchus	13	Dead	2nd of 2 or more primaries	No	No	2	2	0	Hospital inpatient/outpatient or clinic	Married (including common law)	Moderately differentiated; Grade II	80-84 years	0	98	Blank(s)	Blank(s)	Blank(s)	Blank(s)	Blank(s)	Blank(s)	Blank(s)	Blank(s)	Left - origin of primary	1347788
Male	2014	White	C34.3-Lower lobe, lung	8070/3: Squamous cell carcinoma, NOS	33	None/Unknown	Yes	0	999	Lung and Bronchus	51	Dead	1st of 2 or more primaries	Yes	Yes	1	2	0	Hospital inpatient/outpatient or clinic	Divorced	Poorly differentiated; Grade III	70-74 years	20	2	IIIA	T2	N2	M0	105	100	200	0	Left - origin of primary	1348531
Male	2018	White	C34.1-Upper lobe, lung	8140/3: Adenocarcinoma, NOS	0	Beam radiation	Yes	Blank(s)	Blank(s)	Lung and Bronchus	10	Dead	2nd of 2 or more primaries	No	Yes	2	2	0	Hospital inpatient/outpatient or clinic	Single (never married)	Blank(s)	75-79 years	1	1	Blank(s)	Blank(s)	Blank(s)	Blank(s)	Blank(s)	Blank(s)	Blank(s)	Blank(s)	Right - origin of primary	1348531
Female	2015	White	C34.2-Middle lobe, lung	8260/3: Papillary adenocarcinoma, NOS	33	None/Unknown	No/Unknown	0	40	Alive	58	Alive	1st of 2 or more primaries	Yes	Yes	1	2	0	Hospital inpatient/outpatient or clinic	Single (never married)	Moderately differentiated; Grade II	55-59 years	9	0	IB	T2	N0	M0	17	430	0	0	Right - origin of primary	1350271
Female	2015	White	C34.1-Upper lobe, lung	8140/3: Adenocarcinoma, NOS	33	None/Unknown	Yes	30	0	Alive	48	Alive	2nd of 2 or more primaries	No	No	2	2	0	Hospital inpatient/outpatient or clinic	Single (never married)	Poorly differentiated; Grade III	55-59 years	11	0	IV	T4	N0	M1	42	100	0	0	Left - origin of primary	1350271
Female	2015	Asian or Pacific Islander	C34.1-Upper lobe, lung	8140/3: Adenocarcinoma, NOS	33	None/Unknown	No/Unknown	0	0	Alive	57	Alive	1st of 2 or more primaries	Yes	Yes	1	2	0	Hospital inpatient/outpatient or clinic	Married (including common law)	Unknown	55-59 years	4	0	IB	T2	N0	M0	31	100	0	0	Right - origin of primary	1351745
Female	2015	Asian or Pacific Islander	C34.1-Upper lobe, lung	8323/3: Mixed cell adenocarcinoma	21	None/Unknown	No/Unknown	0	998	Alive	48	Alive	2nd of 2 or more primaries	No	No	2	2	0	Hospital inpatient/outpatient or clinic	Married (including common law)	Unknown	60-64 years	1	0	IA	T1	N0	M0	7	100	0	0	Left - origin of primary	1351745
Female	2015	White	C34.1-Upper lobe, lung	8140/3: Adenocarcinoma, NOS	33	None/Unknown	No/Unknown	0	0	Alive	58	Alive	1st of 2 or more primaries	Yes	Yes	1	2	0	Hospital inpatient/outpatient or clinic	Married (including common law)	Moderately differentiated; Grade II	60-64 years	7	0	IA	T1	N0	M0	12	100	0	0	Right - origin of primary	1355053
Female	2016	White	C34.3-Lower lobe, lung	8140/3: Adenocarcinoma, NOS	33	None/Unknown	No/Unknown	0	0	Alive	45	Alive	2nd of 2 or more primaries	No	No	2	2	0	Hospital inpatient/outpatient or clinic	Unknown	Well differentiated; Grade I	65-69 years	6	0	Blank(s)	Blank(s)	Blank(s)	Blank(s)	Blank(s)	Blank(s)	Blank(s)	Blank(s)	Left - origin of primary	1355053
Female	2015	White	C34.3-Lower lobe, lung	8140/3: Adenocarcinoma, NOS	33	None/Unknown	No/Unknown	0	0	Alive	57	Alive	1st of 2 or more primaries	Yes	Yes	1	2	0	Hospital inpatient/outpatient or clinic	Married (including common law)	Moderately differentiated; Grade II	60-64 years	20	0	IA	T1	N0	M0	22	100	0	0	Left - origin of primary	1355067
Female	2015	White	C34.1-Upper lobe, lung	8140/3: Adenocarcinoma, NOS	21	None/Unknown	No/Unknown	0	999	Alive	56	Alive	2nd of 2 or more primaries	No	No	2	2	0	Hospital inpatient/outpatient or clinic	Married (including common law)	Well differentiated; Grade I	60-64 years	20	0	IA	T1	N0	M0	8	100	0	0	Left - origin of primary	1355067
Female	2015	White	C34.3-Lower lobe, lung	8250/3: Bronchiolo-alveolar adenocarcinoma, NOS	33	None/Unknown	No/Unknown	0	0	Alive	44	Alive	1st of 2 or more primaries	Yes	Yes	1	2	0	Hospital inpatient/outpatient or clinic	Widowed	Well differentiated; Grade I	60-64 years	9	0	IA	T1	N0	M0	26	100	0	0	Left - origin of primary	1357165
Female	2017	White	C34.3-Lower lobe, lung	8140/3: Adenocarcinoma, NOS	0	None/Unknown	No/Unknown	0	998	Alive	15	Alive	2nd of 2 or more primaries	No	Yes	2	2	0	Hospital inpatient/outpatient or clinic	Widowed	Unknown	65-69 years	0	98	Blank(s)	Blank(s)	Blank(s)	Blank(s)	Blank(s)	Blank(s)	Blank(s)	Blank(s)	Right - origin of primary	1357165
Female	2015	White	C34.3-Lower lobe, lung	8140/3: Adenocarcinoma, NOS	33	None/Unknown	Yes	10	0	Lung and Bronchus	49	Dead	1st of 2 or more primaries	Yes	Yes	1	2	0	Hospital inpatient/outpatient or clinic	Unknown	Moderately differentiated; Grade II	80-84 years	6	0	IIIB	T4	N0	M0	65	410	0	0	Right - origin of primary	1357652
Female	2015	White	C34.3-Lower lobe, lung	8240/3: Carcinoid tumor, NOS	33	None/Unknown	Yes	0	0	Lung and Bronchus	47	Dead	2nd of 2 or more primaries	No	Yes	2	2	0	Hospital inpatient/outpatient or clinic	Unknown	Unknown	80-84 years	6	0	NA	NA	NA	NA	4	100	0	0	Right - origin of primary	1357652
Male	2015	White	C34.2-Middle lobe, lung	8560/3: Adenosquamous carcinoma	33	None/Unknown	No/Unknown	0	0	Alive	58	Alive	1st of 2 or more primaries	Yes	Yes	1	3	0	Hospital inpatient/outpatient or clinic	Married (including common law)	Moderately differentiated; Grade II	65-69 years	6	0	IA	T1	N0	M0	19	100	0	0	Right - origin of primary	1357724
Male	2018	White	C34.1-Upper lobe, lung	8140/3: Adenocarcinoma, NOS	0	Beam radiation	No/Unknown	Blank(s)	Blank(s)	Alive	16	Alive	2nd of 2 or more primaries	No	Yes	2	3	0	Hospital inpatient/outpatient or clinic	Married (including common law)	Blank(s)	70-74 years	0	98	Blank(s)	Blank(s)	Blank(s)	Blank(s)	Blank(s)	Blank(s)	Blank(s)	Blank(s)	Left - origin of primary	1357724
Male	2018	White	C34.1-Upper lobe, lung	8140/3: Adenocarcinoma, NOS	0	None/Unknown	No/Unknown	Blank(s)	Blank(s)	Alive	16	Alive	3rd of 3 or more primaries	No	No	3	3	0	Hospital inpatient/outpatient or clinic	Married (including common law)	Blank(s)	70-74 years	0	98	Blank(s)	Blank(s)	Blank(s)	Blank(s)	Blank(s)	Blank(s)	Blank(s)	Blank(s)	Right - origin of primary	1357724
Male	2015	Asian or Pacific Islander	C34.1-Upper lobe, lung	8140/3: Adenocarcinoma, NOS	33	None/Unknown	No/Unknown	0	0	Lung and Bronchus	43	Dead	1st of 2 or more primaries	Yes	Yes	1	2	0	Hospital inpatient/outpatient or clinic	Married (including common law)	Well differentiated; Grade I	45-49 years	2	0	IA	T1	N0	M0	25	120	0	0	Right - origin of primary	1361058
Male	2016	Asian or Pacific Islander	C34.3-Lower lobe, lung	8260/3: Papillary adenocarcinoma, NOS	21	None/Unknown	Yes	0	998	Lung and Bronchus	22	Dead	2nd of 2 or more primaries	No	No	2	2	0	Hospital inpatient/outpatient or clinic	Married (including common law)	Moderately differentiated; Grade II	50-54 years	0	98	Blank(s)	Blank(s)	Blank(s)	Blank(s)	Blank(s)	Blank(s)	Blank(s)	Blank(s)	Left - origin of primary	1361058
Female	2015	White	C34.1-Upper lobe, lung	8255/3: Adenocarcinoma with mixed subtypes	33	None/Unknown	No/Unknown	0	0	Alive	56	Alive	1st of 2 or more primaries	Yes	Yes	1	2	0	Hospital inpatient/outpatient or clinic	Widowed	Poorly differentiated; Grade III	75-79 years	13	0	IA	T1	N0	M0	15	100	0	0	Right - origin of primary	1361271
Female	2017	White	C34.3-Lower lobe, lung	8140/3: Adenocarcinoma, NOS	21	None/Unknown	No/Unknown	0	0	Alive	32	Alive	2nd of 2 or more primaries	No	Yes	2	2	0	Hospital inpatient/outpatient or clinic	Widowed	Moderately differentiated; Grade II	80-84 years	0	98	Blank(s)	Blank(s)	Blank(s)	Blank(s)	Blank(s)	Blank(s)	Blank(s)	Blank(s)	Left - origin of primary	1361271
Male	2015	White	C34.3-Lower lobe, lung	8140/3: Adenocarcinoma, NOS	33	None/Unknown	No/Unknown	0	0	Alive	57	Alive	1st of 2 or more primaries	Yes	Yes	1	2	0	Hospital inpatient/outpatient or clinic	Married (including common law)	Well differentiated; Grade I	60-64 years	7	0	IA	T1	N0	M0	8	100	0	0	Left - origin of primary	1362298
Male	2016	White	C34.2-Middle lobe, lung	8260/3: Papillary adenocarcinoma, NOS	0	Beam radiation	No/Unknown	0	998	Alive	36	Alive	2nd of 2 or more primaries	No	No	2	2	0	Hospital inpatient/outpatient or clinic	Married (including common law)	Unknown	60-64 years	0	98	Blank(s)	Blank(s)	Blank(s)	Blank(s)	Blank(s)	Blank(s)	Blank(s)	Blank(s)	Right - origin of primary	1362298
Male	2015	White	C34.1-Upper lobe, lung	8070/3: Squamous cell carcinoma, NOS	33	None/Unknown	Yes	0	40	Alive	59	Alive	1st of 2 or more primaries	Yes	Yes	1	2	0	Hospital inpatient/outpatient or clinic	Married (including common law)	Poorly differentiated; Grade III	70-74 years	7	0	IIB	T3	N0	M0	64	600	0	0	Right - origin of primary	1363613
Male	2018	White	C34.1-Upper lobe, lung	8070/3: Squamous cell carcinoma, NOS	21	None/Unknown	No/Unknown	Blank(s)	Blank(s)	Alive	19	Alive	2nd of 2 or more primaries	No	No	2	2	0	Hospital inpatient/outpatient or clinic	Unknown	Blank(s)	70-74 years	12	0	Blank(s)	Blank(s)	Blank(s)	Blank(s)	Blank(s)	Blank(s)	Blank(s)	Blank(s)	Left - origin of primary	1363613
Female	2015	White	C34.1-Upper lobe, lung	8140/3: Adenocarcinoma, NOS	33	None/Unknown	No/Unknown	0	0	Alive	53	Alive	1st of 2 or more primaries	Yes	Yes	1	2	0	Hospital inpatient/outpatient or clinic	Divorced	Moderately differentiated; Grade II	60-64 years	8	0	IA	T1	N0	M0	30	100	0	0	Right - origin of primary	1369411
Female	2015	White	C34.3-Lower lobe, lung	8140/3: Adenocarcinoma, NOS	33	None/Unknown	No/Unknown	0	0	Alive	53	Alive	2nd of 2 or more primaries	No	No	2	2	0	Hospital inpatient/outpatient or clinic	Unknown	Moderately differentiated; Grade II	60-64 years	8	0	IA	T1	N0	M0	30	100	0	0	Left - origin of primary	1369411
Female	2015	Black	C34.1-Upper lobe, lung	8140/3: Adenocarcinoma, NOS	33	None/Unknown	No/Unknown	0	20	Alive	54	Alive	1st of 2 or more primaries	Yes	Yes	1	2	0	Hospital inpatient/outpatient or clinic	Widowed	Well differentiated; Grade I	60-64 years	14	0	IB	T2	N0	M0	22	420	0	0	Right - origin of primary	1376214
Female	2019	Black	C34.1-Upper lobe, lung	8140/3: Adenocarcinoma, NOS	0	Beam radiation	Yes	Blank(s)	Blank(s)	Alive	11	Alive	2nd of 2 or more primaries	No	No	2	2	0	Hospital inpatient/outpatient or clinic	Divorced	Blank(s)	65-69 years	0	98	Blank(s)	Blank(s)	Blank(s)	Blank(s)	Blank(s)	Blank(s)	Blank(s)	Blank(s)	Left - origin of primary	1376214
Female	2015	White	C34.3-Lower lobe, lung	8140/3: Adenocarcinoma, NOS	33	Beam radiation	Yes	0	0	Alive	53	Alive	1st of 2 or more primaries	Yes	Yes	1	4	0	Hospital inpatient/outpatient or clinic	Married (including common law)	Moderately differentiated; Grade II	65-69 years	3	1	IIB	T2	N1	M0	77	100	100	0	Right - origin of primary	1376258
Female	2015	White	C34.9-Lung, NOS	8046/3: Non-small cell carcinoma	30	Beam radiation	Yes	999	999	Alive	53	Alive	2nd of 2 or more primaries	No	Yes	2	4	0	Hospital inpatient/outpatient or clinic	Married (including common law)	Unknown	65-69 years	0	98	UNK Stage	TX	NX	MX	999	999	999	99	Paired site, but no information concerning laterality	1376258
Female	2015	White	C73.9-Thyroid gland	8260/3: Papillary adenocarcinoma, NOS	80	Radioisotopes (1988+)	No/Unknown	20	Blank(s)	Alive	49	Alive	3rd of 3 or more primaries	No	Yes	3	4	0	Hospital inpatient/outpatient or clinic	Married (including common law)	Unknown	65-69 years	0	98	UNK Stage	TX	NX	M0	999	200	999	0	Not a paired site	1376258
Female	2017	White	C34.3-Lower lobe, lung	8140/3: Adenocarcinoma, NOS	0	None/Unknown	No/Unknown	0	998	Alive	30	Alive	4th of 4 or more primaries	No	No	4	4	0	Hospital inpatient/outpatient or clinic	Married (including common law)	Moderately differentiated; Grade II	65-69 years	0	98	Blank(s)	Blank(s)	Blank(s)	Blank(s)	Blank(s)	Blank(s)	Blank(s)	Blank(s)	Left - origin of primary	1376258
Female	2015	Black	C34.3-Lower lobe, lung	8013/3: Large cell neuroendocrine carcinoma	33	None/Unknown	No/Unknown	0	0	Alive	53	Alive	1st of 2 or more primaries	Yes	Yes	1	3	0	Hospital inpatient/outpatient or clinic	Separated	Poorly differentiated; Grade III	70-74 years	27	0	IA	T1	N0	M0	21	100	0	0	Left - origin of primary	1376686
Female	2016	Black	C34.1-Upper lobe, lung	8070/3: Squamous cell carcinoma, NOS	21	None/Unknown	No/Unknown	0	0	Alive	44	Alive	2nd of 2 or more primaries	No	No	2	3	0	Hospital inpatient/outpatient or clinic	Separated	Moderately differentiated; Grade II	70-74 years	0	98	Blank(s)	Blank(s)	Blank(s)	Blank(s)	Blank(s)	Blank(s)	Blank(s)	Blank(s)	Right - origin of primary	1376686
Female	2019	Black	C34.9-Lung, NOS	8140/3: Adenocarcinoma, NOS	0	Beam radiation	Yes	Blank(s)	Blank(s)	Alive	8	Alive	3rd of 3 or more primaries	No	Yes	3	3	0	Hospital inpatient/outpatient or clinic	Separated	Blank(s)	70-74 years	6	1	Blank(s)	Blank(s)	Blank(s)	Blank(s)	Blank(s)	Blank(s)	Blank(s)	Blank(s)	Left - origin of primary	1376686
Male	2015	White	C34.1-Upper lobe, lung	8140/3: Adenocarcinoma, NOS	33	None/Unknown	Yes	0	0	Lung and Bronchus	10	Dead	1st of 2 or more primaries	Yes	Yes	1	2	0	Hospital inpatient/outpatient or clinic	Divorced	Well differentiated; Grade I	60-64 years	17	2	IIB	T2	N1	M0	52	460	100	0	Left - origin of primary	1378504
Male	2015	White	C34.2-Middle lobe, lung	8000/3: Neoplasm, malignant	30	None/Unknown	No/Unknown	0	998	Lung and Bronchus	9	Dead	2nd of 2 or more primaries	No	No	2	2	0	Hospital inpatient/outpatient or clinic	Married (including common law)	Unknown	60-64 years	0	98	IB	T2	N0	M0	43	100	0	0	Right - origin of primary	1378504
Male	2015	White	C34.1-Upper lobe, lung	8140/3: Adenocarcinoma, NOS	30	None/Unknown	No/Unknown	0	0	Lung and Bronchus	34	Dead	1st of 2 or more primaries	Yes	Yes	1	2	0	Hospital inpatient/outpatient or clinic	Single (never married)	Moderately differentiated; Grade II	55-59 years	0	98	IA	T1	N0	M0	21	100	0	0	Left - origin of primary	1380496
Male	2015	White	C34.2-Middle lobe, lung	8240/3: Carcinoid tumor, NOS	30	None/Unknown	No/Unknown	0	0	Lung and Bronchus	33	Dead	2nd of 2 or more primaries	No	Yes	2	2	0	Hospital inpatient/outpatient or clinic	Single (never married)	Well differentiated; Grade I	55-59 years	0	98	NA	NA	NA	NA	10	100	0	0	Right - origin of primary	1380496
Female	2015	White	C34.1-Upper lobe, lung	8140/3: Adenocarcinoma, NOS	33	None/Unknown	No/Unknown	10	0	Miscellaneous Malignant Cancer	53	Dead	1st of 2 or more primaries	Yes	Yes	1	3	0	Hospital inpatient/outpatient or clinic	Single (never married)	Poorly differentiated; Grade III	60-64 years	11	0	IIIB	T4	N0	M0	25	120	0	0	Left - origin of primary	1381298
Female	2015	White	C34.3-Lower lobe, lung	8140/3: Adenocarcinoma, NOS	21	None/Unknown	No/Unknown	0	0	Miscellaneous Malignant Cancer	51	Dead	2nd of 2 or more primaries	No	No	2	3	0	Hospital inpatient/outpatient or clinic	Single (never married)	Moderately differentiated; Grade II	60-64 years	11	0	IA	T1	N0	M0	12	115	0	0	Left - origin of primary	1381298
Female	2019	White	C34.1-Upper lobe, lung	8140/3: Adenocarcinoma, NOS	0	Beam radiation	No/Unknown	Blank(s)	Blank(s)	Miscellaneous Malignant Cancer	2	Dead	3rd of 3 or more primaries	No	No	3	3	0	Hospital inpatient/outpatient or clinic	Separated	Blank(s)	65-69 years	0	98	Blank(s)	Blank(s)	Blank(s)	Blank(s)	Blank(s)	Blank(s)	Blank(s)	Blank(s)	Right - origin of primary	1381298
Male	2015	Asian or Pacific Islander	C34.3-Lower lobe, lung	8140/3: Adenocarcinoma, NOS	33	None/Unknown	No/Unknown	0	0	Alive	49	Alive	1st of 2 or more primaries	Yes	Yes	1	2	0	Hospital inpatient/outpatient or clinic	Single (never married)	Moderately differentiated; Grade II	55-59 years	5	0	IA	T1	N0	M0	28	100	0	0	Right - origin of primary	1386412
Male	2017	Asian or Pacific Islander	C34.1-Upper lobe, lung	8255/3: Adenocarcinoma with mixed subtypes	21	None/Unknown	No/Unknown	0	0	Alive	33	Alive	2nd of 2 or more primaries	No	Yes	2	2	0	Hospital inpatient/outpatient or clinic	Single (never married)	Moderately differentiated; Grade II	55-59 years	0	98	Blank(s)	Blank(s)	Blank(s)	Blank(s)	Blank(s)	Blank(s)	Blank(s)	Blank(s)	Right - origin of primary	1386412
Male	2015	Asian or Pacific Islander	C34.3-Lower lobe, lung	8140/3: Adenocarcinoma, NOS	33	None/Unknown	No/Unknown	0	0	Lung and Bronchus	31	Dead	1st of 2 or more primaries	Yes	Yes	1	2	0	Hospital inpatient/outpatient or clinic	Married (including common law)	Moderately differentiated; Grade II	65-69 years	24	0	IA	T1	N0	M0	15	100	0	0	Left - origin of primary	1386974
Male	2018	Asian or Pacific Islander	C34.1-Upper lobe, lung	8070/3: Squamous cell carcinoma, NOS	0	Beam radiation	Yes	Blank(s)	Blank(s)	Lung and Bronchus	6	Dead	2nd of 2 or more primaries	No	Yes	2	2	0	Hospital inpatient/outpatient or clinic	Married (including common law)	Blank(s)	65-69 years	0	98	Blank(s)	Blank(s)	Blank(s)	Blank(s)	Blank(s)	Blank(s)	Blank(s)	Blank(s)	Right - origin of primary	1386974
Female	2015	Asian or Pacific Islander	C34.3-Lower lobe, lung	8140/3: Adenocarcinoma, NOS	33	None/Unknown	No/Unknown	0	10	Alive	49	Alive	1st of 2 or more primaries	Yes	Yes	1	2	0	Hospital inpatient/outpatient or clinic	Divorced	Moderately differentiated; Grade II	65-69 years	5	0	IB	T2	N0	M0	30	420	0	0	Right - origin of primary	1403773
Female	2018	Asian or Pacific Islander	C34.1-Upper lobe, lung	8140/3: Adenocarcinoma, NOS	0	None/Unknown	No/Unknown	Blank(s)	Blank(s)	Alive	23	Alive	2nd of 2 or more primaries	No	No	2	2	0	Hospital inpatient/outpatient or clinic	Married (including common law)	Blank(s)	65-69 years	0	98	Blank(s)	Blank(s)	Blank(s)	Blank(s)	Blank(s)	Blank(s)	Blank(s)	Blank(s)	Left - origin of primary	1403773
Female	2015	Black	C34.3-Lower lobe, lung	8140/3: Adenocarcinoma, NOS	33	None/Unknown	No/Unknown	0	0	Alive	57	Alive	1st of 2 or more primaries	Yes	Yes	1	2	0	Hospital inpatient/outpatient or clinic	Divorced	Moderately differentiated; Grade II	60-64 years	1	0	IA	T1	N0	M0	15	100	0	0	Left - origin of primary	1411074
Female	2018	Black	C34.1-Upper lobe, lung	8010/3: Carcinoma, NOS	0	Beam radiation	No/Unknown	Blank(s)	Blank(s)	Alive	20	Alive	2nd of 2 or more primaries	No	No	2	2	0	Hospital inpatient/outpatient or clinic	Unknown	Blank(s)	65-69 years	0	98	Blank(s)	Blank(s)	Blank(s)	Blank(s)	Blank(s)	Blank(s)	Blank(s)	Blank(s)	Right - origin of primary	1411074
Female	2012	White	C34.1-Upper lobe, lung	8140/3: Adenocarcinoma, NOS	33	None/Unknown	No/Unknown	0	20	Alive	73	Alive	1st of 2 or more primaries	Yes	Yes	2	2	0	Hospital inpatient/outpatient or clinic	Married (including common law)	Moderately differentiated; Grade II	60-64 years	5	0	IB	T2	N0	M0	21	420	0	0	Left - origin of primary	4829232
Female	2017	White	C34.3-Lower lobe, lung	8250/3: Bronchiolo-alveolar adenocarcinoma, NOS	21	None/Unknown	No/Unknown	0	0	Alive	9	Alive	2nd of 2 or more primaries	No	Yes	3	2	0	Hospital inpatient/outpatient or clinic	Married (including common law)	Unknown	65-69 years	0	98	Blank(s)	Blank(s)	Blank(s)	Blank(s)	Blank(s)	Blank(s)	Blank(s)	Blank(s)	Left - origin of primary	4829232
Female	2009	White	C34.1-Upper lobe, lung	8550/3: Acinar cell carcinoma	33	None/Unknown	No/Unknown	0	Blank(s)	Lung and Bronchus	116	Dead	1st of 2 or more primaries	Yes	Yes	2	2	0	Hospital inpatient/outpatient or clinic	Widowed	Well differentiated; Grade I	85+ years	97	0	IV	T2	N0	M1	38	100	0	35	Right - origin of primary	4948608
Female	2009	White	C34.3-Lower lobe, lung	8250/3: Bronchiolo-alveolar adenocarcinoma, NOS	0	None/Unknown	No/Unknown	0	Blank(s)	Lung and Bronchus	116	Dead	2nd of 2 or more primaries	No	Yes	3	2	0	Hospital inpatient/outpatient or clinic	Widowed	Well differentiated; Grade I	85+ years	0	98	IV	T1	N0	M1	20	100	0	35	Left - origin of primary	4948608
Female	2015	White	C34.1-Upper lobe, lung	8140/3: Adenocarcinoma, NOS	30	None/Unknown	No/Unknown	0	0	Alive	50	Alive	1st of 2 or more primaries	Yes	Yes	2	2	0	Hospital inpatient/outpatient or clinic	Married (including common law)	Moderately differentiated; Grade II	80-84 years	5	0	IB	T2	N0	M0	18	410	0	0	Right - origin of primary	5087433
Female	2019	White	C34.2-Middle lobe, lung	8000/3: Neoplasm, malignant	0	Beam radiation	No/Unknown	Blank(s)	Blank(s)	Alive	11	Alive	2nd of 2 or more primaries	No	No	3	2	0	Hospital inpatient/outpatient or clinic	Married (including common law)	Blank(s)	80-84 years	0	98	Blank(s)	Blank(s)	Blank(s)	Blank(s)	Blank(s)	Blank(s)	Blank(s)	Blank(s)	Right - origin of primary	5087433
Female	2004	White	C34.1-Upper lobe, lung	8260/3: Papillary adenocarcinoma, NOS	30	None/Unknown	No/Unknown	988	Blank(s)	Lung and Bronchus	181	Dead	1st of 2 or more primaries	Yes	Yes	1	2	0	Hospital inpatient/outpatient or clinic	Widowed	Well differentiated; Grade I	60-64 years	4	0	IA	T1	N0	M0	15	100	0	0	Left - origin of primary	5367706
Female	2019	White	C34.2-Middle lobe, lung	8140/3: Adenocarcinoma, NOS	0	None/Unknown	No/Unknown	Blank(s)	Blank(s)	Lung and Bronchus	1	Dead	2nd of 2 or more primaries	No	No	2	2	0	Hospital inpatient/outpatient or clinic	Widowed	Blank(s)	75-79 years	0	98	Blank(s)	Blank(s)	Blank(s)	Blank(s)	Blank(s)	Blank(s)	Blank(s)	Blank(s)	Right - origin of primary	5367706
Female	2004	White	C34.3-Lower lobe, lung	8250/3: Bronchiolo-alveolar adenocarcinoma, NOS	33	None/Unknown	No/Unknown	988	Blank(s)	Alive	188	Alive	1st of 2 or more primaries	Yes	Yes	1	3	0	Hospital inpatient/outpatient or clinic	Married (including common law)	Well differentiated; Grade I	65-69 years	9	0	IB	T2	N0	M0	28	450	0	0	Right - origin of primary	5368152
Female	2008	White	C34.1-Upper lobe, lung	8250/3: Bronchiolo-alveolar adenocarcinoma, NOS	21	None/Unknown	No/Unknown	988	Blank(s)	Alive	132	Alive	2nd of 2 or more primaries	No	No	2	3	0	Hospital inpatient/outpatient or clinic	Married (including common law)	Well differentiated; Grade I	70-74 years	0	98	IA	T1	N0	M0	10	100	0	0	Right - origin of primary	5368152
Female	2018	White	C34.1-Upper lobe, lung	In situ	0	Beam radiation	Yes	Blank(s)	Blank(s)	Alive	22	Alive	3rd of 3 or more primaries	No	Excluded from IARC multiple primary algorithm due to behavior	3	3	0	Hospital inpatient/outpatient or clinic	Married (including common law)	Blank(s)	75-79 years	0	98	Blank(s)	Blank(s)	Blank(s)	Blank(s)	Blank(s)	Blank(s)	Blank(s)	Blank(s)	Right - origin of primary	5368152
Female	2004	White	C34.1-Upper lobe, lung	8070/3: Squamous cell carcinoma, NOS	30	None/Unknown	Yes	988	Blank(s)	Lung and Bronchus	148	Dead	1st of 2 or more primaries	Yes	Yes	1	3	0	Hospital inpatient/outpatient or clinic	Married (including common law)	Poorly differentiated; Grade III	65-69 years	7	1	IIB	T2	N1	M0	61	100	100	0	Right - origin of primary	5370338
Female	2011	White	C34.1-Upper lobe, lung	8140/3: Adenocarcinoma, NOS	0	Beam radiation	Yes	0	998	Lung and Bronchus	64	Dead	2nd of 2 or more primaries	No	Yes	2	3	0	Hospital inpatient/outpatient or clinic	Widowed	Poorly differentiated; Grade III	75-79 years	95	95	IIIB	T1	N3	M0	11	300	600	0	Left - origin of primary	5370338
Female	2013	White	C34.1-Upper lobe, lung	8070/3: Squamous cell carcinoma, NOS	12	None/Unknown	No/Unknown	0	998	Lung and Bronchus	49	Dead	3rd of 3 or more primaries	No	No	3	3	0	Hospital inpatient/outpatient or clinic	Widowed	Moderately differentiated; Grade II	75-79 years	0	98	IA	T1	N0	M0	25	100	0	0	Left - origin of primary	5370338
Female	2004	White	C34.2-Middle lobe, lung	8260/3: Papillary adenocarcinoma, NOS	30	Beam radiation	Yes	988	Blank(s)	Lung and Bronchus	17	Dead	1st of 2 or more primaries	Yes	Yes	1	2	0	Hospital inpatient/outpatient or clinic	Married (including common law)	Moderately differentiated; Grade II	60-64 years	3	1	IIIA	T2	N2	M0	32	450	200	0	Right - origin of primary	5370437
Female	2004	White	C34.1-Upper lobe, lung	8250/3: Bronchiolo-alveolar adenocarcinoma, NOS	30	Beam radiation	No/Unknown	988	Blank(s)	Lung and Bronchus	17	Dead	2nd of 2 or more primaries	No	Yes	2	2	0	Hospital inpatient/outpatient or clinic	Married (including common law)	Moderately differentiated; Grade II	60-64 years	4	1	IIA	T1	N1	M0	25	100	100	0	Right - origin of primary	5370437
Male	2004	Black	C34.3-Lower lobe, lung	8070/3: Squamous cell carcinoma, NOS	30	None/Unknown	No/Unknown	0	Blank(s)	Chronic Obstructive Pulmonary Disease and Allied Cond	62	Dead	1st of 2 or more primaries	Yes	Yes	1	2	0	Hospital inpatient/outpatient or clinic	Married (including common law)	Poorly differentiated; Grade III	65-69 years	22	2	IIIB	T4	N2	M0	40	680	200	0	Right - origin of primary	5375603
Male	2004	Black	C34.3-Lower lobe, lung	8246/3: Neuroendocrine carcinoma, NOS	30	None/Unknown	No/Unknown	988	Blank(s)	Chronic Obstructive Pulmonary Disease and Allied Cond	61	Dead	2nd of 2 or more primaries	No	Yes	2	2	0	Hospital inpatient/outpatient or clinic	Married (including common law)	Unknown	65-69 years	0	98	IA	T1	N0	M0	4	100	0	0	Right - origin of primary	5375603
Male	2004	White	C34.1-Upper lobe, lung	8070/3: Squamous cell carcinoma, NOS	33	None/Unknown	No/Unknown	988	Blank(s)	Lung and Bronchus	167	Dead	1st of 2 or more primaries	Yes	Yes	1	3	0	Hospital inpatient/outpatient or clinic	Married (including common law)	Poorly differentiated; Grade III	45-49 years	16	0	IA	T1	N0	M0	25	100	0	0	Right - origin of primary	5378522
Male	2013	White	C34.1-Upper lobe, lung	8255/3: Adenocarcinoma with mixed subtypes	21	None/Unknown	No/Unknown	0	0	Lung and Bronchus	60	Dead	2nd of 2 or more primaries	No	Yes	2	3	0	Hospital inpatient/outpatient or clinic	Unknown	Moderately differentiated; Grade II	55-59 years	0	98	IA	T1	N0	M0	13	100	0	0	Left - origin of primary	5378522
Male	2016	White	C34.3-Lower lobe, lung	8041/3: Small cell carcinoma, NOS	21	None/Unknown	Yes	0	0	Lung and Bronchus	21	Dead	3rd of 3 or more primaries	No	No	3	3	0	Hospital inpatient/outpatient or clinic	Married (including common law)	Unknown	55-59 years	1	1	Blank(s)	Blank(s)	Blank(s)	Blank(s)	Blank(s)	Blank(s)	Blank(s)	Blank(s)	Left - origin of primary	5378522
Female	2004	White	C34.3-Lower lobe, lung	8560/3: Adenosquamous carcinoma	30	None/Unknown	Yes	988	Blank(s)	Lung and Bronchus	149	Dead	1st of 2 or more primaries	Yes	Yes	1	4	0	Hospital inpatient/outpatient or clinic	Married (including common law)	Moderately differentiated; Grade II	65-69 years	6	0	IA	T1	N0	M0	15	100	0	0	Left - origin of primary	5379048
Female	2004	White	C34.1-Upper lobe, lung	8046/3: Non-small cell carcinoma	33	None/Unknown	No/Unknown	988	Blank(s)	Lung and Bronchus	149	Dead	2nd of 2 or more primaries	No	No	2	4	0	Hospital inpatient/outpatient or clinic	Married (including common law)	Poorly differentiated; Grade III	65-69 years	11	0	IB	T2	N0	M0	35	100	0	0	Right - origin of primary	5379048
Female	2010	White	C34.1-Upper lobe, lung	8010/3: Carcinoma, NOS	0	Beam radiation	No/Unknown	0	998	Lung and Bronchus	73	Dead	3rd of 3 or more primaries	No	No	3	4	0	Hospital inpatient/outpatient or clinic	Married (including common law)	Unknown	70-74 years	0	98	IA	T1	N0	M0	12	100	0	0	Left - origin of primary	5379048
Female	2014	White	C34.3-Lower lobe, lung	8070/3: Squamous cell carcinoma, NOS	0	Beam radiation	No/Unknown	0	998	Lung and Bronchus	33	Dead	4th of 4 or more primaries	No	Yes	4	4	0	Hospital inpatient/outpatient or clinic	Married (including common law)	Unknown	75-79 years	0	98	IA	T1	N0	M0	15	100	0	0	Right - origin of primary	5379048
Female	2004	White	C34.1-Upper lobe, lung	8250/3: Bronchiolo-alveolar adenocarcinoma, NOS	33	None/Unknown	Yes	988	Blank(s)	Lung and Bronchus	61	Dead	1st of 2 or more primaries	Yes	Yes	1	2	0	Hospital inpatient/outpatient or clinic	Married (including common law)	Well differentiated; Grade I	45-49 years	11	0	IIIB	T4	N0	M0	20	750	0	0	Left - origin of primary	5380446
Female	2007	White	C34.3-Lower lobe, lung	8140/3: Adenocarcinoma, NOS	46	None/Unknown	No/Unknown	988	Blank(s)	Lung and Bronchus	32	Dead	2nd of 2 or more primaries	No	Yes	2	2	0	Hospital inpatient/outpatient or clinic	Married (including common law)	Moderately differentiated; Grade II	45-49 years	7	0	IIB	T3	N0	M0	20	600	0	0	Left - origin of primary	5380446
Female	2004	White	C34.1-Upper lobe, lung	8255/3: Adenocarcinoma with mixed subtypes	33	Beam radiation	Yes	988	Blank(s)	Lung and Bronchus	142	Dead	1st of 2 or more primaries	Yes	Yes	1	2	0	Hospital inpatient/outpatient or clinic	Single (never married)	Well differentiated; Grade I	55-59 years	20	2	IIB	T2	N1	M0	40	100	100	0	Left - origin of primary	5380788
Female	2010	White	C34.3-Lower lobe, lung	8550/3: Acinar cell carcinoma	21	None/Unknown	Yes	0	0	Lung and Bronchus	72	Dead	2nd of 2 or more primaries	No	Yes	2	2	0	Hospital inpatient/outpatient or clinic	Single (never married)	Moderately differentiated; Grade II	60-64 years	0	98	IA	T1	N0	M0	13	100	0	0	Right - origin of primary	5380788
Male	2004	White	C34.3-Lower lobe, lung	8255/3: Adenocarcinoma with mixed subtypes	33	None/Unknown	Yes	988	Blank(s)	Lung and Bronchus	130	Dead	1st of 2 or more primaries	Yes	Yes	1	2	0	Hospital inpatient/outpatient or clinic	Married (including common law)	Well differentiated; Grade I	65-69 years	97	0	IA	T1	N0	M0	12	100	0	0	Right - origin of primary	5381506
Male	2014	White	C34.3-Lower lobe, lung	8140/3: Adenocarcinoma, NOS	0	None/Unknown	Yes	0	998	Lung and Bronchus	9	Dead	2nd of 2 or more primaries	No	Yes	2	2	0	Other hospital outpatient unit or surgery center (2006+)	Married (including common law)	Unknown	75-79 years	0	98	IV	T1	N1	M1	21	125	100	40	Right - origin of primary	5381506
Male	2004	White	C34.3-Lower lobe, lung	8255/3: Adenocarcinoma with mixed subtypes	33	None/Unknown	No/Unknown	988	Blank(s)	Chronic Obstructive Pulmonary Disease and Allied Cond	73	Dead	1st of 2 or more primaries	Yes	Yes	1	2	0	Hospital inpatient/outpatient or clinic	Married (including common law)	Poorly differentiated; Grade III	60-64 years	17	0	IA	T1	N0	M0	12	100	0	0	Left - origin of primary	5381727
Male	2010	White	C34.1-Upper lobe, lung	8071/3: Squamous cell carcinoma, keratinizing, NOS	0	Beam radiation	Yes	0	40	Chronic Obstructive Pulmonary Disease and Allied Cond	8	Dead	2nd of 2 or more primaries	No	Yes	2	2	0	Hospital inpatient/outpatient or clinic	Married (including common law)	Unknown	65-69 years	0	98	IIB	T3	N0	M0	40	730	0	0	Left - origin of primary	5381727
Female	2004	White	C34.2-Middle lobe, lung	8250/3: Bronchiolo-alveolar adenocarcinoma, NOS	30	None/Unknown	No/Unknown	988	Blank(s)	Diseases of Heart	183	Dead	1st of 2 or more primaries	Yes	Yes	1	2	0	Hospital inpatient/outpatient or clinic	Widowed	Moderately differentiated; Grade II	75-79 years	1	0	IB	T2	N0	M0	50	450	0	0	Right - origin of primary	5382375
Female	2019	White	C34.9-Lung, NOS	8010/3: Carcinoma, NOS	0	None/Unknown	No/Unknown	Blank(s)	Blank(s)	Diseases of Heart	1	Dead	2nd of 2 or more primaries	No	No	2	2	0	Hospital inpatient/outpatient or clinic	Widowed	Blank(s)	85+ years	0	98	Blank(s)	Blank(s)	Blank(s)	Blank(s)	Blank(s)	Blank(s)	Blank(s)	Blank(s)	Right - origin of primary	5382375
Male	2004	White	C34.1-Upper lobe, lung	8070/3: Squamous cell carcinoma, NOS	33	None/Unknown	Yes	988	Blank(s)	Lung and Bronchus	155	Dead	1st of 2 or more primaries	Yes	Yes	1	2	0	Hospital inpatient/outpatient or clinic	Married (including common law)	Moderately differentiated; Grade II	55-59 years	9	0	IB	T2	N0	M0	15	450	0	0	Left - origin of primary	5382599
Male	2015	White	C34.1-Upper lobe, lung	8071/3: Squamous cell carcinoma, keratinizing, NOS	0	Beam radiation	Yes	0	998	Lung and Bronchus	21	Dead	2nd of 2 or more primaries	No	No	2	2	0	Hospital inpatient/outpatient or clinic	Married (including common law)	Moderately differentiated; Grade II	70-74 years	95	0	IB	T2	N0	M0	999	220	0	0	Right - origin of primary	5382599
Female	2004	White	C34.1-Upper lobe, lung	8140/3: Adenocarcinoma, NOS	33	None/Unknown	No/Unknown	988	Blank(s)	Lung and Bronchus	29	Dead	1st of 2 or more primaries	Yes	Yes	1	2	0	Hospital inpatient/outpatient or clinic	Divorced	Poorly differentiated; Grade III	55-59 years	4	0	IA	T1	N0	M0	14	100	0	0	Left - origin of primary	5382648
Female	2005	White	C34.1-Upper lobe, lung	8140/3: Adenocarcinoma, NOS	21	None/Unknown	No/Unknown	988	Blank(s)	Lung and Bronchus	20	Dead	2nd of 2 or more primaries	No	No	2	2	0	Hospital inpatient/outpatient or clinic	Divorced	Moderately differentiated; Grade II	60-64 years	0	98	IA	T1	N0	M0	21	100	0	0	Right - origin of primary	5382648
Female	2004	White	C34.3-Lower lobe, lung	8140/3: Adenocarcinoma, NOS	33	None/Unknown	No/Unknown	988	Blank(s)	Alive	185	Alive	1st of 2 or more primaries	Yes	Yes	1	2	0	Hospital inpatient/outpatient or clinic	Married (including common law)	Moderately differentiated; Grade II	65-69 years	6	0	IB	T2	N0	M0	9	450	0	0	Right - origin of primary	5382909
Female	2017	White	C34.1-Upper lobe, lung	8140/3: Adenocarcinoma, NOS	33	None/Unknown	No/Unknown	0	10	Alive	25	Alive	2nd of 2 or more primaries	No	No	2	2	0	Hospital inpatient/outpatient or clinic	Married (including common law)	Unknown	75-79 years	3	0	Blank(s)	Blank(s)	Blank(s)	Blank(s)	Blank(s)	Blank(s)	Blank(s)	Blank(s)	Left - origin of primary	5382909
Female	2004	White	C34.1-Upper lobe, lung	8250/3: Bronchiolo-alveolar adenocarcinoma, NOS	33	None/Unknown	No/Unknown	988	Blank(s)	Lung and Bronchus	141	Dead	1st of 2 or more primaries	Yes	Yes	1	2	0	Hospital inpatient/outpatient or clinic	Married (including common law)	Poorly differentiated; Grade III	75-79 years	16	2	IIIA	T1	N2	M0	27	100	200	0	Right - origin of primary	5383034
Female	2014	White	C34.3-Lower lobe, lung	8140/3: Adenocarcinoma, NOS	0	None/Unknown	No/Unknown	0	998	Lung and Bronchus	27	Dead	2nd of 2 or more primaries	No	Yes	2	2	0	Hospital inpatient/outpatient or clinic	Widowed	Unknown	85+ years	0	98	IV	TX	N3	M1	20	999	600	51	Left - origin of primary	5383034
Male	2004	White	C34.3-Lower lobe, lung	8070/3: Squamous cell carcinoma, NOS	33	None/Unknown	No/Unknown	988	Blank(s)	Chronic Obstructive Pulmonary Disease and Allied Cond	123	Dead	1st of 2 or more primaries	Yes	Yes	1	2	0	Hospital inpatient/outpatient or clinic	Widowed	Poorly differentiated; Grade III	80-84 years	97	0	IA	T1	N0	M0	27	100	0	0	Left - origin of primary	5383400
Male	2011	White	C34.3-Lower lobe, lung	8070/3: Squamous cell carcinoma, NOS	0	Beam radiation	No/Unknown	0	998	Chronic Obstructive Pulmonary Disease and Allied Cond	39	Dead	2nd of 2 or more primaries	No	No	2	2	0	Hospital inpatient/outpatient or clinic	Married (including common law)	Poorly differentiated; Grade III	85+ years	0	98	IA	T1	N0	M0	16	100	0	0	Right - origin of primary	5383400
Male	2004	White	C34.1-Upper lobe, lung	8070/3: Squamous cell carcinoma, NOS	30	None/Unknown	No/Unknown	988	Blank(s)	Lung and Bronchus	78	Dead	1st of 2 or more primaries	Yes	Yes	1	2	0	Hospital inpatient/outpatient or clinic	Married (including common law)	Poorly differentiated; Grade III	80-84 years	14	1	IIB	T2	N1	M0	60	100	100	0	Left - origin of primary	5383472
Male	2009	White	C34.1-Upper lobe, lung	8070/3: Squamous cell carcinoma, NOS	21	None/Unknown	No/Unknown	0	Blank(s)	Lung and Bronchus	25	Dead	2nd of 2 or more primaries	No	No	2	2	0	Hospital inpatient/outpatient or clinic	Married (including common law)	Moderately differentiated; Grade II	85+ years	0	98	IA	T1	N0	M0	18	100	0	0	Right - origin of primary	5383472
Female	2004	White	C34.3-Lower lobe, lung	8140/3: Adenocarcinoma, NOS	30	None/Unknown	No/Unknown	988	Blank(s)	Alive	187	Alive	1st of 2 or more primaries	Yes	Yes	1	3	0	Hospital inpatient/outpatient or clinic	Widowed	Well differentiated; Grade I	50-54 years	8	0	IIIB	T4	N0	M0	21	650	0	0	Right - origin of primary	5383490
Female	2010	White	C34.8-Overlapping lesion of lung	8140/3: Adenocarcinoma, NOS	21	None/Unknown	Yes	20	40	Alive	111	Alive	2nd of 2 or more primaries	No	No	2	3	0	Hospital inpatient/outpatient or clinic	Widowed	Poorly differentiated; Grade III	55-59 years	0	98	IV	T3	N0	M1	30	600	0	0	Right - origin of primary	5383490
Female	2010	White	C34.2-Middle lobe, lung	8240/3: Carcinoid tumor, NOS	21	None/Unknown	No/Unknown	0	0	Alive	111	Alive	3rd of 3 or more primaries	No	Yes	3	3	0	Hospital inpatient/outpatient or clinic	Widowed	Unknown	55-59 years	0	98	NA	NA	NA	NA	2	100	0	0	Right - origin of primary	5383490
Female	2004	White	C34.1-Upper lobe, lung	8070/3: Squamous cell carcinoma, NOS	30	None/Unknown	No/Unknown	988	Blank(s)	Lung and Bronchus	20	Dead	1st of 2 or more primaries	Yes	Yes	1	2	0	Hospital inpatient/outpatient or clinic	Widowed	Moderately differentiated; Grade II	70-74 years	10	0	IB	T2	N0	M0	42	100	0	0	Left - origin of primary	5384105
Female	2005	White	C34.1-Upper lobe, lung	8246/3: Neuroendocrine carcinoma, NOS	21	None/Unknown	Yes	988	Blank(s)	Lung and Bronchus	14	Dead	2nd of 2 or more primaries	No	Yes	2	2	0	Hospital inpatient/outpatient or clinic	Widowed	Poorly differentiated; Grade III	70-74 years	0	98	IV	T2	N1	M1	9	450	100	40	Right - origin of primary	5384105
Female	2004	White	C34.1-Upper lobe, lung	8140/3: Adenocarcinoma, NOS	33	None/Unknown	No/Unknown	988	Blank(s)	Colon excluding Rectum	111	Dead	1st of 2 or more primaries	Yes	Yes	1	4	0	Hospital inpatient/outpatient or clinic	Married (including common law)	Poorly differentiated; Grade III	75-79 years	4	0	IB	T2	N0	M0	58	100	0	0	Left - origin of primary	5384688
Female	2004	White	C34.2-Middle lobe, lung	8240/3: Carcinoid tumor, NOS	21	None/Unknown	No/Unknown	988	Blank(s)	Colon excluding Rectum	109	Dead	2nd of 2 or more primaries	No	Yes	2	4	0	Hospital inpatient/outpatient or clinic	Married (including common law)	Unknown	75-79 years	0	98	NA	NA	NA	NA	8	100	0	0	Right - origin of primary	5384688
Female	2010	White	C18.2-Ascending colon	8140/3: Adenocarcinoma, NOS	0	None/Unknown	No/Unknown	10	400	Colon excluding Rectum	33	Dead	3rd of 3 or more primaries	No	Yes	3	4	0	Hospital inpatient/outpatient or clinic	Widowed	Moderately differentiated; Grade II	80-84 years	0	98	IIINOS	TX	N1	M0	50	999	300	0	Not a paired site	5384688
Female	2012	White	C54.1-Endometrium	8380/3: Endometrioid carcinoma	0	None/Unknown	No/Unknown	Blank(s)	998	Colon excluding Rectum	15	Dead	4th of 4 or more primaries	No	Yes	4	4	0	Hospital inpatient/outpatient or clinic	Widowed	Well differentiated; Grade I	80-84 years	0	98	IINOS	T2NOS	N0	M0	999	500	0	0	Not a paired site	5384688
Female	2004	White	C34.1-Upper lobe, lung	8250/3: Bronchiolo-alveolar adenocarcinoma, NOS	33	None/Unknown	No/Unknown	988	Blank(s)	Lung and Bronchus	127	Dead	1st of 2 or more primaries	Yes	Yes	1	2	0	Hospital inpatient/outpatient or clinic	Married (including common law)	Well differentiated; Grade I	70-74 years	7	0	IB	T2	N0	M0	25	450	0	0	Left - origin of primary	5385777
Female	2012	White	C34.1-Upper lobe, lung	8255/3: Adenocarcinoma with mixed subtypes	21	None/Unknown	No/Unknown	0	0	Lung and Bronchus	32	Dead	2nd of 2 or more primaries	No	No	2	2	0	Hospital inpatient/outpatient or clinic	Married (including common law)	Moderately differentiated; Grade II	80-84 years	97	0	IB	T2	N0	M0	32	100	0	0	Left - origin of primary	5385777
Female	2004	White	C34.1-Upper lobe, lung	8250/3: Bronchiolo-alveolar adenocarcinoma, NOS	30	None/Unknown	Yes	988	Blank(s)	Alive	185	Alive	1st of 2 or more primaries	Yes	Yes	1	2	0	Hospital inpatient/outpatient or clinic	Divorced	Poorly differentiated; Grade III	45-49 years	3	0	IB	T2	N0	M0	23	450	0	0	Left - origin of primary	5385807
Female	2018	White	C34.1-Upper lobe, lung	8560/3: Adenosquamous carcinoma	21	None/Unknown	No/Unknown	Blank(s)	Blank(s)	Alive	19	Alive	2nd of 2 or more primaries	No	No	2	2	0	Hospital inpatient/outpatient or clinic	Single (never married)	Blank(s)	60-64 years	4	0	Blank(s)	Blank(s)	Blank(s)	Blank(s)	Blank(s)	Blank(s)	Blank(s)	Blank(s)	Right - origin of primary	5385807
Female	2004	White	C34.3-Lower lobe, lung	8140/3: Adenocarcinoma, NOS	33	None/Unknown	No/Unknown	988	Blank(s)	Alive	136	Alive	1st of 2 or more primaries	Yes	Yes	1	2	0	Hospital inpatient/outpatient or clinic	Widowed	Poorly differentiated; Grade III	60-64 years	4	0	IB	T2	N0	M0	25	450	0	0	Right - origin of primary	5386056
Female	2014	White	C34.1-Upper lobe, lung	8140/3: Adenocarcinoma, NOS	0	Beam radiation	No/Unknown	0	998	Alive	17	Alive	2nd of 2 or more primaries	No	No	2	2	0	Hospital inpatient/outpatient or clinic	Married (including common law)	Poorly differentiated; Grade III	70-74 years	0	98	IA	T1	N0	M0	10	100	0	0	Left - origin of primary	5386056
Male	2004	White	C34.3-Lower lobe, lung	8012/3: Large cell carcinoma, NOS	33	None/Unknown	Yes	988	Blank(s)	Chronic Obstructive Pulmonary Disease and Allied Cond	108	Dead	1st of 2 or more primaries	Yes	Yes	1	2	0	Hospital inpatient/outpatient or clinic	Divorced	Undifferentiated; anaplastic; Grade IV	70-74 years	97	0	IA	T1	N0	M0	20	300	0	0	Right - origin of primary	5386446
Male	2009	White	C34.3-Lower lobe, lung	8046/3: Non-small cell carcinoma	0	Beam radiation	No/Unknown	10	Blank(s)	Chronic Obstructive Pulmonary Disease and Allied Cond	43	Dead	2nd of 2 or more primaries	No	No	2	2	0	Hospital inpatient/outpatient or clinic	Divorced	Unknown	75-79 years	0	98	IIIB	T4	N0	M0	999	300	0	0	Left - origin of primary	5386446
Female	2004	White	C34.1-Upper lobe, lung	8250/3: Bronchiolo-alveolar adenocarcinoma, NOS	33	None/Unknown	No/Unknown	988	Blank(s)	Lung and Bronchus	141	Dead	1st of 2 or more primaries	Yes	Yes	1	3	0	Hospital inpatient/outpatient or clinic	Married (including common law)	Well differentiated; Grade I	65-69 years	4	0	IA	T1	N0	M0	12	100	0	0	Right - origin of primary	5386596
Female	2010	White	C34.1-Upper lobe, lung	8246/3: Neuroendocrine carcinoma, NOS	22	None/Unknown	No/Unknown	0	0	Lung and Bronchus	61	Dead	2nd of 2 or more primaries	No	No	2	3	0	Hospital inpatient/outpatient or clinic	Married (including common law)	Poorly differentiated; Grade III	75-79 years	7	0	IA	T1	N0	M0	10	100	0	0	Left - origin of primary	5386596
Female	2016	White	C50.9-Breast, NOS	8000/3: Neoplasm, malignant	0	None/Unknown	No/Unknown	998	998	Lung and Bronchus	0	Dead	3rd of 3 or more primaries	No	Yes	3	3	0	Hospital inpatient/outpatient or clinic	Married (including common law)	Unknown	80-84 years	0	98	Blank(s)	Blank(s)	Blank(s)	Blank(s)	Blank(s)	Blank(s)	Blank(s)	Blank(s)	Left - origin of primary	5386596
Male	2004	White	C34.1-Upper lobe, lung	8890/3: Leiomyosarcoma, NOS	46	None/Unknown	No/Unknown	988	Blank(s)	Diseases of Heart	104	Dead	1st of 2 or more primaries	Yes	Yes	1	2	0	Hospital inpatient/outpatient or clinic	Unknown	Poorly differentiated; Grade III	60-64 years	97	0	NA	NA	NA	NA	47	100	0	0	Left - origin of primary	5386791
Male	2006	White	C34.3-Lower lobe, lung	8140/3: Adenocarcinoma, NOS	33	None/Unknown	No/Unknown	988	Blank(s)	Diseases of Heart	80	Dead	2nd of 2 or more primaries	No	Yes	2	2	0	Hospital inpatient/outpatient or clinic	Divorced	Moderately differentiated; Grade II	60-64 years	10	0	IA	T1	N0	M0	13	100	0	0	Left - origin of primary	5386791
Male	2004	White	C34.1-Upper lobe, lung	8046/3: Non-small cell carcinoma	30	Beam radiation	Yes	988	Blank(s)	Lung and Bronchus	25	Dead	1st of 2 or more primaries	Yes	Yes	1	3	0	Hospital inpatient/outpatient or clinic	Married (including common law)	Poorly differentiated; Grade III	55-59 years	6	0	IIIA	T1	N2	M0	25	100	200	0	Right - origin of primary	5386793
Male	2004	White	C34.3-Lower lobe, lung	8140/3: Adenocarcinoma, NOS	0	None/Unknown	No/Unknown	988	Blank(s)	Lung and Bronchus	25	Dead	2nd of 2 or more primaries	No	Yes	2	3	0	Hospital inpatient/outpatient or clinic	Married (including common law)	Poorly differentiated; Grade III	55-59 years	0	98	OCCULT	TX	N0	M0	999	999	0	0	Right - origin of primary	5386793
Male	2005	White	C34.3-Lower lobe, lung	8082/3: Lymphoepithelial carcinoma	21	None/Unknown	No/Unknown	988	Blank(s)	Lung and Bronchus	12	Dead	3rd of 3 or more primaries	No	Yes	3	3	0	Hospital inpatient/outpatient or clinic	Married (including common law)	Poorly differentiated; Grade III	60-64 years	0	98	IB	T2	N0	M0	18	450	0	0	Left - origin of primary	5386793
Female	2004	White	C34.2-Middle lobe, lung	8140/3: Adenocarcinoma, NOS	30	None/Unknown	No/Unknown	988	Blank(s)	Lung and Bronchus	163	Dead	1st of 2 or more primaries	Yes	Yes	1	2	0	Hospital inpatient/outpatient or clinic	Divorced	Moderately differentiated; Grade II	70-74 years	2	0	IB	T2	N0	M0	42	100	0	0	Right - origin of primary	5386853
Female	2018	White	C34.1-Upper lobe, lung	8140/3: Adenocarcinoma, NOS	0	Beam radiation	No/Unknown	Blank(s)	Blank(s)	Lung and Bronchus	2	Dead	2nd of 2 or more primaries	No	No	2	2	0	Hospital inpatient/outpatient or clinic	Single (never married)	Blank(s)	85+ years	95	95	Blank(s)	Blank(s)	Blank(s)	Blank(s)	Blank(s)	Blank(s)	Blank(s)	Blank(s)	Left - origin of primary	5386853
Male	2004	Asian or Pacific Islander	C34.1-Upper lobe, lung	8140/3: Adenocarcinoma, NOS	33	None/Unknown	No/Unknown	988	Blank(s)	Lung and Bronchus	75	Dead	1st of 2 or more primaries	Yes	Yes	1	3	0	Hospital inpatient/outpatient or clinic	Single (never married)	Moderately differentiated; Grade II	70-74 years	8	0	IIIB	T4	N0	M0	23	650	0	0	Right - origin of primary	5387552
Male	2010	Asian or Pacific Islander	C34.1-Upper lobe, lung	8255/3: Adenocarcinoma with mixed subtypes	33	None/Unknown	No/Unknown	0	10	Lung and Bronchus	1	Dead	2nd of 2 or more primaries	No	Yes	2	3	0	Hospital inpatient/outpatient or clinic	Single (never married)	Poorly differentiated; Grade III	75-79 years	98	6	IIIA	T2	N2	M0	33	420	200	0	Left - origin of primary	5387552
Male	2011	Asian or Pacific Islander	C34.1-Upper lobe, lung	8240/3: Carcinoid tumor, NOS	33	None/Unknown	No/Unknown	0	0	Lung and Bronchus	0	Dead	3rd of 3 or more primaries	No	No	3	3	0	Hospital inpatient/outpatient or clinic	Single (never married)	Unknown	75-79 years	16	0	NA	NA	NA	NA	2	100	0	0	Left - origin of primary	5387552
Female	2004	White	C34.1-Upper lobe, lung	8072/3: Squamous cell carcinoma, large cell, nonkeratinizing, NOS	30	None/Unknown	No/Unknown	988	Blank(s)	Lung and Bronchus	117	Dead	1st of 2 or more primaries	Yes	Yes	1	2	0	Hospital inpatient/outpatient or clinic	Married (including common law)	Poorly differentiated; Grade III	75-79 years	11	0	IA	T1	N0	M0	30	100	0	0	Left - origin of primary	5387556
Female	2006	White	C34.2-Middle lobe, lung	8250/3: Bronchiolo-alveolar adenocarcinoma, NOS	21	None/Unknown	No/Unknown	988	Blank(s)	Lung and Bronchus	94	Dead	2nd of 2 or more primaries	No	Yes	2	2	0	Hospital inpatient/outpatient or clinic	Married (including common law)	Well differentiated; Grade I	80-84 years	1	0	IA	T1	N0	M0	15	100	0	0	Right - origin of primary	5387556
Male	2004	White	C34.9-Lung, NOS	8010/3: Carcinoma, NOS	33	None/Unknown	No/Unknown	988	Blank(s)	Lung and Bronchus	78	Dead	1st of 2 or more primaries	Yes	Yes	1	2	0	Hospital inpatient/outpatient or clinic	Single (never married)	Unknown	70-74 years	3	0	IA	T1	N0	M0	17	100	0	0	Right - origin of primary	5388841
Male	2005	White	C34.3-Lower lobe, lung	8070/3: Squamous cell carcinoma, NOS	21	None/Unknown	Yes	988	Blank(s)	Lung and Bronchus	61	Dead	2nd of 2 or more primaries	No	No	2	2	0	Hospital inpatient/outpatient or clinic	Married (including common law)	Moderately differentiated; Grade II	70-74 years	0	98	IA	T1	N0	M0	15	100	0	0	Left - origin of primary	5388841
Male	2004	White	C34.1-Upper lobe, lung	8140/3: Adenocarcinoma, NOS	33	None/Unknown	No/Unknown	988	Blank(s)	Lung and Bronchus	84	Dead	1st of 2 or more primaries	Yes	Yes	1	2	0	Hospital inpatient/outpatient or clinic	Married (including common law)	Poorly differentiated; Grade III	80-84 years	4	0	IV	T1	N0	M1	30	100	0	40	Right - origin of primary	5388854
Male	2007	White	C34.1-Upper lobe, lung	8046/3: Non-small cell carcinoma	0	Beam radiation	No/Unknown	988	Blank(s)	Lung and Bronchus	51	Dead	2nd of 2 or more primaries	No	Yes	2	2	0	Hospital inpatient/outpatient or clinic	Married (including common law)	Poorly differentiated; Grade III	80-84 years	0	98	IV	T2	N0	M1	31	300	0	40	Left - origin of primary	5388854
Female	2004	White	C34.1-Upper lobe, lung	8140/3: Adenocarcinoma, NOS	33	None/Unknown	No/Unknown	988	Blank(s)	Lung and Bronchus	89	Dead	1st of 2 or more primaries	Yes	Yes	1	2	0	Hospital inpatient/outpatient or clinic	Married (including common law)	Moderately differentiated; Grade II	70-74 years	8	0	IA	T1	N0	M0	19	110	0	0	Left - origin of primary	5388984
Female	2005	White	C34.1-Upper lobe, lung	8140/3: Adenocarcinoma, NOS	33	None/Unknown	Yes	10	Blank(s)	Lung and Bronchus	73	Dead	2nd of 2 or more primaries	No	No	2	2	0	Hospital inpatient/outpatient or clinic	Married (including common law)	Moderately differentiated; Grade II	75-79 years	97	2	IIIB	T4	N1	M0	25	465	100	0	Right - origin of primary	5388984
Male	2004	White	C34.1-Upper lobe, lung	8046/3: Non-small cell carcinoma	33	Beam radiation	Yes	988	Blank(s)	Diseases of Heart	179	Dead	1st of 2 or more primaries	Yes	Yes	1	2	0	Hospital inpatient/outpatient or clinic	Married (including common law)	Poorly differentiated; Grade III	65-69 years	11	3	IIIA	T2	N2	M0	53	100	200	0	Left - origin of primary	5389101
Male	2004	White	C34.3-Lower lobe, lung	8140/3: Adenocarcinoma, NOS	21	None/Unknown	Yes	988	Blank(s)	Diseases of Heart	179	Dead	2nd of 2 or more primaries	No	Yes	2	2	0	Hospital inpatient/outpatient or clinic	Married (including common law)	Well differentiated; Grade I	65-69 years	5	0	IA	T1	N0	M0	15	100	0	0	Right - origin of primary	5389101
Female	2004	White	C34.1-Upper lobe, lung	8140/3: Adenocarcinoma, NOS	46	None/Unknown	Yes	988	Blank(s)	Lung and Bronchus	29	Dead	1st of 2 or more primaries	Yes	Yes	1	2	0	Hospital inpatient/outpatient or clinic	Married (including common law)	Poorly differentiated; Grade III	50-54 years	2	1	IIIA	T3	N1	M0	65	600	100	0	Right - origin of primary	5389423
Female	2004	White	C34.1-Upper lobe, lung	8140/3: Adenocarcinoma, NOS	33	None/Unknown	Yes	988	Blank(s)	Lung and Bronchus	28	Dead	2nd of 2 or more primaries	No	No	2	2	0	Hospital inpatient/outpatient or clinic	Unknown	Moderately differentiated; Grade II	50-54 years	1	0	IB	T2	N0	M0	50	100	0	0	Left - origin of primary	5389423
Female	2004	White	C34.1-Upper lobe, lung	8140/3: Adenocarcinoma, NOS	33	None/Unknown	No/Unknown	988	Blank(s)	Alive	180	Alive	1st of 2 or more primaries	Yes	Yes	1	2	0	Hospital inpatient/outpatient or clinic	Single (never married)	Moderately differentiated; Grade II	55-59 years	4	0	IIIB	T4	N0	M0	999	650	0	0	Right - origin of primary	5389507
Female	2017	White	C34.3-Lower lobe, lung	8140/3: Adenocarcinoma, NOS	22	None/Unknown	No/Unknown	10	0	Alive	27	Alive	2nd of 2 or more primaries	No	No	2	2	0	Hospital inpatient/outpatient or clinic	Single (never married)	Moderately differentiated; Grade II	65-69 years	5	0	Blank(s)	Blank(s)	Blank(s)	Blank(s)	Blank(s)	Blank(s)	Blank(s)	Blank(s)	Left - origin of primary	5389507
Female	2004	Black	C34.3-Lower lobe, lung	8012/3: Large cell carcinoma, NOS	30	None/Unknown	No/Unknown	988	Blank(s)	Miscellaneous Malignant Cancer	124	Dead	1st of 2 or more primaries	Yes	Yes	1	2	0	Hospital inpatient/outpatient or clinic	Divorced	Poorly differentiated; Grade III	70-74 years	6	0	IB	T2	N0	M0	33	450	0	0	Right - origin of primary	5389592
Female	2011	Black	C34.1-Upper lobe, lung	8070/3: Squamous cell carcinoma, NOS	0	None/Unknown	Yes	0	998	Miscellaneous Malignant Cancer	36	Dead	2nd of 2 or more primaries	No	No	2	2	0	Hospital inpatient/outpatient or clinic	Divorced	Poorly differentiated; Grade III	75-79 years	0	98	IV	T1	N2	M1	19	100	200	23	Right - origin of primary	5389592
Female	2004	White	C34.2-Middle lobe, lung	8140/3: Adenocarcinoma, NOS	33	None/Unknown	No/Unknown	988	Blank(s)	Lung and Bronchus	144	Dead	1st of 2 or more primaries	Yes	Yes	1	2	0	Hospital inpatient/outpatient or clinic	Married (including common law)	Well differentiated; Grade I	50-54 years	97	0	IA	T1	N0	M0	5	100	0	0	Right - origin of primary	5389603
Female	2009	White	C34.3-Lower lobe, lung	8140/3: Adenocarcinoma, NOS	21	None/Unknown	No/Unknown	0	Blank(s)	Lung and Bronchus	93	Dead	2nd of 2 or more primaries	No	No	2	2	0	Hospital inpatient/outpatient or clinic	Separated	Moderately differentiated; Grade II	55-59 years	0	98	IA	T1	N0	M0	11	100	0	0	Right - origin of primary	5389603
Male	2004	White	C34.1-Upper lobe, lung	8260/3: Papillary adenocarcinoma, NOS	33	None/Unknown	No/Unknown	988	Blank(s)	Lung and Bronchus	134	Dead	1st of 2 or more primaries	Yes	Yes	1	2	0	Hospital inpatient/outpatient or clinic	Divorced	Well differentiated; Grade I	55-59 years	5	0	IB	T2	N0	M0	50	100	0	0	Right - origin of primary	5389933
Male	2013	White	C34.2-Middle lobe, lung	8550/3: Acinar cell carcinoma	0	None/Unknown	No/Unknown	20	998	Lung and Bronchus	29	Dead	2nd of 2 or more primaries	No	No	2	2	0	Hospital inpatient/outpatient or clinic	Divorced	Moderately differentiated; Grade II	65-69 years	95	95	IV	T1	N1	M1	26	100	100	0	Right - origin of primary	5389933
Female	2004	White	C34.3-Lower lobe, lung	8140/3: Adenocarcinoma, NOS	33	None/Unknown	No/Unknown	988	Blank(s)	Non-Hodgkin Lymphoma	20	Dead	1st of 2 or more primaries	Yes	Yes	1	3	0	Hospital inpatient/outpatient or clinic	Married (including common law)	Well differentiated; Grade I	75-79 years	17	0	IA	T1	N0	M0	20	100	0	0	Left - origin of primary	5390165
Female	2004	White	C34.3-Lower lobe, lung	8240/3: Carcinoid tumor, NOS	33	None/Unknown	No/Unknown	988	Blank(s)	Non-Hodgkin Lymphoma	20	Dead	2nd of 2 or more primaries	No	Yes	2	3	0	Hospital inpatient/outpatient or clinic	Married (including common law)	Unknown	75-79 years	17	0	NA	NA	NA	NA	3	100	0	0	Left - origin of primary	5390165
Female	2005	White	C42.0-Blood	9761/3: Waldenstrom macroglobulinemia	98	Beam radiation	No/Unknown	Blank(s)	Blank(s)	Non-Hodgkin Lymphoma	8	Dead	3rd of 3 or more primaries	No	Yes	3	3	0	Hospital inpatient/outpatient or clinic	Married (including common law)	B-cell; pre-B; B-precursor	75-79 years	99	99	NA	NA	NA	NA	988	800	988	98	Not a paired site	5390165
Female	2004	White	C34.3-Lower lobe, lung	8250/3: Bronchiolo-alveolar adenocarcinoma, NOS	30	None/Unknown	No/Unknown	988	Blank(s)	Lung and Bronchus	131	Dead	1st of 2 or more primaries	Yes	Yes	1	2	0	Hospital inpatient/outpatient or clinic	Divorced	Moderately differentiated; Grade II	45-49 years	3	0	IA	T1	N0	M0	20	100	0	0	Right - origin of primary	5391026
Female	2006	White	C34.9-Lung, NOS	8250/3: Bronchiolo-alveolar adenocarcinoma, NOS	65	None/Unknown	Yes	988	Blank(s)	Lung and Bronchus	97	Dead	2nd of 2 or more primaries	No	No	2	2	0	Hospital inpatient/outpatient or clinic	Single (never married)	Unknown	45-49 years	0	98	UNK Stage	TX	NX	MX	999	999	999	99	Right - origin of primary	5391026
Male	2004	White	C34.1-Upper lobe, lung	8070/3: Squamous cell carcinoma, NOS	30	None/Unknown	No/Unknown	988	Blank(s)	Lung and Bronchus	21	Dead	1st of 2 or more primaries	Yes	Yes	1	2	0	Hospital inpatient/outpatient or clinic	Single (never married)	Poorly differentiated; Grade III	70-74 years	97	0	IA	T1	N0	M0	14	100	0	0	Left - origin of primary	5392269
Male	2006	White	C34.3-Lower lobe, lung	8070/3: Squamous cell carcinoma, NOS	0	Beam radiation	Yes	988	Blank(s)	Lung and Bronchus	1	Dead	2nd of 2 or more primaries	No	No	2	2	0	Hospital inpatient/outpatient or clinic	Single (never married)	Poorly differentiated; Grade III	70-74 years	0	98	IIIB	T4	N2	M0	54	700	200	0	Right - origin of primary	5392269
Male	2004	White	C34.1-Upper lobe, lung	8140/3: Adenocarcinoma, NOS	33	None/Unknown	No/Unknown	988	Blank(s)	Lung and Bronchus	69	Dead	1st of 2 or more primaries	Yes	Yes	1	2	0	Hospital inpatient/outpatient or clinic	Single (never married)	Moderately differentiated; Grade II	65-69 years	7	0	IB	T2	N0	M0	995	300	0	0	Right - origin of primary	5392495
Male	2008	White	C34.1-Upper lobe, lung	8046/3: Non-small cell carcinoma	0	Beam radiation	No/Unknown	988	Blank(s)	Lung and Bronchus	11	Dead	2nd of 2 or more primaries	No	Yes	2	2	0	Hospital inpatient/outpatient or clinic	Single (never married)	Poorly differentiated; Grade III	70-74 years	0	98	IA	T1	N0	M0	18	100	0	0	Left - origin of primary	5392495
Male	2004	White	C34.1-Upper lobe, lung	8070/3: Squamous cell carcinoma, NOS	33	None/Unknown	No/Unknown	988	Blank(s)	Lung and Bronchus	31	Dead	1st of 2 or more primaries	Yes	Yes	1	2	0	Hospital inpatient/outpatient or clinic	Married (including common law)	Moderately differentiated; Grade II	55-59 years	9	0	IA	T1	N0	M0	15	300	0	0	Left - origin of primary	5392767
Male	2006	White	C34.3-Lower lobe, lung	8070/3: Squamous cell carcinoma, NOS	21	None/Unknown	Yes	988	Blank(s)	Lung and Bronchus	16	Dead	2nd of 2 or more primaries	No	No	2	2	0	Hospital inpatient/outpatient or clinic	Married (including common law)	Moderately differentiated; Grade II	55-59 years	2	0	IIIB	T4	N0	M0	8	650	0	0	Left - origin of primary	5392767
Female	2004	White	C34.1-Upper lobe, lung	8140/3: Adenocarcinoma, NOS	30	None/Unknown	Yes	988	Blank(s)	Lung and Bronchus	123	Dead	1st of 2 or more primaries	Yes	Yes	1	2	0	Hospital inpatient/outpatient or clinic	Married (including common law)	Moderately differentiated; Grade II	60-64 years	3	0	IB	T2	N0	M0	33	100	0	0	Right - origin of primary	5392896
Female	2008	White	C34.2-Middle lobe, lung	8255/3: Adenocarcinoma with mixed subtypes	33	None/Unknown	No/Unknown	988	Blank(s)	Lung and Bronchus	77	Dead	2nd of 2 or more primaries	No	Yes	2	2	0	Hospital inpatient/outpatient or clinic	Married (including common law)	Unknown	60-64 years	7	0	IA	T1	N0	M0	8	100	0	0	Right - origin of primary	5392896
Male	2004	White	C34.3-Lower lobe, lung	8070/3: Squamous cell carcinoma, NOS	30	None/Unknown	Yes	988	Blank(s)	Alive	191	Alive	1st of 2 or more primaries	Yes	Yes	1	2	0	Hospital inpatient/outpatient or clinic	Single (never married)	Poorly differentiated; Grade III	50-54 years	4	0	IB	T2	N0	M0	60	100	0	0	Right - origin of primary	5395960
Male	2007	White	C34.0-Main bronchus	8070/3: Squamous cell carcinoma, NOS	0	Beam radiation	Yes	988	Blank(s)	Alive	152	Alive	2nd of 2 or more primaries	No	No	2	2	0	Hospital inpatient/outpatient or clinic	Single (never married)	Moderately differentiated; Grade II	50-54 years	96	97	IIIA	T2	N2	M0	999	200	200	0	Left - origin of primary	5395960
Female	2005	White	C34.2-Middle lobe, lung	8140/3: Adenocarcinoma, NOS	30	None/Unknown	No/Unknown	988	Blank(s)	Diseases of Heart	16	Dead	1st of 2 or more primaries	Yes	Yes	1	2	0	Hospital inpatient/outpatient or clinic	Married (including common law)	Moderately differentiated; Grade II	70-74 years	0	98	IA	T1	N0	M0	45	110	0	0	Right - origin of primary	5396382
Female	2007	White	C34.1-Upper lobe, lung	8046/3: Non-small cell carcinoma	0	Radiation, NOS method or source not specified	Yes	988	Blank(s)	Diseases of Heart	1	Dead	2nd of 2 or more primaries	No	Yes	2	2	0	Hospital inpatient/outpatient or clinic	Married (including common law)	Unknown	70-74 years	0	98	UNK Stage	T2	NX	MX	999	450	999	99	Right - origin of primary	5396382
Male	2005	White	C34.3-Lower lobe, lung	8070/3: Squamous cell carcinoma, NOS	33	None/Unknown	No/Unknown	988	Blank(s)	Lung and Bronchus	139	Dead	1st of 2 or more primaries	Yes	Yes	1	2	0	Hospital inpatient/outpatient or clinic	Married (including common law)	Well differentiated; Grade I	60-64 years	7	0	IA	T1	N0	M0	8	100	0	0	Left - origin of primary	5397735
Male	2016	White	C34.1-Upper lobe, lung	8070/3: Squamous cell carcinoma, NOS	0	Recommended, unknown if administered	Yes	0	998	Lung and Bronchus	4	Dead	2nd of 2 or more primaries	No	No	2	2	0	Hospital inpatient/outpatient or clinic	Married (including common law)	Poorly differentiated; Grade III	70-74 years	0	98	Blank(s)	Blank(s)	Blank(s)	Blank(s)	Blank(s)	Blank(s)	Blank(s)	Blank(s)	Left - origin of primary	5397735
Female	2005	White	C34.3-Lower lobe, lung	8140/3: Adenocarcinoma, NOS	33	None/Unknown	No/Unknown	988	Blank(s)	Lung and Bronchus	150	Dead	1st of 2 or more primaries	Yes	Yes	1	2	0	Hospital inpatient/outpatient or clinic	Single (never married)	Well differentiated; Grade I	60-64 years	6	0	IA	T1	N0	M0	18	100	0	0	Left - origin of primary	5397747
Female	2016	White	C34.9-Lung, NOS	8140/3: Adenocarcinoma, NOS	0	Beam radiation	No/Unknown	0	998	Lung and Bronchus	23	Dead	2nd of 2 or more primaries	No	No	2	2	0	Hospital inpatient/outpatient or clinic	Single (never married)	Unknown	70-74 years	97	0	Blank(s)	Blank(s)	Blank(s)	Blank(s)	Blank(s)	Blank(s)	Blank(s)	Blank(s)	Right - origin of primary	5397747
Female	2005	White	C34.1-Upper lobe, lung	8250/3: Bronchiolo-alveolar adenocarcinoma, NOS	33	None/Unknown	No/Unknown	988	Blank(s)	Alive	178	Alive	1st of 2 or more primaries	Yes	Yes	1	3	0	Hospital inpatient/outpatient or clinic	Divorced	Poorly differentiated; Grade III	60-64 years	4	0	IA	T1	N0	M0	20	100	0	0	Left - origin of primary	5397783
Female	2011	White	C34.1-Upper lobe, lung	8140/3: Adenocarcinoma, NOS	33	None/Unknown	No/Unknown	30	0	Alive	103	Alive	2nd of 2 or more primaries	No	Yes	2	3	0	Hospital inpatient/outpatient or clinic	Married (including common law)	Well differentiated; Grade I	70-74 years	12	0	IV	T4	N0	M1	17	100	0	24	Right - origin of primary	5397783
Female	2014	White	C34.3-Lower lobe, lung	8140/3: Adenocarcinoma, NOS	0	Beam radiation	No/Unknown	10	998	Alive	65	Alive	3rd of 3 or more primaries	No	No	3	3	0	Hospital inpatient/outpatient or clinic	Married (including common law)	Unknown	70-74 years	0	98	IIIB	T4	N0	M0	18	100	0	0	Right - origin of primary	5397783
Male	2005	White	C34.3-Lower lobe, lung	8140/3: Adenocarcinoma, NOS	33	None/Unknown	No/Unknown	988	Blank(s)	Lung and Bronchus	89	Dead	1st of 2 or more primaries	Yes	Yes	1	2	0	Hospital inpatient/outpatient or clinic	Married (including common law)	Moderately differentiated; Grade II	60-64 years	4	0	IA	T1	N0	M0	10	100	0	0	Right - origin of primary	5399927
Male	2007	White	C34.3-Lower lobe, lung	8140/3: Adenocarcinoma, NOS	0	Beam radiation	No/Unknown	988	Blank(s)	Lung and Bronchus	69	Dead	2nd of 2 or more primaries	No	No	2	2	0	Hospital inpatient/outpatient or clinic	Married (including common law)	Unknown	65-69 years	0	98	IA	T1	N0	M0	20	100	0	0	Left - origin of primary	5399927
Female	2005	White	C34.1-Upper lobe, lung	8250/3: Bronchiolo-alveolar adenocarcinoma, NOS	33	None/Unknown	No/Unknown	988	Blank(s)	Alive	172	Alive	1st of 2 or more primaries	Yes	Yes	1	2	0	Hospital inpatient/outpatient or clinic	Married (including common law)	Well differentiated; Grade I	65-69 years	24	3	IIB	T2	N1	M0	50	100	100	0	Right - origin of primary	5399944
Female	2017	White	C34.3-Lower lobe, lung	8140/3: Adenocarcinoma, NOS	0	Beam radiation	No/Unknown	0	998	Alive	26	Alive	2nd of 2 or more primaries	No	Yes	2	2	0	Hospital inpatient/outpatient or clinic	Unknown	Unknown	75-79 years	0	98	Blank(s)	Blank(s)	Blank(s)	Blank(s)	Blank(s)	Blank(s)	Blank(s)	Blank(s)	Right - origin of primary	5399944
Female	2005	White	C34.1-Upper lobe, lung	8140/3: Adenocarcinoma, NOS	33	None/Unknown	Yes	988	Blank(s)	Alive	141	Alive	1st of 2 or more primaries	Yes	Yes	1	2	0	Hospital inpatient/outpatient or clinic	Married (including common law)	Well differentiated; Grade I	55-59 years	3	1	IIIA	T2	N2	M0	40	450	200	0	Right - origin of primary	5399968
Female	2008	White	C34.3-Lower lobe, lung	8250/3: Bronchiolo-alveolar adenocarcinoma, NOS	21	None/Unknown	No/Unknown	988	Blank(s)	Alive	114	Alive	2nd of 2 or more primaries	No	Yes	2	2	0	Hospital inpatient/outpatient or clinic	Unknown	Well differentiated; Grade I	55-59 years	0	98	IA	T1	N0	M0	8	100	0	0	Left - origin of primary	5399968
Female	2005	White	C34.1-Upper lobe, lung	8140/3: Adenocarcinoma, NOS	30	Beam radiation	Yes	988	Blank(s)	Lung and Bronchus	39	Dead	1st of 2 or more primaries	Yes	Yes	1	2	0	Hospital inpatient/outpatient or clinic	Married (including common law)	Unknown	70-74 years	0	98	IA	T1	N0	M0	15	300	0	0	Left - origin of primary	5401423
Female	2008	White	C34.3-Lower lobe, lung	8070/3: Squamous cell carcinoma, NOS	33	None/Unknown	No/Unknown	988	Blank(s)	Lung and Bronchus	3	Dead	2nd of 2 or more primaries	No	Yes	2	2	0	Hospital inpatient/outpatient or clinic	Widowed	Moderately differentiated; Grade II	75-79 years	7	0	IA	T1	N0	M0	7	100	0	0	Left - origin of primary	5401423
Male	2005	White	C34.1-Upper lobe, lung	8140/3: Adenocarcinoma, NOS	33	None/Unknown	No/Unknown	988	Blank(s)	Chronic Obstructive Pulmonary Disease and Allied Cond	28	Dead	1st of 2 or more primaries	Yes	Yes	1	2	0	Hospital inpatient/outpatient or clinic	Married (including common law)	Moderately differentiated; Grade II	65-69 years	6	0	IA	T1	N0	M0	14	100	0	0	Right - origin of primary	5401485
Male	2007	White	C34.1-Upper lobe, lung	8254/3: Bronchiolo-alveolar carcinoma, mixed mucinous and non-mucinous	30	None/Unknown	No/Unknown	988	Blank(s)	Chronic Obstructive Pulmonary Disease and Allied Cond	1	Dead	2nd of 2 or more primaries	No	Yes	2	2	0	Hospital inpatient/outpatient or clinic	Married (including common law)	Unknown	65-69 years	19	0	IA	T1	N0	M0	20	110	0	0	Left - origin of primary	5401485
Female	2005	White	C34.3-Lower lobe, lung	8250/3: Bronchiolo-alveolar adenocarcinoma, NOS	33	None/Unknown	No/Unknown	988	Blank(s)	Chronic Obstructive Pulmonary Disease and Allied Cond	61	Dead	1st of 2 or more primaries	Yes	Yes	1	2	0	Hospital inpatient/outpatient or clinic	Widowed	Well differentiated; Grade I	70-74 years	2	0	IA	T1	N0	M0	20	100	0	0	Right - origin of primary	5403892
Female	2005	White	C34.3-Lower lobe, lung	8240/3: Carcinoid tumor, NOS	33	None/Unknown	No/Unknown	988	Blank(s)	Chronic Obstructive Pulmonary Disease and Allied Cond	59	Dead	2nd of 2 or more primaries	No	No	2	2	0	Hospital inpatient/outpatient or clinic	Widowed	Unknown	70-74 years	2	0	NA	NA	NA	NA	12	100	0	0	Right - origin of primary	5403892
Male	2005	White	C34.1-Upper lobe, lung	8140/3: Adenocarcinoma, NOS	30	None/Unknown	No/Unknown	988	Blank(s)	Chronic Obstructive Pulmonary Disease and Allied Cond	14	Dead	1st of 2 or more primaries	Yes	Yes	1	2	0	Hospital inpatient/outpatient or clinic	Married (including common law)	Well differentiated; Grade I	75-79 years	12	1	IIIB	T4	N1	M0	25	800	100	0	Right - origin of primary	5403919
Male	2005	White	C34.3-Lower lobe, lung	8140/3: Adenocarcinoma, NOS	21	None/Unknown	No/Unknown	988	Blank(s)	Chronic Obstructive Pulmonary Disease and Allied Cond	14	Dead	2nd of 2 or more primaries	No	No	2	2	0	Hospital inpatient/outpatient or clinic	Married (including common law)	Unknown	75-79 years	12	1	IIIB	T4	N1	M0	30	650	100	0	Right - origin of primary	5403919
Female	2005	White	C34.3-Lower lobe, lung	8250/3: Bronchiolo-alveolar adenocarcinoma, NOS	30	None/Unknown	No/Unknown	988	Blank(s)	Lung and Bronchus	32	Dead	1st of 2 or more primaries	Yes	Yes	1	2	0	Hospital inpatient/outpatient or clinic	Widowed	Well differentiated; Grade I	75-79 years	11	0	IA	T1	N0	M0	993	110	0	0	Left - origin of primary	5403932
Female	2005	White	C34.1-Upper lobe, lung	8250/3: Bronchiolo-alveolar adenocarcinoma, NOS	45	None/Unknown	No/Unknown	988	Blank(s)	Lung and Bronchus	23	Dead	2nd of 2 or more primaries	No	No	2	2	0	Hospital inpatient/outpatient or clinic	Widowed	Unknown	80-84 years	0	98	IA	T1	N0	M0	4	100	0	0	Right - origin of primary	5403932
Male	2005	White	C34.1-Upper lobe, lung	8140/3: Adenocarcinoma, NOS	30	None/Unknown	No/Unknown	988	Blank(s)	Other Cause of Death	81	Dead	1st of 2 or more primaries	Yes	Yes	1	6	0	Hospital inpatient/outpatient or clinic	Married (including common law)	Poorly differentiated; Grade III	70-74 years	4	0	IIIB	T4	N0	M0	18	650	0	0	Left - origin of primary	5404276
Male	2006	White	C34.3-Lower lobe, lung	8560/3: Adenosquamous carcinoma	33	None/Unknown	No/Unknown	988	Blank(s)	Other Cause of Death	72	Dead	2nd of 2 or more primaries	No	Yes	2	6	0	Hospital inpatient/outpatient or clinic	Married (including common law)	Poorly differentiated; Grade III	70-74 years	7	0	IA	T1	N0	M0	18	100	0	0	Right - origin of primary	5404276
Male	2010	White	C65.9-Renal pelvis	In situ	24	None/Unknown	No/Unknown	10	Blank(s)	Other Cause of Death	30	Dead	3rd of 3 or more primaries	No	Excluded from IARC multiple primary algorithm due to behavior	3	6	0	Hospital inpatient/outpatient or clinic	Married (including common law)	Moderately differentiated; Grade II	70-74 years	0	98	0a	Ta	N0	M0	999	50	0	0	Right - origin of primary	5404276
Male	2010	White	C67.8-Overlapping lesion of bladder	8120/3: Transitional cell carcinoma, NOS	27	None/Unknown	No/Unknown	10	0	Other Cause of Death	21	Dead	4th of 4 or more primaries	No	Yes	4	6	0	Hospital inpatient/outpatient or clinic	Married (including common law)	Moderately differentiated; Grade II	75-79 years	0	98	I	T1	N0	M0	999	155	0	0	Not a paired site	5404276
Male	2012	White	C65.9-Renal pelvis	8120/3: Transitional cell carcinoma, NOS	70	None/Unknown	No/Unknown	20	Blank(s)	Other Cause of Death	5	Dead	5th of 5 or more primaries	No	No	5	6	0	Hospital inpatient/outpatient or clinic	Married (including common law)	Poorly differentiated; Grade III	75-79 years	6	0	I	T1	N0	M0	250	120	0	0	Right - origin of primary	5404276
Male	2012	White	C61.9-Prostate gland	8140/3: Adenocarcinoma, NOS	70	None/Unknown	No/Unknown	999	Blank(s)	Other Cause of Death	5	Dead	6th of 6 or more primaries	No	Yes	6	6	0	Hospital inpatient/outpatient or clinic	Married (including common law)	Moderately differentiated; Grade II	75-79 years	6	0	III	T3b	N0	M0	48	450	0	0	Not a paired site	5404276
Male	2005	White	C34.9-Lung, NOS	8070/3: Squamous cell carcinoma, NOS	33	None/Unknown	No/Unknown	988	Blank(s)	Alive	170	Alive	1st of 2 or more primaries	Yes	Yes	1	2	0	Hospital inpatient/outpatient or clinic	Married (including common law)	Moderately differentiated; Grade II	70-74 years	6	0	IA	T1	N0	M0	28	100	0	0	Right - origin of primary	5404437
Male	2013	White	C34.3-Lower lobe, lung	8046/3: Non-small cell carcinoma	0	None/Unknown	No/Unknown	10	998	Alive	73	Alive	2nd of 2 or more primaries	No	Yes	2	2	0	Other hospital outpatient unit or surgery center (2006+)	Married (including common law)	Poorly differentiated; Grade III	80-84 years	0	98	IV	T4	N0	M1	999	410	0	23	Left - origin of primary	5404437
Female	2005	White	C34.1-Upper lobe, lung	8046/3: Non-small cell carcinoma	33	Beam radiation	Yes	988	Blank(s)	Alive	171	Alive	1st of 2 or more primaries	Yes	Yes	1	2	0	Hospital inpatient/outpatient or clinic	Single (never married)	Poorly differentiated; Grade III	45-49 years	12	1	IIIA	T2	N2	M0	60	100	200	0	Right - origin of primary	5406334
Female	2015	White	C34.3-Lower lobe, lung	8140/3: Adenocarcinoma, NOS	0	Beam radiation	Yes	0	998	Alive	51	Alive	2nd of 2 or more primaries	No	Yes	2	2	0	Hospital inpatient/outpatient or clinic	Single (never married)	Poorly differentiated; Grade III	55-59 years	0	98	IIIB	T4	N3	M0	18	700	600	0	Right - origin of primary	5406334
Female	2005	White	C34.1-Upper lobe, lung	8140/3: Adenocarcinoma, NOS	45	None/Unknown	Yes	988	Blank(s)	Lung and Bronchus	74	Dead	1st of 2 or more primaries	Yes	Yes	1	2	0	Hospital inpatient/outpatient or clinic	Married (including common law)	Moderately differentiated; Grade II	60-64 years	6	0	IB	T2	N0	M0	37	100	0	0	Right - origin of primary	5409019
Female	2009	White	C34.3-Lower lobe, lung	8073/3: Squamous cell carcinoma, small cell, nonkeratinizing	30	None/Unknown	Yes	0	Blank(s)	Lung and Bronchus	26	Dead	2nd of 2 or more primaries	No	Yes	2	2	0	Hospital inpatient/outpatient or clinic	Married (including common law)	Poorly differentiated; Grade III	65-69 years	11	0	IB	T2	N0	M0	73	410	0	0	Left - origin of primary	5409019
Female	2005	White	C34.3-Lower lobe, lung	8140/3: Adenocarcinoma, NOS	33	None/Unknown	No/Unknown	988	Blank(s)	Cerebrovascular Diseases	137	Dead	1st of 2 or more primaries	Yes	Yes	1	4	0	Hospital inpatient/outpatient or clinic	Married (including common law)	Unknown	80-84 years	4	0	IA	T1	N0	M0	12	100	0	0	Left - origin of primary	5410187
Female	2005	White	C34.1-Upper lobe, lung	8250/3: Bronchiolo-alveolar adenocarcinoma, NOS	21	None/Unknown	No/Unknown	988	Blank(s)	Cerebrovascular Diseases	136	Dead	2nd of 2 or more primaries	No	Yes	2	4	0	Hospital inpatient/outpatient or clinic	Married (including common law)	Moderately differentiated; Grade II	80-84 years	0	98	IA	T1	N0	M0	13	100	0	0	Right - origin of primary	5410187
Female	2005	White	C50.4-Upper-outer quadrant of breast	In situ	23	None/Unknown	No/Unknown	10	10	Cerebrovascular Diseases	134	Dead	3rd of 3 or more primaries	No	Excluded from IARC multiple primary algorithm due to behavior	3	4	0	Hospital inpatient/outpatient or clinic	Married (including common law)	Poorly differentiated; Grade III	80-84 years	0	98	0	Tis	N0	M0	18	0	0	0	Right - origin of primary	5410187
Female	2012	White	C50.4-Upper-outer quadrant of breast	8500/3: Infiltrating duct carcinoma, NOS	21	None/Unknown	No/Unknown	10	10	Cerebrovascular Diseases	43	Dead	4th of 4 or more primaries	No	Yes	4	4	0	Hospital inpatient/outpatient or clinic	Married (including common law)	Moderately differentiated; Grade II	85+ years	0	98	I	T1c	N0	M0	14	200	0	0	Left - origin of primary	5410187
Female	2005	White	C34.2-Middle lobe, lung	8070/3: Squamous cell carcinoma, NOS	30	None/Unknown	No/Unknown	988	Blank(s)	Diseases of Heart	6	Dead	1st of 2 or more primaries	Yes	Yes	1	3	0	Hospital inpatient/outpatient or clinic	Widowed	Moderately differentiated; Grade II	70-74 years	10	0	IB	T2	N0	M0	19	450	0	0	Right - origin of primary	5410463
Female	2005	White	C34.1-Upper lobe, lung	8140/3: Adenocarcinoma, NOS	30	None/Unknown	No/Unknown	988	Blank(s)	Diseases of Heart	6	Dead	2nd of 2 or more primaries	No	Yes	2	3	0	Hospital inpatient/outpatient or clinic	Widowed	Poorly differentiated; Grade III	70-74 years	10	0	IB	T2	N0	M0	34	100	0	0	Left - origin of primary	5410463
Female	2005	White	C34.1-Upper lobe, lung	8070/3: Squamous cell carcinoma, NOS	33	None/Unknown	No/Unknown	988	Blank(s)	Diseases of Heart	6	Dead	3rd of 3 or more primaries	No	No	3	3	0	Hospital inpatient/outpatient or clinic	Widowed	Poorly differentiated; Grade III	70-74 years	10	0	IA	T1	N0	M0	15	100	0	0	Left - origin of primary	5410463
Male	2005	White	C34.1-Upper lobe, lung	8140/3: Adenocarcinoma, NOS	33	None/Unknown	No/Unknown	988	Blank(s)	Alive	174	Alive	1st of 2 or more primaries	Yes	Yes	1	2	0	Hospital inpatient/outpatient or clinic	Divorced	Moderately differentiated; Grade II	65-69 years	15	4	IIA	T1	N1	M0	19	100	100	0	Left - origin of primary	5410978
Male	2019	White	C34.3-Lower lobe, lung	8140/3: Adenocarcinoma, NOS	0	Beam radiation	No/Unknown	Blank(s)	Blank(s)	Alive	9	Alive	2nd of 2 or more primaries	No	No	2	2	0	Hospital inpatient/outpatient or clinic	Divorced	Blank(s)	75-79 years	95	0	Blank(s)	Blank(s)	Blank(s)	Blank(s)	Blank(s)	Blank(s)	Blank(s)	Blank(s)	Right - origin of primary	5410978
Male	2005	White	C34.1-Upper lobe, lung	8140/3: Adenocarcinoma, NOS	45	None/Unknown	No/Unknown	988	Blank(s)	State DC not available or state DC available but no COD	153	Dead	1st of 2 or more primaries	Yes	Yes	1	3	0	Hospital inpatient/outpatient or clinic	Single (never married)	Moderately differentiated; Grade II	45-49 years	6	0	IA	T1	N0	M0	14	100	0	0	Right - origin of primary	5411046
Male	2009	White	C34.3-Lower lobe, lung	8550/3: Acinar cell carcinoma	30	None/Unknown	No/Unknown	0	Blank(s)	State DC not available or state DC available but no COD	99	Dead	2nd of 2 or more primaries	No	No	2	3	0	Hospital inpatient/outpatient or clinic	Single (never married)	Well differentiated; Grade I	50-54 years	3	0	IA	T1	N0	M0	19	100	0	0	Left - origin of primary	5411046
Male	2014	White	C34.1-Upper lobe, lung	8140/3: Adenocarcinoma, NOS	0	Beam radiation	No/Unknown	0	998	State DC not available or state DC available but no COD	45	Dead	3rd of 3 or more primaries	No	No	3	3	0	Hospital inpatient/outpatient or clinic	Single (never married)	Well differentiated; Grade I	55-59 years	0	98	IA	T1	N0	M0	9	100	0	0	Left - origin of primary	5411046
Female	2005	White	C34.1-Upper lobe, lung	8140/3: Adenocarcinoma, NOS	33	None/Unknown	Yes	988	Blank(s)	Alive	177	Alive	1st of 2 or more primaries	Yes	Yes	1	2	0	Hospital inpatient/outpatient or clinic	Married (including common law)	Moderately differentiated; Grade II	70-74 years	14	3	IIIA	T2	N2	M0	35	100	200	0	Left - origin of primary	5411100
Female	2014	White	C34.1-Upper lobe, lung	8140/3: Adenocarcinoma, NOS	0	Beam radiation	Yes	0	999	Alive	65	Alive	2nd of 2 or more primaries	No	No	2	2	0	Hospital inpatient/outpatient or clinic	Married (including common law)	Well differentiated; Grade I	80-84 years	0	98	OCCULT	TX	N0	M0	999	100	0	0	Right - origin of primary	5411100
Female	2005	White	C34.3-Lower lobe, lung	8250/3: Bronchiolo-alveolar adenocarcinoma, NOS	33	Beam radiation	No/Unknown	988	Blank(s)	Alive	173	Alive	1st of 2 or more primaries	Yes	Yes	1	3	0	Hospital inpatient/outpatient or clinic	Divorced	Moderately differentiated; Grade II	55-59 years	12	0	IA	T1	N0	M0	10	100	0	0	Right - origin of primary	5411219
Female	2014	White	C34.1-Upper lobe, lung	8140/3: Adenocarcinoma, NOS	0	Beam radiation	No/Unknown	0	998	Alive	67	Alive	2nd of 2 or more primaries	No	Yes	2	3	0	Hospital inpatient/outpatient or clinic	Divorced	Well differentiated; Grade I	65-69 years	0	98	IA	T1	N0	M0	26	120	0	0	Right - origin of primary	5411219
Female	2014	White	C64.9-Kidney, NOS	8310/3: Clear cell adenocarcinoma, NOS	23	None/Unknown	No/Unknown	0	Blank(s)	Alive	62	Alive	3rd of 3 or more primaries	No	Yes	3	3	0	Hospital inpatient/outpatient or clinic	Divorced	Well differentiated; Grade I	65-69 years	0	98	UNK Stage	TX	N0	M0	999	300	0	0	Right - origin of primary	5411219
Female	2005	White	C34.3-Lower lobe, lung	8560/3: Adenosquamous carcinoma	33	None/Unknown	No/Unknown	988	Blank(s)	Lung and Bronchus	50	Dead	1st of 2 or more primaries	Yes	Yes	1	2	0	Hospital inpatient/outpatient or clinic	Married (including common law)	Poorly differentiated; Grade III	70-74 years	4	0	IB	T2	N0	M0	55	450	0	0	Right - origin of primary	5411222
Female	2009	White	C34.1-Upper lobe, lung	8070/3: Squamous cell carcinoma, NOS	0	None/Unknown	No/Unknown	0	Blank(s)	Lung and Bronchus	2	Dead	2nd of 2 or more primaries	No	Yes	2	2	0	Hospital inpatient/outpatient or clinic	Married (including common law)	Poorly differentiated; Grade III	75-79 years	0	98	IV	T2	N0	M1	999	400	0	50	Left - origin of primary	5411222
Female	2005	White	C34.3-Lower lobe, lung	8140/3: Adenocarcinoma, NOS	33	None/Unknown	No/Unknown	988	Blank(s)	Diseases of Heart	146	Dead	1st of 2 or more primaries	Yes	Yes	1	2	0	Hospital inpatient/outpatient or clinic	Widowed	Poorly differentiated; Grade III	80-84 years	12	0	IA	T1	N0	M0	25	100	0	0	Right - origin of primary	5411233
Female	2005	White	C34.3-Lower lobe, lung	8240/3: Carcinoid tumor, NOS	33	None/Unknown	No/Unknown	988	Blank(s)	Diseases of Heart	144	Dead	2nd of 2 or more primaries	No	Yes	2	2	0	Hospital inpatient/outpatient or clinic	Widowed	Unknown	80-84 years	12	0	NA	NA	NA	NA	4	100	0	0	Right - origin of primary	5411233
Male	2005	White	C34.2-Middle lobe, lung	8255/3: Adenocarcinoma with mixed subtypes	33	None/Unknown	Yes	988	Blank(s)	Alive	178	Alive	1st of 2 or more primaries	Yes	Yes	1	2	0	Hospital inpatient/outpatient or clinic	Married (including common law)	Moderately differentiated; Grade II	60-64 years	9	0	IB	T2	N0	M0	15	200	0	0	Right - origin of primary	5411783
Male	2013	White	C34.1-Upper lobe, lung	8550/3: Acinar cell carcinoma	33	None/Unknown	Yes	10	0	Alive	76	Alive	2nd of 2 or more primaries	No	Yes	2	2	0	Hospital inpatient/outpatient or clinic	Married (including common law)	Moderately differentiated; Grade II	70-74 years	97	0	IIIB	T4	N0	M0	16	430	0	0	Right - origin of primary	5411783
Male	2005	White	C34.3-Lower lobe, lung	8070/3: Squamous cell carcinoma, NOS	33	None/Unknown	No/Unknown	988	Blank(s)	Pneumonia and Influenza	6	Dead	1st of 2 or more primaries	Yes	Yes	1	2	0	Hospital inpatient/outpatient or clinic	Single (never married)	Poorly differentiated; Grade III	75-79 years	11	1	IIB	T2	N1	M0	45	210	100	0	Left - origin of primary	5412733
Male	2005	White	C34.1-Upper lobe, lung	8252/3: Bronchiolo-alveolar carcinoma, non-mucinous	33	None/Unknown	No/Unknown	988	Blank(s)	Pneumonia and Influenza	6	Dead	2nd of 2 or more primaries	No	Yes	2	2	0	Hospital inpatient/outpatient or clinic	Single (never married)	Well differentiated; Grade I	75-79 years	1	0	IB	T2	N0	M0	35	100	0	0	Right - origin of primary	5412733
Male	2005	White	C34.1-Upper lobe, lung	8070/3: Squamous cell carcinoma, NOS	30	Beam radiation	No/Unknown	988	Blank(s)	Lung and Bronchus	36	Dead	1st of 2 or more primaries	Yes	Yes	1	3	0	Hospital inpatient/outpatient or clinic	Married (including common law)	Poorly differentiated; Grade III	75-79 years	7	0	IA	T1	N0	M0	22	100	0	0	Left - origin of primary	5412741
Male	2005	White	C34.1-Upper lobe, lung	8140/3: Adenocarcinoma, NOS	30	Beam radiation	No/Unknown	988	Blank(s)	Lung and Bronchus	36	Dead	2nd of 2 or more primaries	No	Yes	2	3	0	Hospital inpatient/outpatient or clinic	Married (including common law)	Moderately differentiated; Grade II	75-79 years	7	0	IB	T2	N0	M0	24	450	0	0	Left - origin of primary	5412741
Male	2007	White	C61.9-Prostate gland	8140/3: Adenocarcinoma, NOS	0	None/Unknown	No/Unknown	62	Blank(s)	Lung and Bronchus	11	Dead	3rd of 3 or more primaries	No	Yes	3	3	0	Hospital inpatient/outpatient or clinic	Unknown	Moderately differentiated; Grade II	75-79 years	0	98	II	T1c	N0	M0	999	150	0	0	Not a paired site	5412741
Female	2005	White	C34.2-Middle lobe, lung	8240/3: Carcinoid tumor, NOS	33	None/Unknown	No/Unknown	988	Blank(s)	Alive	178	Alive	1st of 2 or more primaries	Yes	Yes	1	2	0	Hospital inpatient/outpatient or clinic	Widowed	Unknown	70-74 years	2	0	NA	NA	NA	NA	9	100	0	0	Right - origin of primary	5413150
Female	2019	White	C34.3-Lower lobe, lung	8046/3: Non-small cell carcinoma	0	None/Unknown	No/Unknown	Blank(s)	Blank(s)	Alive	3	Alive	2nd of 2 or more primaries	No	No	2	2	0	Hospital inpatient/outpatient or clinic	Unknown	Blank(s)	85+ years	0	98	Blank(s)	Blank(s)	Blank(s)	Blank(s)	Blank(s)	Blank(s)	Blank(s)	Blank(s)	Left - origin of primary	5413150
Female	2005	White	C34.1-Upper lobe, lung	8140/3: Adenocarcinoma, NOS	30	None/Unknown	No/Unknown	988	Blank(s)	Alive	175	Alive	1st of 2 or more primaries	Yes	Yes	1	3	0	Hospital inpatient/outpatient or clinic	Married (including common law)	Well differentiated; Grade I	55-59 years	12	0	IA	T1	N0	M0	30	100	0	0	Right - origin of primary	5413472
Female	2005	White	C34.3-Lower lobe, lung	8250/3: Bronchiolo-alveolar adenocarcinoma, NOS	30	None/Unknown	No/Unknown	988	Blank(s)	Alive	174	Alive	2nd of 2 or more primaries	No	Yes	2	3	0	Hospital inpatient/outpatient or clinic	Married (including common law)	Unknown	60-64 years	12	0	IB	T2	N0	M0	10	450	0	0	Right - origin of primary	5413472
Female	2016	White	C34.3-Lower lobe, lung	8140/3: Adenocarcinoma, NOS	0	Beam radiation	No/Unknown	0	998	Alive	42	Alive	3rd of 3 or more primaries	No	No	3	3	0	Hospital inpatient/outpatient or clinic	Widowed	Well differentiated; Grade I	70-74 years	3	0	Blank(s)	Blank(s)	Blank(s)	Blank(s)	Blank(s)	Blank(s)	Blank(s)	Blank(s)	Right - origin of primary	5413472
Female	2005	White	C34.1-Upper lobe, lung	8140/3: Adenocarcinoma, NOS	33	None/Unknown	No/Unknown	988	Blank(s)	Lung and Bronchus	66	Dead	1st of 2 or more primaries	Yes	Yes	1	2	0	Hospital inpatient/outpatient or clinic	Married (including common law)	Poorly differentiated; Grade III	75-79 years	8	0	IA	T1	N0	M0	15	100	0	0	Left - origin of primary	5414389
Female	2010	White	C34.3-Lower lobe, lung	8046/3: Non-small cell carcinoma	0	None/Unknown	Yes	999	40	Lung and Bronchus	3	Dead	2nd of 2 or more primaries	No	Yes	2	2	0	Hospital inpatient/outpatient or clinic	Married (including common law)	Poorly differentiated; Grade III	80-84 years	0	98	IIIB	T4	N3	M0	60	430	600	15	Right - origin of primary	5414389
Female	2005	Black	C34.3-Lower lobe, lung	8070/3: Squamous cell carcinoma, NOS	33	None/Unknown	No/Unknown	988	Blank(s)	Alive	168	Alive	1st of 2 or more primaries	Yes	Yes	1	2	0	Hospital inpatient/outpatient or clinic	Married (including common law)	Poorly differentiated; Grade III	45-49 years	3	0	IA	T1	N0	M0	30	100	0	0	Right - origin of primary	5414442
Female	2015	Black	C34.1-Upper lobe, lung	8140/3: Adenocarcinoma, NOS	21	None/Unknown	No/Unknown	0	40	Alive	54	Alive	2nd of 2 or more primaries	No	Yes	2	2	0	Hospital inpatient/outpatient or clinic	Married (including common law)	Well differentiated; Grade I	55-59 years	0	98	IB	T2	N0	M0	15	420	0	0	Left - origin of primary	5414442
Female	2005	White	C34.1-Upper lobe, lung	8250/3: Bronchiolo-alveolar adenocarcinoma, NOS	30	None/Unknown	Yes	988	Blank(s)	Lung and Bronchus	110	Dead	1st of 2 or more primaries	Yes	Yes	1	2	0	Hospital inpatient/outpatient or clinic	Married (including common law)	Well differentiated; Grade I	70-74 years	0	98	IB	T2	N0	M0	75	100	0	0	Left - origin of primary	5414614
Female	2010	White	C34.3-Lower lobe, lung	8250/3: Bronchiolo-alveolar adenocarcinoma, NOS	0	None/Unknown	Yes	40	998	Lung and Bronchus	45	Dead	2nd of 2 or more primaries	No	No	2	2	0	Hospital inpatient/outpatient or clinic	Married (including common law)	Unknown	75-79 years	0	98	IIIB	T4	N0	M0	20	100	0	0	Right - origin of primary	5414614
Male	2005	White	C34.1-Upper lobe, lung	8480/3: Mucinous adenocarcinoma	33	None/Unknown	No/Unknown	988	Blank(s)	Alive	169	Alive	1st of 2 or more primaries	Yes	Yes	1	3	0	Hospital inpatient/outpatient or clinic	Married (including common law)	Moderately differentiated; Grade II	60-64 years	7	0	IB	T2	N0	M0	10	450	0	0	Right - origin of primary	5414718
Male	2014	White	C34.3-Lower lobe, lung	8550/3: Acinar cell carcinoma	33	None/Unknown	No/Unknown	0	0	Alive	60	Alive	2nd of 2 or more primaries	No	No	2	3	0	Hospital inpatient/outpatient or clinic	Married (including common law)	Moderately differentiated; Grade II	70-74 years	8	0	IA	T1	N0	M0	9	100	0	0	Left - origin of primary	5414718
Male	2018	White	C34.3-Lower lobe, lung	8140/3: Adenocarcinoma, NOS	21	Beam radiation	Yes	Blank(s)	Blank(s)	Alive	23	Alive	3rd of 3 or more primaries	No	No	3	3	0	Hospital inpatient/outpatient or clinic	Married (including common law)	Blank(s)	75-79 years	7	2	Blank(s)	Blank(s)	Blank(s)	Blank(s)	Blank(s)	Blank(s)	Blank(s)	Blank(s)	Left - origin of primary	5414718
Male	2005	White	C34.3-Lower lobe, lung	8140/3: Adenocarcinoma, NOS	33	None/Unknown	Yes	988	Blank(s)	Lung and Bronchus	111	Dead	1st of 2 or more primaries	Yes	Yes	1	2	0	Hospital inpatient/outpatient or clinic	Married (including common law)	Moderately differentiated; Grade II	75-79 years	7	0	IB	T2	N0	M0	40	450	0	0	Right - origin of primary	5416360
Male	2010	White	C34.9-Lung, NOS	8070/3: Squamous cell carcinoma, NOS	0	None/Unknown	No/Unknown	30	999	Lung and Bronchus	56	Dead	2nd of 2 or more primaries	No	Yes	2	2	0	Hospital inpatient/outpatient or clinic	Married (including common law)	Unknown	75-79 years	7	0	IV	T4	N0	M1	12	800	0	23	Right - origin of primary	5416360
Female	2005	White	C34.3-Lower lobe, lung	8250/3: Bronchiolo-alveolar adenocarcinoma, NOS	33	None/Unknown	No/Unknown	988	Blank(s)	Colon excluding Rectum	13	Dead	1st of 2 or more primaries	Yes	Yes	1	3	0	Hospital inpatient/outpatient or clinic	Widowed	Moderately differentiated; Grade II	80-84 years	2	0	IA	T1	N0	M0	15	100	0	0	Right - origin of primary	5416542
Female	2005	White	C34.2-Middle lobe, lung	8140/3: Adenocarcinoma, NOS	21	None/Unknown	No/Unknown	988	Blank(s)	Colon excluding Rectum	10	Dead	2nd of 2 or more primaries	No	Yes	2	3	0	Hospital inpatient/outpatient or clinic	Widowed	Moderately differentiated; Grade II	80-84 years	2	0	IB	T2	N0	M0	17	400	0	0	Right - origin of primary	5416542
Female	2006	White	C18.0-Cecum	8481/3: Mucin-producing adenocarcinoma	40	None/Unknown	No/Unknown	999	988	Colon excluding Rectum	0	Dead	3rd of 3 or more primaries	No	Yes	3	3	0	Hospital inpatient/outpatient or clinic	Widowed	Poorly differentiated; Grade III	80-84 years	13	5	IIIC	T4	N2	M0	25	500	200	0	Not a paired site	5416542
Female	2005	White	C34.1-Upper lobe, lung	8140/3: Adenocarcinoma, NOS	33	None/Unknown	No/Unknown	988	Blank(s)	Lung and Bronchus	90	Dead	1st of 2 or more primaries	Yes	Yes	1	2	0	Hospital inpatient/outpatient or clinic	Married (including common law)	Moderately differentiated; Grade II	60-64 years	14	0	IA	T1	N0	M0	20	100	0	0	Left - origin of primary	5416732
Female	2005	White	C34.1-Upper lobe, lung	8140/3: Adenocarcinoma, NOS	33	None/Unknown	No/Unknown	988	Blank(s)	Lung and Bronchus	86	Dead	2nd of 2 or more primaries	No	No	2	2	0	Hospital inpatient/outpatient or clinic	Married (including common law)	Moderately differentiated; Grade II	60-64 years	3	0	IA	T1	N0	M0	28	100	0	0	Right - origin of primary	5416732
Male	2005	White	C34.1-Upper lobe, lung	8070/3: Squamous cell carcinoma, NOS	33	None/Unknown	No/Unknown	988	Blank(s)	Lung and Bronchus	10	Dead	1st of 2 or more primaries	Yes	Yes	1	2	0	Hospital inpatient/outpatient or clinic	Married (including common law)	Poorly differentiated; Grade III	65-69 years	3	2	IIB	T2	N1	M0	40	100	100	0	Left - origin of primary	5416798
Male	2005	White	C34.3-Lower lobe, lung	8140/3: Adenocarcinoma, NOS	33	None/Unknown	No/Unknown	988	Blank(s)	Lung and Bronchus	10	Dead	2nd of 2 or more primaries	No	Yes	2	2	0	Hospital inpatient/outpatient or clinic	Married (including common law)	Poorly differentiated; Grade III	65-69 years	8	1	IIIB	T4	N1	M0	35	650	100	0	Right - origin of primary	5416798
Female	2005	White	C34.1-Upper lobe, lung	8070/3: Squamous cell carcinoma, NOS	33	None/Unknown	No/Unknown	988	Blank(s)	Chronic Obstructive Pulmonary Disease and Allied Cond	51	Dead	1st of 2 or more primaries	Yes	Yes	1	2	0	Hospital inpatient/outpatient or clinic	Divorced	Moderately differentiated; Grade II	75-79 years	98	0	IB	T2	N0	M0	64	100	0	0	Left - origin of primary	5417177
Female	2005	White	C34.3-Lower lobe, lung	8070/3: Squamous cell carcinoma, NOS	21	None/Unknown	No/Unknown	988	Blank(s)	Chronic Obstructive Pulmonary Disease and Allied Cond	50	Dead	2nd of 2 or more primaries	No	No	2	2	0	Hospital inpatient/outpatient or clinic	Divorced	Moderately differentiated; Grade II	75-79 years	97	0	IA	T1	N0	M0	11	100	0	0	Right - origin of primary	5417177
Female	2005	White	C34.3-Lower lobe, lung	8083/3: Basaloid squamous cell carcinoma	45	None/Unknown	No/Unknown	988	Blank(s)	Miscellaneous Malignant Cancer	137	Dead	1st of 2 or more primaries	Yes	Yes	1	5	1	Hospital inpatient/outpatient or clinic	Divorced	Poorly differentiated; Grade III	70-74 years	2	0	IB	T2	N0	M0	45	200	0	0	Left - origin of primary	5417526
Female	2005	White	C70.0-Cerebral meninges	Benign	0	None/Unknown	No/Unknown	999	Blank(s)	Miscellaneous Malignant Cancer	137	Dead	Only one state registry-defined neoplasm	No	Excluded from IARC multiple primary algorithm due to behavior	2	5	1	Hospital inpatient/outpatient or clinic	Divorced	Unknown	70-74 years	99	99	NA	NA	NA	NA	999	50	988	99	Right - origin of primary	5417526
Female	2005	White	C34.1-Upper lobe, lung	8250/3: Bronchiolo-alveolar adenocarcinoma, NOS	21	None/Unknown	No/Unknown	988	Blank(s)	Miscellaneous Malignant Cancer	136	Dead	2nd of 2 or more primaries	No	Yes	3	5	1	Hospital inpatient/outpatient or clinic	Divorced	Well differentiated; Grade I	70-74 years	5	0	IA	T1	N0	M0	12	100	0	0	Left - origin of primary	5417526
Female	2006	White	C50.2-Upper-inner quadrant of breast	8520/3: Lobular carcinoma, NOS	40	Beam radiation	No/Unknown	10	20	Miscellaneous Malignant Cancer	124	Dead	3rd of 3 or more primaries	No	Yes	4	5	1	Hospital inpatient/outpatient or clinic	Single (never married)	Well differentiated; Grade I	70-74 years	3	0	IIB	T3	N0(i-)	M0	90	100	0	0	Left - origin of primary	5417526
Female	2014	White	C34.9-Lung, NOS	8041/3: Small cell carcinoma, NOS	0	Beam radiation	Yes	40	998	Miscellaneous Malignant Cancer	24	Dead	4th of 4 or more primaries	No	No	5	5	1	Hospital inpatient/outpatient or clinic	Divorced	Unknown	80-84 years	0	98	IIIB	T4	N2	M0	48	700	200	0	Left - origin of primary	5417526
Female	2015	White	C67.9-Bladder, NOS	In situ	22	None/Unknown	Yes	10	999	Miscellaneous Malignant Cancer	17	Dead	5th of 5 or more primaries	No	Yes	6	5	1	Hospital inpatient/outpatient or clinic	Unknown	Moderately differentiated; Grade II	80-84 years	0	98	0a	Ta	N0	M0	999	10	0	0	Not a paired site	5417526
Female	2005	White	C34.1-Upper lobe, lung	8140/3: Adenocarcinoma, NOS	30	None/Unknown	No/Unknown	988	Blank(s)	Lung and Bronchus	72	Dead	1st of 2 or more primaries	Yes	Yes	1	3	0	Hospital inpatient/outpatient or clinic	Widowed	Moderately differentiated; Grade II	70-74 years	6	0	IA	T1	N0	M0	12	100	0	0	Left - origin of primary	5417688
Female	2005	White	C34.1-Upper lobe, lung	8250/3: Bronchiolo-alveolar adenocarcinoma, NOS	30	None/Unknown	No/Unknown	988	Blank(s)	Lung and Bronchus	72	Dead	2nd of 2 or more primaries	No	Yes	2	3	0	Hospital inpatient/outpatient or clinic	Widowed	Well differentiated; Grade I	70-74 years	6	0	IA	T1	N0	M0	20	100	0	0	Left - origin of primary	5417688
Female	2005	White	C34.2-Middle lobe, lung	8560/3: Adenosquamous carcinoma	33	None/Unknown	No/Unknown	988	Blank(s)	Lung and Bronchus	69	Dead	3rd of 3 or more primaries	No	No	3	3	0	Hospital inpatient/outpatient or clinic	Widowed	Unknown	70-74 years	7	0	IB	T2	N0	M0	15	450	0	0	Right - origin of primary	5417688
Male	2005	White	C34.3-Lower lobe, lung	8140/3: Adenocarcinoma, NOS	33	None/Unknown	No/Unknown	988	Blank(s)	Lung and Bronchus	30	Dead	1st of 2 or more primaries	Yes	Yes	1	2	0	Hospital inpatient/outpatient or clinic	Single (never married)	Well differentiated; Grade I	55-59 years	3	0	IA	T1	N0	M0	25	110	0	0	Right - origin of primary	5425738
Male	2005	White	C34.3-Lower lobe, lung	8070/3: Squamous cell carcinoma, NOS	33	None/Unknown	No/Unknown	988	Blank(s)	Lung and Bronchus	30	Dead	2nd of 2 or more primaries	No	Yes	2	2	0	Hospital inpatient/outpatient or clinic	Single (never married)	Poorly differentiated; Grade III	55-59 years	3	0	IA	T1	N0	M0	25	110	0	0	Right - origin of primary	5425738
Female	2004	White	C34.1-Upper lobe, lung	8046/3: Non-small cell carcinoma	30	None/Unknown	Yes	988	Blank(s)	Lung and Bronchus	22	Dead	1st of 2 or more primaries	Yes	Yes	1	2	0	Hospital inpatient/outpatient or clinic	Widowed	Well differentiated; Grade I	60-64 years	2	0	IIIB	T4	N0	M0	30	650	0	0	Right - origin of primary	5426665
Female	2006	White	C34.3-Lower lobe, lung	8250/3: Bronchiolo-alveolar adenocarcinoma, NOS	0	None/Unknown	Yes	988	Blank(s)	Lung and Bronchus	4	Dead	2nd of 2 or more primaries	No	No	2	2	0	Hospital inpatient/outpatient or clinic	Widowed	Well differentiated; Grade I	65-69 years	0	98	IV	T4	N2	M1	999	780	200	23	Right - origin of primary	5426665
Female	2005	White	C34.2-Middle lobe, lung	8240/3: Carcinoid tumor, NOS	30	None/Unknown	No/Unknown	988	Blank(s)	Lung and Bronchus	140	Dead	1st of 2 or more primaries	Yes	Yes	1	3	0	Hospital inpatient/outpatient or clinic	Married (including common law)	Unknown	60-64 years	2	0	NA	NA	NA	NA	22	100	0	0	Right - origin of primary	5428436
Female	2014	White	C34.3-Lower lobe, lung	8140/3: Adenocarcinoma, NOS	0	Beam radiation	Yes	0	998	Lung and Bronchus	33	Dead	2nd of 2 or more primaries	No	Yes	2	3	0	Hospital inpatient/outpatient or clinic	Married (including common law)	Well differentiated; Grade I	70-74 years	1	0	IA	T1	N0	M0	24	100	0	0	Left - origin of primary	5428436
Female	2014	White	C34.9-Lung, NOS	8550/3: Acinar cell carcinoma	0	None/Unknown	Yes	20	998	Lung and Bronchus	33	Dead	3rd of 3 or more primaries	No	No	3	3	0	Hospital inpatient/outpatient or clinic	Married (including common law)	Unknown	70-74 years	0	98	IV	T1	N0	M1	24	100	0	23	Right - origin of primary	5428436
Male	2005	White	C34.3-Lower lobe, lung	8140/3: Adenocarcinoma, NOS	30	None/Unknown	No/Unknown	988	Blank(s)	Symptoms, Signs and Ill-Defined Conditions	42	Dead	1st of 2 or more primaries	Yes	Yes	1	2	0	Hospital inpatient/outpatient or clinic	Divorced	Poorly differentiated; Grade III	60-64 years	1	0	IIIB	T4	N0	M0	33	700	0	0	Left - origin of primary	5429945
Male	2007	White	C34.1-Upper lobe, lung	8560/3: Adenosquamous carcinoma	0	None/Unknown	Yes	988	Blank(s)	Symptoms, Signs and Ill-Defined Conditions	19	Dead	2nd of 2 or more primaries	No	Yes	2	2	0	Hospital inpatient/outpatient or clinic	Divorced	Unknown	65-69 years	0	98	IV	T4	N3	M1	38	650	600	40	Right - origin of primary	5429945
Female	2005	White	C34.1-Upper lobe, lung	8070/3: Squamous cell carcinoma, NOS	30	None/Unknown	No/Unknown	988	Blank(s)	Alzheimers (ICD-9 and 10 only)	126	Dead	1st of 2 or more primaries	Yes	Yes	1	2	0	Hospital inpatient/outpatient or clinic	Widowed	Moderately differentiated; Grade II	80-84 years	4	0	IA	T1	N0	M0	25	100	0	0	Right - origin of primary	5431462
Female	2005	White	C34.3-Lower lobe, lung	8250/3: Bronchiolo-alveolar adenocarcinoma, NOS	21	None/Unknown	No/Unknown	988	Blank(s)	Alzheimers (ICD-9 and 10 only)	126	Dead	2nd of 2 or more primaries	No	Yes	2	2	0	Hospital inpatient/outpatient or clinic	Widowed	Well differentiated; Grade I	80-84 years	4	0	IA	T1	N0	M0	10	100	0	0	Right - origin of primary	5431462
Female	2006	White	C34.1-Upper lobe, lung	8140/3: Adenocarcinoma, NOS	33	None/Unknown	No/Unknown	988	Blank(s)	Chronic Obstructive Pulmonary Disease and Allied Cond	73	Dead	1st of 2 or more primaries	Yes	Yes	1	2	0	Hospital inpatient/outpatient or clinic	Widowed	Moderately differentiated; Grade II	60-64 years	9	0	IB	T2	N0	M0	15	450	0	0	Right - origin of primary	5433219
Female	2011	White	C34.1-Upper lobe, lung	8140/3: Adenocarcinoma, NOS	0	None/Unknown	No/Unknown	999	998	Chronic Obstructive Pulmonary Disease and Allied Cond	13	Dead	2nd of 2 or more primaries	No	No	2	2	0	Hospital inpatient/outpatient or clinic	Widowed	Moderately differentiated; Grade II	65-69 years	0	98	UNK Stage	TX	NX	M0	66	999	999	0	Left - origin of primary	5433219
Female	2006	White	C34.1-Upper lobe, lung	8070/3: Squamous cell carcinoma, NOS	46	None/Unknown	No/Unknown	988	Blank(s)	Lung and Bronchus	70	Dead	1st of 2 or more primaries	Yes	Yes	1	2	0	Hospital inpatient/outpatient or clinic	Widowed	Moderately differentiated; Grade II	70-74 years	5	0	IIB	T3	N0	M0	45	600	0	0	Right - origin of primary	5433867
Female	2011	White	C34.3-Lower lobe, lung	8070/3: Squamous cell carcinoma, NOS	0	Beam radiation	No/Unknown	0	0	Lung and Bronchus	19	Dead	2nd of 2 or more primaries	No	No	2	2	0	Hospital inpatient/outpatient or clinic	Widowed	Moderately differentiated; Grade II	75-79 years	2	2	IIA	T1	N1	M0	24	125	100	0	Left - origin of primary	5433867
Male	2006	White	C34.1-Upper lobe, lung	8070/3: Squamous cell carcinoma, NOS	33	None/Unknown	No/Unknown	988	Blank(s)	Lung and Bronchus	48	Dead	1st of 2 or more primaries	Yes	Yes	1	2	0	Hospital inpatient/outpatient or clinic	Married (including common law)	Well differentiated; Grade I	75-79 years	6	0	IA	T1	N0	M0	23	100	0	0	Right - origin of primary	5434320
Male	2006	White	C34.1-Upper lobe, lung	8140/3: Adenocarcinoma, NOS	33	None/Unknown	No/Unknown	988	Blank(s)	Lung and Bronchus	48	Dead	2nd of 2 or more primaries	No	Yes	2	2	0	Hospital inpatient/outpatient or clinic	Married (including common law)	Well differentiated; Grade I	75-79 years	6	0	IA	T1	N0	M0	20	100	0	0	Right - origin of primary	5434320
Female	2006	White	C34.1-Upper lobe, lung	8250/3: Bronchiolo-alveolar adenocarcinoma, NOS	33	None/Unknown	No/Unknown	988	Blank(s)	Alive	159	Alive	1st of 2 or more primaries	Yes	Yes	1	4	0	Hospital inpatient/outpatient or clinic	Divorced	Well differentiated; Grade I	70-74 years	24	0	IIIB	T4	N0	M0	25	650	0	0	Left - origin of primary	5434407
Female	2010	White	C34.3-Lower lobe, lung	8480/3: Mucinous adenocarcinoma	21	None/Unknown	No/Unknown	20	0	Alive	108	Alive	2nd of 2 or more primaries	No	Yes	2	4	0	Hospital inpatient/outpatient or clinic	Divorced	Moderately differentiated; Grade II	75-79 years	9	0	IV	T1	N0	M1	15	100	0	0	Left - origin of primary	5434407
Female	2010	White	C34.1-Upper lobe, lung	8252/3: Bronchiolo-alveolar carcinoma, non-mucinous	21	None/Unknown	No/Unknown	0	0	Alive	108	Alive	3rd of 3 or more primaries	No	No	3	4	0	Hospital inpatient/outpatient or clinic	Divorced	Well differentiated; Grade I	75-79 years	9	0	IA	T1	N0	M0	11	100	0	0	Left - origin of primary	5434407
Female	2012	White	C34.3-Lower lobe, lung	8550/3: Acinar cell carcinoma	21	Recommended, unknown if administered	No/Unknown	10	0	Alive	94	Alive	4th of 4 or more primaries	No	No	4	4	0	Hospital inpatient/outpatient or clinic	Unknown	Moderately differentiated; Grade II	75-79 years	0	98	IIIB	T4	N0	M0	15	115	0	24	Right - origin of primary	5434407
Female	2006	White	C34.1-Upper lobe, lung	8550/3: Acinar cell carcinoma	33	None/Unknown	No/Unknown	988	Blank(s)	Alive	165	Alive	1st of 2 or more primaries	Yes	Yes	1	2	0	Hospital inpatient/outpatient or clinic	Married (including common law)	Well differentiated; Grade I	60-64 years	13	0	IA	T1	N0	M0	13	100	0	0	Left - origin of primary	5438664
Female	2008	White	C34.3-Lower lobe, lung	8255/3: Adenocarcinoma with mixed subtypes	22	None/Unknown	No/Unknown	988	Blank(s)	Alive	134	Alive	2nd of 2 or more primaries	No	Yes	2	2	0	Hospital inpatient/outpatient or clinic	Married (including common law)	Moderately differentiated; Grade II	65-69 years	97	0	IA	T1	N0	M0	10	100	0	0	Right - origin of primary	5438664
Male	2006	White	C34.3-Lower lobe, lung	8250/3: Bronchiolo-alveolar adenocarcinoma, NOS	33	None/Unknown	No/Unknown	988	Blank(s)	Intrahepatic Bile Duct	124	Dead	1st of 2 or more primaries	Yes	Yes	1	3	0	Hospital inpatient/outpatient or clinic	Married (including common law)	Well differentiated; Grade I	75-79 years	14	0	IA	T1	N0	M0	27	100	0	0	Right - origin of primary	5438827
Male	2014	White	C34.1-Upper lobe, lung	8140/3: Adenocarcinoma, NOS	0	None/Unknown	Yes	0	998	Intrahepatic Bile Duct	30	Dead	2nd of 2 or more primaries	No	Yes	2	3	0	Hospital inpatient/outpatient or clinic	Married (including common law)	Unknown	80-84 years	0	98	IV	T1	N0	M1	29	115	0	40	Left - origin of primary	5438827
Male	2014	White	C22.1-Intrahepatic bile duct	8160/3: Cholangiocarcinoma	51	Radioactive implants (includes brachytherapy) (1988+)	Yes	999	999	Intrahepatic Bile Duct	29	Dead	3rd of 3 or more primaries	No	Yes	3	3	0	Hospital inpatient/outpatient or clinic	Married (including common law)	Unknown	80-84 years	1	1	IIIC	T1	N1	M0	50	100	110	0	Not a paired site	5438827
Female	2006	White	C34.1-Upper lobe, lung	8140/3: Adenocarcinoma, NOS	33	None/Unknown	No/Unknown	988	Blank(s)	Alive	162	Alive	1st of 2 or more primaries	Yes	Yes	1	2	0	Hospital inpatient/outpatient or clinic	Widowed	Well differentiated; Grade I	70-74 years	7	0	IB	T2	N0	M0	25	450	0	0	Right - origin of primary	5439901
Female	2018	White	C34.1-Upper lobe, lung	8140/3: Adenocarcinoma, NOS	90	Beam radiation	Yes	Blank(s)	Blank(s)	Alive	18	Alive	2nd of 2 or more primaries	No	No	2	2	0	Hospital inpatient/outpatient or clinic	Widowed	Blank(s)	80-84 years	99	99	Blank(s)	Blank(s)	Blank(s)	Blank(s)	Blank(s)	Blank(s)	Blank(s)	Blank(s)	Right - origin of primary	5439901
Female	2006	White	C34.1-Upper lobe, lung	8140/3: Adenocarcinoma, NOS	33	None/Unknown	No/Unknown	988	Blank(s)	Diseases of Heart	159	Dead	1st of 2 or more primaries	Yes	Yes	1	2	0	Hospital inpatient/outpatient or clinic	Divorced	Moderately differentiated; Grade II	60-64 years	10	0	IA	T1	N0	M0	30	100	0	0	Left - origin of primary	5440284
Female	2015	White	C34.2-Middle lobe, lung	8140/3: Adenocarcinoma, NOS	0	None/Unknown	No/Unknown	0	998	Diseases of Heart	45	Dead	2nd of 2 or more primaries	No	No	2	2	0	Hospital inpatient/outpatient or clinic	Single (never married)	Well differentiated; Grade I	70-74 years	0	98	IA	T1	N0	M0	17	100	0	0	Right - origin of primary	5440284
Female	2006	White	C34.1-Upper lobe, lung	8140/3: Adenocarcinoma, NOS	45	None/Unknown	Yes	988	Blank(s)	Lung and Bronchus	78	Dead	1st of 2 or more primaries	Yes	Yes	1	2	0	Hospital inpatient/outpatient or clinic	Single (never married)	Well differentiated; Grade I	70-74 years	4	0	IB	T2	N0	M0	12	450	0	0	Left - origin of primary	5440354
Female	2012	White	C34.1-Upper lobe, lung	8070/3: Squamous cell carcinoma, NOS	0	None/Unknown	No/Unknown	0	998	Lung and Bronchus	1	Dead	2nd of 2 or more primaries	No	Yes	2	2	0	Hospital inpatient/outpatient or clinic	Single (never married)	Poorly differentiated; Grade III	80-84 years	0	98	IV	T3	N1	M1	999	730	100	37	Left - origin of primary	5440354
Male	2006	White	C34.1-Upper lobe, lung	8140/3: Adenocarcinoma, NOS	33	None/Unknown	No/Unknown	988	Blank(s)	Lung and Bronchus	59	Dead	1st of 2 or more primaries	Yes	Yes	1	3	0	Hospital inpatient/outpatient or clinic	Divorced	Well differentiated; Grade I	65-69 years	9	0	IA	T1	N0	M0	20	100	0	0	Right - origin of primary	5441040
Male	2007	White	C34.1-Upper lobe, lung	8140/3: Adenocarcinoma, NOS	33	None/Unknown	No/Unknown	988	Blank(s)	Lung and Bronchus	46	Dead	2nd of 2 or more primaries	No	No	2	3	0	Hospital inpatient/outpatient or clinic	Single (never married)	Well differentiated; Grade I	70-74 years	2	0	IA	T1	N0	M0	10	100	0	0	Left - origin of primary	5441040
Male	2010	White	C34.0-Main bronchus	8140/3: Adenocarcinoma, NOS	0	Beam radiation	Yes	0	998	Lung and Bronchus	6	Dead	3rd of 3 or more primaries	No	No	3	3	0	Hospital inpatient/outpatient or clinic	Married (including common law)	Unknown	70-74 years	0	98	IV	T4	N2	M1	40	800	200	42	Right - origin of primary	5441040
Female	2006	White	C34.1-Upper lobe, lung	8252/3: Bronchiolo-alveolar carcinoma, non-mucinous	33	None/Unknown	No/Unknown	988	Blank(s)	Lung and Bronchus	156	Dead	1st of 2 or more primaries	Yes	Yes	1	2	0	Hospital inpatient/outpatient or clinic	Married (including common law)	Well differentiated; Grade I	60-64 years	14	0	IA	T1	N0	M0	22	100	0	0	Right - origin of primary	5442236
Female	2018	White	C34.0-Main bronchus	8140/3: Adenocarcinoma, NOS	0	None/Unknown	Yes	Blank(s)	Blank(s)	Lung and Bronchus	16	Dead	2nd of 2 or more primaries	No	Yes	2	2	0	Hospital inpatient/outpatient or clinic	Married (including common law)	Blank(s)	75-79 years	0	98	Blank(s)	Blank(s)	Blank(s)	Blank(s)	Blank(s)	Blank(s)	Blank(s)	Blank(s)	Left - origin of primary	5442236
Female	2006	White	C34.2-Middle lobe, lung	8140/3: Adenocarcinoma, NOS	33	None/Unknown	Yes	988	Blank(s)	Alive	163	Alive	1st of 2 or more primaries	Yes	Yes	1	3	0	Hospital inpatient/outpatient or clinic	Married (including common law)	Well differentiated; Grade I	45-49 years	4	0	IV	T2	N0	M1	43	450	0	35	Right - origin of primary	5442279
Female	2009	White	C34.1-Upper lobe, lung	8250/3: Bronchiolo-alveolar adenocarcinoma, NOS	30	Beam radiation	Yes	0	Blank(s)	Alive	131	Alive	2nd of 2 or more primaries	No	Yes	2	3	0	Hospital inpatient/outpatient or clinic	Married (including common law)	Moderately differentiated; Grade II	50-54 years	4	1	IIIA	T2	N2	M0	38	430	200	0	Right - origin of primary	5442279
Female	2010	White	C50.5-Lower-outer quadrant of breast	8522/3: Infiltrating duct and lobular carcinoma	43	None/Unknown	Yes	10	10	Alive	113	Alive	3rd of 3 or more primaries	No	Yes	3	3	0	Hospital inpatient/outpatient or clinic	Married (including common law)	Poorly differentiated; Grade III	50-54 years	1	0	I	T1b	N0	M0	7	100	0	0	Right - origin of primary	5442279
Male	2006	White	C34.1-Upper lobe, lung	8140/3: Adenocarcinoma, NOS	30	None/Unknown	Yes	988	Blank(s)	Lung and Bronchus	22	Dead	1st of 2 or more primaries	Yes	Yes	1	2	0	Hospital inpatient/outpatient or clinic	Married (including common law)	Poorly differentiated; Grade III	50-54 years	7	2	IIA	T1	N1	M0	10	100	100	0	Right - origin of primary	5442648
Male	2007	White	C34.1-Upper lobe, lung	8480/3: Mucinous adenocarcinoma	30	None/Unknown	Yes	988	Blank(s)	Lung and Bronchus	10	Dead	2nd of 2 or more primaries	No	No	2	2	0	Hospital inpatient/outpatient or clinic	Married (including common law)	Unknown	50-54 years	0	98	IA	T1	N0	M0	18	100	0	0	Left - origin of primary	5442648
Male	2006	White	C34.1-Upper lobe, lung	8140/3: Adenocarcinoma, NOS	30	None/Unknown	No/Unknown	988	Blank(s)	Lung and Bronchus	27	Dead	1st of 2 or more primaries	Yes	Yes	1	3	0	Hospital inpatient/outpatient or clinic	Married (including common law)	Moderately differentiated; Grade II	75-79 years	3	0	IA	T1	N0	M0	16	100	0	0	Right - origin of primary	5443088
Male	2006	White	C34.1-Upper lobe, lung	8255/3: Adenocarcinoma with mixed subtypes	21	None/Unknown	No/Unknown	988	Blank(s)	Lung and Bronchus	26	Dead	2nd of 2 or more primaries	No	Yes	2	3	0	Hospital inpatient/outpatient or clinic	Married (including common law)	Poorly differentiated; Grade III	75-79 years	0	98	IA	T1	N0	M0	10	100	0	0	Left - origin of primary	5443088
Male	2006	White	C34.3-Lower lobe, lung	8140/3: Adenocarcinoma, NOS	21	None/Unknown	No/Unknown	988	Blank(s)	Lung and Bronchus	20	Dead	3rd of 3 or more primaries	No	No	3	3	0	Hospital inpatient/outpatient or clinic	Married (including common law)	Poorly differentiated; Grade III	80-84 years	0	98	IA	T1	N0	M0	5	100	0	0	Left - origin of primary	5443088
Female	2006	White	C34.2-Middle lobe, lung	8250/3: Bronchiolo-alveolar adenocarcinoma, NOS	33	None/Unknown	No/Unknown	988	Blank(s)	Lung and Bronchus	87	Dead	1st of 2 or more primaries	Yes	Yes	1	2	0	Hospital inpatient/outpatient or clinic	Married (including common law)	Moderately differentiated; Grade II	60-64 years	9	0	IA	T1	N0	M0	17	100	0	0	Right - origin of primary	5443116
Female	2008	White	C34.3-Lower lobe, lung	8140/3: Adenocarcinoma, NOS	22	None/Unknown	No/Unknown	988	Blank(s)	Lung and Bronchus	60	Dead	2nd of 2 or more primaries	No	Yes	2	2	0	Hospital inpatient/outpatient or clinic	Married (including common law)	Well differentiated; Grade I	60-64 years	9	0	IIIB	T4	N0	M0	7	760	0	0	Left - origin of primary	5443116
Female	2006	White	C34.1-Upper lobe, lung	8046/3: Non-small cell carcinoma	30	None/Unknown	No/Unknown	988	Blank(s)	Diseases of Heart	122	Dead	1st of 2 or more primaries	Yes	Yes	1	2	0	Hospital inpatient/outpatient or clinic	Married (including common law)	Unknown	65-69 years	0	98	IB	T2	N0	M0	45	100	0	0	Right - origin of primary	5443726
Female	2014	White	C34.3-Lower lobe, lung	8250/3: Bronchiolo-alveolar adenocarcinoma, NOS	0	Beam radiation	No/Unknown	0	998	Diseases of Heart	25	Dead	2nd of 2 or more primaries	No	No	2	2	0	Hospital inpatient/outpatient or clinic	Married (including common law)	Well differentiated; Grade I	70-74 years	0	98	IA	T1	N0	M0	26	100	0	0	Right - origin of primary	5443726
Male	2006	White	C34.1-Upper lobe, lung	8071/3: Squamous cell carcinoma, keratinizing, NOS	30	None/Unknown	No/Unknown	988	Blank(s)	Chronic Obstructive Pulmonary Disease and Allied Cond	6	Dead	1st of 2 or more primaries	Yes	Yes	1	2	0	Hospital inpatient/outpatient or clinic	Widowed	Well differentiated; Grade I	80-84 years	2	0	IB	T2	N0	M0	80	450	0	0	Left - origin of primary	5444919
Male	2006	White	C34.3-Lower lobe, lung	8071/3: Squamous cell carcinoma, keratinizing, NOS	30	None/Unknown	No/Unknown	988	Blank(s)	Chronic Obstructive Pulmonary Disease and Allied Cond	6	Dead	2nd of 2 or more primaries	No	No	2	2	0	Hospital inpatient/outpatient or clinic	Widowed	Well differentiated; Grade I	80-84 years	2	0	IB	T2	N0	M0	15	450	0	0	Left - origin of primary	5444919
Male	2006	White	C34.3-Lower lobe, lung	8140/3: Adenocarcinoma, NOS	30	None/Unknown	No/Unknown	988	Blank(s)	Alive	163	Alive	1st of 2 or more primaries	Yes	Yes	1	4	0	Hospital inpatient/outpatient or clinic	Married (including common law)	Well differentiated; Grade I	65-69 years	3	0	IA	T1	N0	M0	14	100	0	0	Right - origin of primary	5445240
Male	2008	White	C34.3-Lower lobe, lung	8140/3: Adenocarcinoma, NOS	33	None/Unknown	No/Unknown	988	Blank(s)	Alive	132	Alive	2nd of 2 or more primaries	No	No	2	4	0	Hospital inpatient/outpatient or clinic	Married (including common law)	Well differentiated; Grade I	70-74 years	3	0	IA	T1	N0	M0	6	100	0	0	Right - origin of primary	5445240
Male	2014	White	C16.6-Greater curvature of stomach NOS	8140/3: Adenocarcinoma, NOS	32	None/Unknown	Yes	0	Blank(s)	Alive	69	Alive	3rd of 3 or more primaries	No	Yes	3	4	0	Hospital inpatient/outpatient or clinic	Married (including common law)	Moderately differentiated; Grade II	75-79 years	11	0	IA	T1	N0	M0	20	160	0	0	Not a paired site	5445240
Male	2019	White	C16.0-Cardia, NOS	8140/3: Adenocarcinoma, NOS	0	Beam radiation	Yes	Blank(s)	Blank(s)	Alive	3	Alive	4th of 4 or more primaries	No	No	4	4	0	Hospital inpatient/outpatient or clinic	Married (including common law)	Blank(s)	80-84 years	0	98	Blank(s)	Blank(s)	Blank(s)	Blank(s)	Blank(s)	Blank(s)	Blank(s)	Blank(s)	Not a paired site	5445240
Male	2006	White	C34.1-Upper lobe, lung	8140/3: Adenocarcinoma, NOS	33	None/Unknown	No/Unknown	988	Blank(s)	Lung and Bronchus	58	Dead	1st of 2 or more primaries	Yes	Yes	1	2	0	Hospital inpatient/outpatient or clinic	Married (including common law)	Poorly differentiated; Grade III	60-64 years	97	0	IA	T1	N0	M0	20	100	0	0	Left - origin of primary	5445432
Male	2010	White	C34.1-Upper lobe, lung	8070/3: Squamous cell carcinoma, NOS	0	Beam radiation	No/Unknown	0	998	Lung and Bronchus	6	Dead	2nd of 2 or more primaries	No	Yes	2	2	0	Hospital inpatient/outpatient or clinic	Unknown	Unknown	65-69 years	0	98	OCCULT	TX	N0	M0	90	999	0	0	Right - origin of primary	5445432
Female	2006	White	C34.1-Upper lobe, lung	8140/3: Adenocarcinoma, NOS	33	None/Unknown	No/Unknown	988	Blank(s)	Alive	161	Alive	1st of 2 or more primaries	Yes	Yes	1	3	0	Hospital inpatient/outpatient or clinic	Married (including common law)	Well differentiated; Grade I	65-69 years	11	1	IIIA	T1	N2	M0	6	100	200	0	Right - origin of primary	5446059
Female	2006	White	C34.3-Lower lobe, lung	8140/3: Adenocarcinoma, NOS	22	None/Unknown	No/Unknown	988	Blank(s)	Alive	161	Alive	2nd of 2 or more primaries	No	No	2	3	0	Hospital inpatient/outpatient or clinic	Married (including common law)	Well differentiated; Grade I	65-69 years	11	1	IIIA	T1	N2	M0	11	100	200	0	Right - origin of primary	5446059
Female	2011	White	C44.7-Skin of lower limb and hip	8720/3: Malignant melanoma, NOS	45	None/Unknown	No/Unknown	60	0	Alive	100	Alive	3rd of 3 or more primaries	No	Yes	3	3	0	Hospital inpatient/outpatient or clinic	Married (including common law)	Unknown	70-74 years	0	98	IA	T1a	N0	M0	999	200	0	0	Right - origin of primary	5446059
Female	2006	White	C34.1-Upper lobe, lung	8140/3: Adenocarcinoma, NOS	33	Beam radiation	Yes	988	Blank(s)	Lung and Bronchus	18	Dead	1st of 2 or more primaries	Yes	Yes	1	2	0	Hospital inpatient/outpatient or clinic	Married (including common law)	Poorly differentiated; Grade III	50-54 years	23	3	IIIB	T4	N2	M0	40	650	200	0	Right - origin of primary	5446325
Female	2006	White	C34.3-Lower lobe, lung	8046/3: Non-small cell carcinoma	0	None/Unknown	No/Unknown	988	Blank(s)	Lung and Bronchus	18	Dead	2nd of 2 or more primaries	No	Yes	2	2	0	Hospital inpatient/outpatient or clinic	Married (including common law)	Poorly differentiated; Grade III	50-54 years	0	98	OCCULT	TX	N0	M0	999	300	0	0	Left - origin of primary	5446325
Female	2006	White	C34.1-Upper lobe, lung	8140/3: Adenocarcinoma, NOS	33	None/Unknown	No/Unknown	988	Blank(s)	Diseases of Heart	57	Dead	1st of 2 or more primaries	Yes	Yes	1	2	0	Hospital inpatient/outpatient or clinic	Married (including common law)	Moderately differentiated; Grade II	65-69 years	6	0	IB	T2	N0	M0	20	450	0	0	Right - origin of primary	5446941
Female	2008	White	C34.3-Lower lobe, lung	8140/3: Adenocarcinoma, NOS	0	None/Unknown	No/Unknown	988	Blank(s)	Diseases of Heart	30	Dead	2nd of 2 or more primaries	No	No	2	2	0	Hospital inpatient/outpatient or clinic	Married (including common law)	Moderately differentiated; Grade II	65-69 years	0	98	IA	T1	N0	M0	21	300	0	0	Left - origin of primary	5446941
Male	2006	White	C34.2-Middle lobe, lung	8070/3: Squamous cell carcinoma, NOS	33	None/Unknown	No/Unknown	988	Blank(s)	Accidents and Adverse Effects	3	Dead	1st of 2 or more primaries	Yes	Yes	1	2	0	Hospital inpatient/outpatient or clinic	Unknown	Moderately differentiated; Grade II	80-84 years	8	0	IIB	T3	N0	M0	25	560	0	0	Right - origin of primary	5447442
Male	2006	White	C34.3-Lower lobe, lung	8253/3: Bronchiolo-alveolar carcinoma, mucinous	21	None/Unknown	No/Unknown	988	Blank(s)	Accidents and Adverse Effects	3	Dead	2nd of 2 or more primaries	No	Yes	2	2	0	Hospital inpatient/outpatient or clinic	Married (including common law)	Well differentiated; Grade I	80-84 years	8	0	IA	T1	N0	M0	30	100	0	0	Right - origin of primary	5447442
Male	2006	White	C34.3-Lower lobe, lung	8253/3: Bronchiolo-alveolar carcinoma, mucinous	30	None/Unknown	No/Unknown	988	Blank(s)	Other Cause of Death	19	Dead	1st of 2 or more primaries	Yes	Yes	1	2	0	Hospital inpatient/outpatient or clinic	Married (including common law)	Well differentiated; Grade I	65-69 years	9	0	IB	T2	N0	M0	60	100	0	0	Right - origin of primary	5447485
Male	2007	White	C34.1-Upper lobe, lung	8140/3: Adenocarcinoma, NOS	0	None/Unknown	No/Unknown	988	Blank(s)	Other Cause of Death	7	Dead	2nd of 2 or more primaries	No	Yes	2	2	0	Hospital inpatient/outpatient or clinic	Unknown	Well differentiated; Grade I	65-69 years	99	99	UNK Stage	TX	NX	MX	999	999	999	99	Right - origin of primary	5447485
Female	2006	White	C34.1-Upper lobe, lung	8140/3: Adenocarcinoma, NOS	33	None/Unknown	No/Unknown	988	Blank(s)	Lung and Bronchus	125	Dead	1st of 2 or more primaries	Yes	Yes	1	2	0	Hospital inpatient/outpatient or clinic	Divorced	Moderately differentiated; Grade II	60-64 years	9	0	IB	T2	N0	M0	25	450	0	0	Left - origin of primary	5449761
Female	2006	White	C34.3-Lower lobe, lung	8250/3: Bronchiolo-alveolar adenocarcinoma, NOS	0	None/Unknown	No/Unknown	988	Blank(s)	Lung and Bronchus	121	Dead	2nd of 2 or more primaries	No	Yes	2	2	0	Hospital inpatient/outpatient or clinic	Divorced	Well differentiated; Grade I	60-64 years	0	98	IA	T1	N0	M0	21	100	0	0	Right - origin of primary	5449761
Female	2006	White	C34.3-Lower lobe, lung	8255/3: Adenocarcinoma with mixed subtypes	33	None/Unknown	No/Unknown	988	Blank(s)	Lung and Bronchus	48	Dead	1st of 2 or more primaries	Yes	Yes	1	2	0	Hospital inpatient/outpatient or clinic	Married (including common law)	Moderately differentiated; Grade II	70-74 years	97	0	IA	T1	N0	M0	27	100	0	0	Left - origin of primary	5449906
Female	2008	White	C34.2-Middle lobe, lung	8252/3: Bronchiolo-alveolar carcinoma, non-mucinous	21	None/Unknown	No/Unknown	988	Blank(s)	Lung and Bronchus	28	Dead	2nd of 2 or more primaries	No	No	2	2	0	Hospital inpatient/outpatient or clinic	Married (including common law)	Well differentiated; Grade I	70-74 years	0	98	IA	T1	N0	M0	12	100	0	0	Right - origin of primary	5449906
Male	2006	White	C34.1-Upper lobe, lung	8140/3: Adenocarcinoma, NOS	33	None/Unknown	No/Unknown	988	Blank(s)	Lung and Bronchus	31	Dead	1st of 2 or more primaries	Yes	Yes	1	2	0	Hospital inpatient/outpatient or clinic	Married (including common law)	Moderately differentiated; Grade II	65-69 years	19	1	IIA	T1	N1	M0	30	100	100	0	Right - origin of primary	5450317
Male	2007	White	C34.3-Lower lobe, lung	8012/3: Large cell carcinoma, NOS	22	None/Unknown	No/Unknown	988	Blank(s)	Lung and Bronchus	27	Dead	2nd of 2 or more primaries	No	No	2	2	0	Hospital inpatient/outpatient or clinic	Married (including common law)	Undifferentiated; anaplastic; Grade IV	65-69 years	4	0	IA	T1	N0	M0	20	100	0	0	Left - origin of primary	5450317
Female	2006	Black	C34.1-Upper lobe, lung	8255/3: Adenocarcinoma with mixed subtypes	33	None/Unknown	No/Unknown	988	Blank(s)	Alive	162	Alive	1st of 2 or more primaries	Yes	Yes	1	2	0	Hospital inpatient/outpatient or clinic	Divorced	Moderately differentiated; Grade II	65-69 years	15	0	IA	T1	N0	M0	17	100	0	0	Right - origin of primary	5450822
Female	2006	Black	C34.1-Upper lobe, lung	8252/3: Bronchiolo-alveolar carcinoma, non-mucinous	33	None/Unknown	No/Unknown	988	Blank(s)	Alive	160	Alive	2nd of 2 or more primaries	No	No	2	2	0	Hospital inpatient/outpatient or clinic	Unknown	Well differentiated; Grade I	65-69 years	15	0	IA	T1	N0	M0	9	100	0	0	Right - origin of primary	5450822
Female	2006	White	C34.2-Middle lobe, lung	8070/3: Squamous cell carcinoma, NOS	30	None/Unknown	No/Unknown	988	Blank(s)	Lung and Bronchus	91	Dead	1st of 2 or more primaries	Yes	Yes	1	2	0	Hospital inpatient/outpatient or clinic	Divorced	Moderately differentiated; Grade II	75-79 years	6	0	IA	T1	N0	M0	20	100	0	0	Right - origin of primary	5450894
Female	2008	White	C34.3-Lower lobe, lung	8070/3: Squamous cell carcinoma, NOS	21	None/Unknown	No/Unknown	988	Blank(s)	Lung and Bronchus	70	Dead	2nd of 2 or more primaries	No	No	2	2	0	Hospital inpatient/outpatient or clinic	Divorced	Moderately differentiated; Grade II	80-84 years	0	98	IA	T1	N0	M0	12	300	0	0	Left - origin of primary	5450894
Female	2006	White	C34.1-Upper lobe, lung	8140/3: Adenocarcinoma, NOS	30	None/Unknown	No/Unknown	988	Blank(s)	Lung and Bronchus	29	Dead	1st of 2 or more primaries	Yes	Yes	1	2	0	Hospital inpatient/outpatient or clinic	Married (including common law)	Poorly differentiated; Grade III	75-79 years	9	2	IIB	T2	N1	M0	37	100	100	0	Right - origin of primary	5451234
Female	2006	White	C34.1-Upper lobe, lung	8070/3: Squamous cell carcinoma, NOS	30	None/Unknown	No/Unknown	988	Blank(s)	Lung and Bronchus	27	Dead	2nd of 2 or more primaries	No	Yes	2	2	0	Hospital inpatient/outpatient or clinic	Widowed	Well differentiated; Grade I	75-79 years	9	0	IA	T1	N0	M0	10	100	0	0	Right - origin of primary	5451234
Female	2006	White	C34.3-Lower lobe, lung	8140/3: Adenocarcinoma, NOS	33	None/Unknown	No/Unknown	988	Blank(s)	Miscellaneous Malignant Cancer	97	Dead	1st of 2 or more primaries	Yes	Yes	1	2	0	Hospital inpatient/outpatient or clinic	Single (never married)	Poorly differentiated; Grade III	55-59 years	5	0	IA	T1	N0	M0	11	100	0	0	Right - origin of primary	5451802
Female	2007	White	C34.1-Upper lobe, lung	8250/3: Bronchiolo-alveolar adenocarcinoma, NOS	22	None/Unknown	No/Unknown	988	Blank(s)	Miscellaneous Malignant Cancer	91	Dead	2nd of 2 or more primaries	No	Yes	2	2	0	Hospital inpatient/outpatient or clinic	Single (never married)	Moderately differentiated; Grade II	55-59 years	1	0	IIIB	T4	N0	M0	13	650	0	0	Left - origin of primary	5451802
Male	2006	White	C34.3-Lower lobe, lung	8084/3: Squamous cell carcinoma, clear cell type	45	None/Unknown	Yes	988	Blank(s)	Lung and Bronchus	107	Dead	1st of 2 or more primaries	Yes	Yes	1	2	0	Hospital inpatient/outpatient or clinic	Married (including common law)	Undifferentiated; anaplastic; Grade IV	60-64 years	13	0	IB	T2	N0	M0	90	200	0	0	Left - origin of primary	5452142
Male	2013	White	C34.3-Lower lobe, lung	8070/3: Squamous cell carcinoma, NOS	0	None/Unknown	Yes	10	998	Lung and Bronchus	17	Dead	2nd of 2 or more primaries	No	No	2	2	0	Hospital inpatient/outpatient or clinic	Married (including common law)	Poorly differentiated; Grade III	70-74 years	0	98	IV	T4	N1	M1	21	300	100	25	Right - origin of primary	5452142
Female	2006	Black	C34.1-Upper lobe, lung	8070/3: Squamous cell carcinoma, NOS	33	None/Unknown	No/Unknown	988	Blank(s)	Alive	165	Alive	1st of 2 or more primaries	Yes	Yes	1	2	0	Hospital inpatient/outpatient or clinic	Widowed	Moderately differentiated; Grade II	70-74 years	16	0	IB	T2	N0	M0	65	450	0	0	Left - origin of primary	5452154
Female	2014	Black	C34.1-Upper lobe, lung	8071/3: Squamous cell carcinoma, keratinizing, NOS	33	None/Unknown	No/Unknown	0	0	Alive	61	Alive	2nd of 2 or more primaries	No	No	2	2	0	Hospital inpatient/outpatient or clinic	Widowed	Moderately differentiated; Grade II	80-84 years	15	0	IA	T1	N0	M0	25	100	0	0	Right - origin of primary	5452154
Female	2006	White	C34.1-Upper lobe, lung	8033/3: Pseudosarcomatous carcinoma	33	None/Unknown	Yes	988	Blank(s)	Lung and Bronchus	59	Dead	1st of 2 or more primaries	Yes	Yes	1	2	0	Hospital inpatient/outpatient or clinic	Unknown	Poorly differentiated; Grade III	70-74 years	2	0	IB	T2	N0	M0	20	450	0	0	Right - origin of primary	5452329
Female	2010	White	C34.9-Lung, NOS	8140/3: Adenocarcinoma, NOS	21	None/Unknown	Yes	20	40	Lung and Bronchus	11	Dead	2nd of 2 or more primaries	No	Yes	2	2	0	Hospital inpatient/outpatient or clinic	Single (never married)	Well differentiated; Grade I	75-79 years	0	98	IV	T2	N0	M1	7	430	0	0	Left - origin of primary	5452329
Male	2006	White	C34.3-Lower lobe, lung	8550/3: Acinar cell carcinoma	33	Beam radiation	Yes	988	Blank(s)	Lung and Bronchus	135	Dead	1st of 2 or more primaries	Yes	Yes	1	2	0	Hospital inpatient/outpatient or clinic	Married (including common law)	Moderately differentiated; Grade II	55-59 years	7	5	IIIA	T2	N2	M0	55	100	200	0	Left - origin of primary	5453525
Male	2010	White	C34.1-Upper lobe, lung	8550/3: Acinar cell carcinoma	33	None/Unknown	No/Unknown	0	40	Lung and Bronchus	86	Dead	2nd of 2 or more primaries	No	No	2	2	0	Hospital inpatient/outpatient or clinic	Married (including common law)	Moderately differentiated; Grade II	60-64 years	2	0	IB	T2	N0	M0	35	455	0	0	Left - origin of primary	5453525
Female	2006	White	C34.3-Lower lobe, lung	8140/3: Adenocarcinoma, NOS	33	None/Unknown	No/Unknown	988	Blank(s)	Alive	158	Alive	1st of 2 or more primaries	Yes	Yes	1	3	0	Hospital inpatient/outpatient or clinic	Widowed	Well differentiated; Grade I	80-84 years	12	0	IA	T1	N0	M0	25	110	0	0	Right - origin of primary	5454495
Female	2006	White	C34.3-Lower lobe, lung	8240/3: Carcinoid tumor, NOS	33	None/Unknown	No/Unknown	988	Blank(s)	Alive	158	Alive	2nd of 2 or more primaries	No	Yes	2	3	0	Hospital inpatient/outpatient or clinic	Widowed	Unknown	80-84 years	12	0	NA	NA	NA	NA	6	100	0	0	Right - origin of primary	5454495
Female	2016	White	C77.8-Lymph nodes of multiple regions	9698/3: Follicular lymphoma, grade 3	0	None/Unknown	Yes	Blank(s)	0	Alive	44	Alive	3rd of 3 or more primaries	No	Yes	3	3	0	Hospital inpatient/outpatient or clinic	Widowed	B-cell; pre-B; B-precursor	85+ years	99	99	Blank(s)	Blank(s)	Blank(s)	Blank(s)	Blank(s)	Blank(s)	Blank(s)	Blank(s)	Not a paired site	5454495
Male	2006	White	C34.1-Upper lobe, lung	9133/3: Epithelioid hemangioendothelioma, malignant	33	Beam radiation	Yes	999	Blank(s)	Lung and Bronchus	30	Dead	1st of 2 or more primaries	Yes	Yes	1	2	0	Hospital inpatient/outpatient or clinic	Married (including common law)	Unknown	55-59 years	4	0	NA	NA	NA	NA	49	500	0	0	Left - origin of primary	5454512
Male	2009	White	C34.9-Lung, NOS	8046/3: Non-small cell carcinoma	0	None/Unknown	No/Unknown	988	Blank(s)	Lung and Bronchus	0	Dead	2nd of 2 or more primaries	No	Yes	2	2	0	Laboratory only (hospital or private)	Divorced	Unknown	60-64 years	0	98	IV	TX	NX	M1	999	999	999	40	Paired site, but no information concerning laterality	5454512
Female	2006	White	C34.3-Lower lobe, lung	8140/3: Adenocarcinoma, NOS	33	Beam radiation	No/Unknown	988	Blank(s)	Lung and Bronchus	105	Dead	1st of 2 or more primaries	Yes	Yes	1	3	0	Hospital inpatient/outpatient or clinic	Married (including common law)	Well differentiated; Grade I	60-64 years	13	0	IA	T1	N0	M0	28	100	0	0	Right - origin of primary	5456084
Female	2008	White	C34.3-Lower lobe, lung	8480/3: Mucinous adenocarcinoma	33	None/Unknown	No/Unknown	988	Blank(s)	Lung and Bronchus	91	Dead	2nd of 2 or more primaries	No	No	2	3	0	Hospital inpatient/outpatient or clinic	Married (including common law)	Moderately differentiated; Grade II	60-64 years	97	0	IB	T2	N0	M0	22	450	0	0	Left - origin of primary	5456084
Female	2014	White	C34.1-Upper lobe, lung	8140/3: Adenocarcinoma, NOS	0	Beam radiation	No/Unknown	999	998	Lung and Bronchus	15	Dead	3rd of 3 or more primaries	No	No	3	3	0	Hospital inpatient/outpatient or clinic	Married (including common law)	Unknown	70-74 years	95	0	IIB	T3	N0	M0	85	570	0	0	Right - origin of primary	5456084
Male	2006	White	C34.3-Lower lobe, lung	8140/3: Adenocarcinoma, NOS	30	None/Unknown	No/Unknown	988	Blank(s)	Lung and Bronchus	60	Dead	1st of 2 or more primaries	Yes	Yes	1	2	0	Hospital inpatient/outpatient or clinic	Married (including common law)	Moderately differentiated; Grade II	60-64 years	1	1	IIIB	T4	N1	M0	25	700	100	0	Left - origin of primary	5456798
Male	2009	White	C34.1-Upper lobe, lung	8000/3: Neoplasm, malignant	0	Beam radiation	No/Unknown	0	Blank(s)	Lung and Bronchus	24	Dead	2nd of 2 or more primaries	No	No	2	2	0	Hospital inpatient/outpatient or clinic	Married (including common law)	Unknown	65-69 years	0	98	IIIB	T1	N3	M0	11	100	600	0	Right - origin of primary	5456798
Female	2006	White	C34.1-Upper lobe, lung	8070/3: Squamous cell carcinoma, NOS	33	None/Unknown	No/Unknown	988	Blank(s)	Other Cause of Death	91	Dead	1st of 2 or more primaries	Yes	Yes	1	2	0	Hospital inpatient/outpatient or clinic	Widowed	Moderately differentiated; Grade II	75-79 years	13	0	IA	T1	N0	M0	28	300	0	0	Left - origin of primary	5457934
Female	2009	White	C34.1-Upper lobe, lung	8046/3: Non-small cell carcinoma	0	None/Unknown	No/Unknown	0	Blank(s)	Other Cause of Death	51	Dead	2nd of 2 or more primaries	No	Yes	2	2	0	Hospital inpatient/outpatient or clinic	Widowed	Poorly differentiated; Grade III	80-84 years	0	98	IA	T1	N0	M0	28	300	0	0	Right - origin of primary	5457934
Female	2006	White	C34.1-Upper lobe, lung	8070/3: Squamous cell carcinoma, NOS	30	None/Unknown	No/Unknown	988	Blank(s)	Lung and Bronchus	117	Dead	1st of 2 or more primaries	Yes	Yes	1	2	0	Hospital inpatient/outpatient or clinic	Married (including common law)	Poorly differentiated; Grade III	80-84 years	0	98	IA	T1	N0	M0	20	100	0	0	Right - origin of primary	5461254
Female	2006	White	C34.3-Lower lobe, lung	8260/3: Papillary adenocarcinoma, NOS	30	None/Unknown	No/Unknown	988	Blank(s)	Lung and Bronchus	117	Dead	2nd of 2 or more primaries	No	Yes	2	2	0	Hospital inpatient/outpatient or clinic	Married (including common law)	Moderately differentiated; Grade II	80-84 years	0	98	IA	T1	N0	M0	15	100	0	0	Right - origin of primary	5461254
Male	2006	White	C34.3-Lower lobe, lung	8140/3: Adenocarcinoma, NOS	33	None/Unknown	No/Unknown	988	Blank(s)	Lung and Bronchus	148	Dead	1st of 2 or more primaries	Yes	Yes	1	4	0	Hospital inpatient/outpatient or clinic	Married (including common law)	Moderately differentiated; Grade II	55-59 years	5	0	IA	T1	N0	M0	9	100	0	0	Left - origin of primary	5461581
Male	2006	White	C34.2-Middle lobe, lung	8140/3: Adenocarcinoma, NOS	33	None/Unknown	No/Unknown	988	Blank(s)	Lung and Bronchus	139	Dead	2nd of 2 or more primaries	No	No	2	4	0	Hospital inpatient/outpatient or clinic	Married (including common law)	Moderately differentiated; Grade II	55-59 years	6	0	IA	T1	N0	M0	10	100	0	0	Right - origin of primary	5461581
Male	2017	White	C34.9-Lung, NOS	8140/3: Adenocarcinoma, NOS	0	Beam radiation	No/Unknown	0	998	Lung and Bronchus	8	Dead	4th of 4 or more primaries	No	No	3	4	0	Hospital inpatient/outpatient or clinic	Married (including common law)	Poorly differentiated; Grade III	65-69 years	0	98	Blank(s)	Blank(s)	Blank(s)	Blank(s)	Blank(s)	Blank(s)	Blank(s)	Blank(s)	Right - origin of primary	5461581
Female	2006	White	C34.1-Upper lobe, lung	8252/3: Bronchiolo-alveolar carcinoma, non-mucinous	33	None/Unknown	No/Unknown	988	Blank(s)	Alive	162	Alive	1st of 2 or more primaries	Yes	Yes	1	3	0	Hospital inpatient/outpatient or clinic	Married (including common law)	Well differentiated; Grade I	70-74 years	11	0	IA	T1	N0	M0	22	100	0	0	Left - origin of primary	5461933
Female	2008	White	C34.1-Upper lobe, lung	8255/3: Adenocarcinoma with mixed subtypes	0	Beam radiation	No/Unknown	988	Blank(s)	Alive	140	Alive	2nd of 2 or more primaries	No	No	2	3	0	Hospital inpatient/outpatient or clinic	Married (including common law)	Moderately differentiated; Grade II	70-74 years	0	98	IA	T1	N0	M0	25	100	0	0	Right - origin of primary	5461933
Female	2015	White	C50.8-Overlapping lesion of breast	8500/3: Infiltrating duct carcinoma, NOS	0	None/Unknown	No/Unknown	10	10	Alive	54	Alive	3rd of 3 or more primaries	No	Yes	3	3	0	Hospital inpatient/outpatient or clinic	Married (including common law)	Moderately differentiated; Grade II	75-79 years	0	98	I	T1a	N0	M0	5	100	0	0	Right - origin of primary	5461933
Female	2006	White	C34.1-Upper lobe, lung	8550/3: Acinar cell carcinoma	30	None/Unknown	No/Unknown	988	Blank(s)	Alive	152	Alive	1st of 2 or more primaries	Yes	Yes	1	2	0	Hospital inpatient/outpatient or clinic	Divorced	Moderately differentiated; Grade II	75-79 years	11	0	IA	T1	N0	M0	20	110	0	0	Left - origin of primary	5462161
Female	2013	White	C34.3-Lower lobe, lung	8140/3: Adenocarcinoma, NOS	12	None/Unknown	No/Unknown	0	998	Alive	66	Alive	2nd of 2 or more primaries	No	No	2	2	0	Hospital inpatient/outpatient or clinic	Widowed	Unknown	80-84 years	0	98	IA	T1	N0	M0	16	100	0	0	Left - origin of primary	5462161
Male	2006	White	C34.1-Upper lobe, lung	8071/3: Squamous cell carcinoma, keratinizing, NOS	33	None/Unknown	No/Unknown	988	Blank(s)	Lung and Bronchus	49	Dead	1st of 2 or more primaries	Yes	Yes	1	2	0	Hospital inpatient/outpatient or clinic	Married (including common law)	Well differentiated; Grade I	50-54 years	7	0	IA	T1	N0	M0	10	100	0	0	Right - origin of primary	5462400
Male	2009	White	C34.1-Upper lobe, lung	8072/3: Squamous cell carcinoma, large cell, nonkeratinizing, NOS	33	None/Unknown	Yes	0	Blank(s)	Lung and Bronchus	19	Dead	2nd of 2 or more primaries	No	No	2	2	0	Hospital inpatient/outpatient or clinic	Married (including common law)	Moderately differentiated; Grade II	50-54 years	36	0	OCCULT	TX	N0	M0	18	999	0	0	Left - origin of primary	5462400
Female	2006	White	C34.1-Upper lobe, lung	8140/3: Adenocarcinoma, NOS	30	None/Unknown	Yes	988	Blank(s)	Alive	140	Alive	1st of 2 or more primaries	Yes	Yes	1	2	0	Hospital inpatient/outpatient or clinic	Married (including common law)	Undifferentiated; anaplastic; Grade IV	50-54 years	17	0	IB	T2	N0	M0	55	300	0	0	Left - origin of primary	5463658
Female	2017	White	C34.1-Upper lobe, lung	8140/3: Adenocarcinoma, NOS	0	Beam radiation	No/Unknown	0	998	Alive	4	Alive	2nd of 2 or more primaries	No	No	2	2	0	Hospital inpatient/outpatient or clinic	Widowed	Well differentiated; Grade I	60-64 years	0	98	Blank(s)	Blank(s)	Blank(s)	Blank(s)	Blank(s)	Blank(s)	Blank(s)	Blank(s)	Right - origin of primary	5463658
Male	2006	White	C34.1-Upper lobe, lung	8071/3: Squamous cell carcinoma, keratinizing, NOS	33	None/Unknown	No/Unknown	988	Blank(s)	Alive	164	Alive	1st of 2 or more primaries	Yes	Yes	1	3	0	Hospital inpatient/outpatient or clinic	Married (including common law)	Unknown	60-64 years	8	0	IA	T1	N0	M0	23	100	0	0	Right - origin of primary	5463870
Male	2014	White	C34.1-Upper lobe, lung	8071/3: Squamous cell carcinoma, keratinizing, NOS	0	Beam radiation	No/Unknown	0	998	Alive	62	Alive	2nd of 2 or more primaries	No	No	2	3	0	Hospital inpatient/outpatient or clinic	Married (including common law)	Moderately differentiated; Grade II	70-74 years	0	98	IA	T1	N0	M0	12	100	0	0	Right - origin of primary	5463870
Male	2016	White	C34.3-Lower lobe, lung	8000/3: Neoplasm, malignant	0	Recommended, unknown if administered	Yes	0	998	Alive	40	Alive	3rd of 3 or more primaries	No	No	3	3	0	Hospital inpatient/outpatient or clinic	Married (including common law)	Unknown	70-74 years	0	98	Blank(s)	Blank(s)	Blank(s)	Blank(s)	Blank(s)	Blank(s)	Blank(s)	Blank(s)	Left - origin of primary	5463870
Male	2006	White	C34.3-Lower lobe, lung	8140/3: Adenocarcinoma, NOS	30	None/Unknown	No/Unknown	988	Blank(s)	Lung and Bronchus	131	Dead	1st of 2 or more primaries	Yes	Yes	1	2	0	Hospital inpatient/outpatient or clinic	Married (including common law)	Poorly differentiated; Grade III	80-84 years	9	0	IB	T2	N0	M0	38	100	0	0	Right - origin of primary	5463873
Male	2010	White	C34.3-Lower lobe, lung	8140/3: Adenocarcinoma, NOS	0	Beam radiation	No/Unknown	0	998	Lung and Bronchus	89	Dead	2nd of 2 or more primaries	No	No	2	2	0	Hospital inpatient/outpatient or clinic	Married (including common law)	Unknown	85+ years	0	98	IA	T1	N0	M0	17	100	0	0	Left - origin of primary	5463873
Male	2006	White	C34.2-Middle lobe, lung	8071/3: Squamous cell carcinoma, keratinizing, NOS	33	None/Unknown	No/Unknown	988	Blank(s)	Alive	161	Alive	1st of 2 or more primaries	Yes	Yes	1	3	0	Hospital inpatient/outpatient or clinic	Married (including common law)	Moderately differentiated; Grade II	70-74 years	8	0	IB	T2	N0	M0	50	100	0	0	Right - origin of primary	5464185
Male	2008	White	C34.1-Upper lobe, lung	8000/3: Neoplasm, malignant	12	None/Unknown	No/Unknown	988	Blank(s)	Alive	140	Alive	2nd of 2 or more primaries	No	No	2	3	0	Hospital inpatient/outpatient or clinic	Married (including common law)	Unknown	70-74 years	0	98	IA	T1	N0	M0	9	100	0	0	Right - origin of primary	5464185
Male	2018	White	C76.0-Head, face or neck, NOS	8072/3: Squamous cell carcinoma, large cell, nonkeratinizing, NOS	98	Beam radiation	Yes	Blank(s)	Blank(s)	Alive	22	Alive	3rd of 3 or more primaries	No	Yes	3	3	0	Hospital inpatient/outpatient or clinic	Married (including common law)	Blank(s)	80-84 years	40	1	Blank(s)	Blank(s)	Blank(s)	Blank(s)	Blank(s)	Blank(s)	Blank(s)	Blank(s)	Not a paired site	5464185
Female	2006	White	C34.1-Upper lobe, lung	8140/3: Adenocarcinoma, NOS	33	None/Unknown	No/Unknown	988	Blank(s)	Lung and Bronchus	68	Dead	1st of 2 or more primaries	Yes	Yes	1	2	0	Hospital inpatient/outpatient or clinic	Widowed	Moderately differentiated; Grade II	80-84 years	7	0	IA	T1	N0	M0	15	110	0	0	Right - origin of primary	5464447
Female	2009	White	C34.1-Upper lobe, lung	8046/3: Non-small cell carcinoma	0	None/Unknown	No/Unknown	988	Blank(s)	Lung and Bronchus	30	Dead	2nd of 2 or more primaries	No	Yes	2	2	0	Hospital inpatient/outpatient or clinic	Widowed	Poorly differentiated; Grade III	85+ years	0	98	IB	T2	N0	M0	33	100	0	0	Left - origin of primary	5464447
Female	2006	White	C34.3-Lower lobe, lung	8070/3: Squamous cell carcinoma, NOS	33	None/Unknown	No/Unknown	988	Blank(s)	Lung and Bronchus	92	Dead	1st of 2 or more primaries	Yes	Yes	1	3	0	Hospital inpatient/outpatient or clinic	Divorced	Moderately differentiated; Grade II	75-79 years	4	0	IA	T1	N0	M0	27	100	0	0	Left - origin of primary	5464606
Female	2006	White	C34.3-Lower lobe, lung	8250/3: Bronchiolo-alveolar adenocarcinoma, NOS	33	None/Unknown	No/Unknown	988	Blank(s)	Lung and Bronchus	89	Dead	2nd of 2 or more primaries	No	Yes	2	3	0	Hospital inpatient/outpatient or clinic	Divorced	Well differentiated; Grade I	75-79 years	4	0	IA	T1	N0	M0	17	100	0	0	Left - origin of primary	5464606
Female	2013	White	C34.3-Lower lobe, lung	8041/3: Small cell carcinoma, NOS	0	None/Unknown	No/Unknown	10	998	Lung and Bronchus	2	Dead	3rd of 3 or more primaries	No	No	3	3	0	Hospital inpatient/outpatient or clinic	Divorced	Well differentiated; Grade I	85+ years	0	98	IV	T4	N0	M1	999	999	0	40	Right - origin of primary	5464606
Female	2006	White	C34.3-Lower lobe, lung	8140/3: Adenocarcinoma, NOS	33	None/Unknown	No/Unknown	988	Blank(s)	Lung and Bronchus	22	Dead	1st of 2 or more primaries	Yes	Yes	1	2	0	Hospital inpatient/outpatient or clinic	Single (never married)	Well differentiated; Grade I	70-74 years	6	0	IIIB	T4	N0	M0	25	650	0	0	Right - origin of primary	5465396
Female	2006	White	C34.2-Middle lobe, lung	8140/3: Adenocarcinoma, NOS	21	None/Unknown	No/Unknown	988	Blank(s)	Lung and Bronchus	20	Dead	2nd of 2 or more primaries	No	No	2	2	0	Hospital inpatient/outpatient or clinic	Single (never married)	Well differentiated; Grade I	70-74 years	3	0	IA	T1	N0	M0	7	100	0	0	Right - origin of primary	5465396
Male	2006	White	C34.1-Upper lobe, lung	8070/3: Squamous cell carcinoma, NOS	30	None/Unknown	No/Unknown	988	Blank(s)	Diseases of Heart	22	Dead	1st of 2 or more primaries	Yes	Yes	1	2	0	Hospital inpatient/outpatient or clinic	Divorced	Moderately differentiated; Grade II	70-74 years	96	0	IA	T1	N0	M0	28	100	0	0	Right - origin of primary	5466010
Male	2006	White	C34.1-Upper lobe, lung	8250/3: Bronchiolo-alveolar adenocarcinoma, NOS	30	None/Unknown	No/Unknown	988	Blank(s)	Diseases of Heart	20	Dead	2nd of 2 or more primaries	No	Yes	2	2	0	Hospital inpatient/outpatient or clinic	Divorced	Well differentiated; Grade I	70-74 years	96	0	IA	T1	N0	M0	5	100	0	0	Right - origin of primary	5466010
Female	2006	White	C34.1-Upper lobe, lung	8070/3: Squamous cell carcinoma, NOS	33	None/Unknown	No/Unknown	988	Blank(s)	Alive	141	Alive	1st of 2 or more primaries	Yes	Yes	1	2	0	Hospital inpatient/outpatient or clinic	Widowed	Moderately differentiated; Grade II	50-54 years	24	0	IB	T2	N0	M0	45	450	0	0	Right - origin of primary	5467073
Female	2006	White	C34.1-Upper lobe, lung	8070/3: Squamous cell carcinoma, NOS	33	None/Unknown	Yes	988	Blank(s)	Alive	141	Alive	2nd of 2 or more primaries	No	No	2	2	0	Hospital inpatient/outpatient or clinic	Widowed	Moderately differentiated; Grade II	50-54 years	22	3	IIB	T2	N1	M0	35	100	100	0	Left - origin of primary	5467073
Male	2006	White	C34.1-Upper lobe, lung	8140/3: Adenocarcinoma, NOS	30	None/Unknown	Yes	988	Blank(s)	Diseases of Heart	117	Dead	1st of 2 or more primaries	Yes	Yes	1	4	0	Hospital inpatient/outpatient or clinic	Divorced	Poorly differentiated; Grade III	60-64 years	5	2	IIIB	T4	N1	M0	15	720	100	0	Right - origin of primary	5467787
Male	2008	White	C34.1-Upper lobe, lung	8140/3: Adenocarcinoma, NOS	0	Beam radiation	No/Unknown	988	Blank(s)	Diseases of Heart	100	Dead	2nd of 2 or more primaries	No	No	2	4	0	Radiation treatment or medical oncology center (2006+)	Divorced	Poorly differentiated; Grade III	65-69 years	99	99	UNK Stage	TX	NX	MX	999	999	999	99	Right - origin of primary	5467787
Male	2011	White	C34.3-Lower lobe, lung	8140/3: Adenocarcinoma, NOS	0	None/Unknown	No/Unknown	10	0	Diseases of Heart	59	Dead	3rd of 3 or more primaries	No	No	3	4	0	Hospital inpatient/outpatient or clinic	Divorced	Well differentiated; Grade I	65-69 years	0	98	IIIB	T4	N0	M0	31	100	0	0	Right - origin of primary	5467787
Male	2014	White	C34.1-Upper lobe, lung	8140/3: Adenocarcinoma, NOS	30	None/Unknown	Yes	0	20	Diseases of Heart	24	Dead	4th of 4 or more primaries	No	No	4	4	0	Hospital inpatient/outpatient or clinic	Unmarried or Domestic Partner	Poorly differentiated; Grade III	70-74 years	0	98	IB	T2	N0	M0	23	420	0	0	Left - origin of primary	5467787
Female	2006	White	C34.1-Upper lobe, lung	8250/3: Bronchiolo-alveolar adenocarcinoma, NOS	30	None/Unknown	No/Unknown	988	Blank(s)	Alive	156	Alive	1st of 2 or more primaries	Yes	Yes	1	2	0	Hospital inpatient/outpatient or clinic	Widowed	Unknown	60-64 years	7	0	IA	T1	N0	M0	8	100	0	0	Left - origin of primary	5468391
Female	2011	White	C34.1-Upper lobe, lung	8255/3: Adenocarcinoma with mixed subtypes	21	None/Unknown	No/Unknown	0	0	Alive	101	Alive	2nd of 2 or more primaries	No	No	2	2	0	Hospital inpatient/outpatient or clinic	Widowed	Well differentiated; Grade I	65-69 years	0	98	IA	T1	N0	M0	4	100	0	0	Right - origin of primary	5468391
Male	2006	White	C34.3-Lower lobe, lung	8255/3: Adenocarcinoma with mixed subtypes	33	None/Unknown	No/Unknown	988	Blank(s)	Lung and Bronchus	56	Dead	1st of 2 or more primaries	Yes	Yes	1	2	0	Hospital inpatient/outpatient or clinic	Divorced	Unknown	55-59 years	98	0	IA	T1	N0	M0	22	100	0	0	Right - origin of primary	5468835
Male	2007	White	C34.3-Lower lobe, lung	8070/3: Squamous cell carcinoma, NOS	21	None/Unknown	No/Unknown	0	Blank(s)	Lung and Bronchus	42	Dead	2nd of 2 or more primaries	No	Yes	2	2	0	Hospital inpatient/outpatient or clinic	Divorced	Poorly differentiated; Grade III	55-59 years	1	0	IA	T1	N0	M0	15	100	0	0	Left - origin of primary	5468835
Male	2006	White	C34.1-Upper lobe, lung	8252/3: Bronchiolo-alveolar carcinoma, non-mucinous	33	None/Unknown	No/Unknown	988	Blank(s)	Miscellaneous Malignant Cancer	153	Dead	1st of 2 or more primaries	Yes	Yes	1	4	0	Hospital inpatient/outpatient or clinic	Married (including common law)	Well differentiated; Grade I	75-79 years	9	0	IA	T1	N0	M0	25	100	0	0	Right - origin of primary	5469148
Male	2007	White	C34.1-Upper lobe, lung	8140/3: Adenocarcinoma, NOS	33	None/Unknown	No/Unknown	988	Blank(s)	Miscellaneous Malignant Cancer	143	Dead	2nd of 2 or more primaries	No	Yes	2	4	0	Hospital inpatient/outpatient or clinic	Married (including common law)	Poorly differentiated; Grade III	75-79 years	8	0	IB	T2	N0	M0	35	100	0	0	Left - origin of primary	5469148
Male	2009	White	C18.4-Transverse colon	In situ	40	None/Unknown	No/Unknown	10	0	Miscellaneous Malignant Cancer	118	Dead	3rd of 3 or more primaries	No	Excluded from IARC multiple primary algorithm due to behavior	3	4	0	Hospital inpatient/outpatient or clinic	Married (including common law)	Unknown	75-79 years	21	0	0	Tis	N0	M0	17	50	0	0	Not a paired site	5469148
Male	2015	White	C68.0-Urethra	8130/3: Papillary transitional cell carcinoma	27	None/Unknown	No/Unknown	Blank(s)	Blank(s)	Miscellaneous Malignant Cancer	47	Dead	4th of 4 or more primaries	No	Yes	4	4	0	Hospital inpatient/outpatient or clinic	Married (including common law)	Well differentiated; Grade I	80-84 years	0	98	UNK Stage	TX	N0	M0	3	999	0	0	Not a paired site	5469148
Female	2007	White	C34.2-Middle lobe, lung	8046/3: Non-small cell carcinoma	45	None/Unknown	No/Unknown	988	Blank(s)	Alive	152	Alive	1st of 2 or more primaries	Yes	Yes	1	2	0	Hospital inpatient/outpatient or clinic	Married (including common law)	Poorly differentiated; Grade III	45-49 years	0	98	IV	T1	N1	M1	20	230	800	23	Right - origin of primary	5469611
Female	2015	White	C34.1-Upper lobe, lung	8250/3: Bronchiolo-alveolar adenocarcinoma, NOS	21	None/Unknown	No/Unknown	0	0	Alive	57	Alive	2nd of 2 or more primaries	No	No	2	2	0	Hospital inpatient/outpatient or clinic	Married (including common law)	Poorly differentiated; Grade III	55-59 years	0	98	IA	T1	N0	M0	6	100	0	0	Left - origin of primary	5469611
Female	2007	White	C34.3-Lower lobe, lung	8046/3: Non-small cell carcinoma	33	None/Unknown	No/Unknown	988	Blank(s)	Alive	147	Alive	1st of 2 or more primaries	Yes	Yes	1	3	0	Other hospital outpatient unit or surgery center (2006+)	Married (including common law)	Unknown	75-79 years	25	0	IB	T2	N0	M0	15	450	0	0	Left - origin of primary	5471580
Female	2007	White	C34.3-Lower lobe, lung	8240/3: Carcinoid tumor, NOS	33	None/Unknown	No/Unknown	988	Blank(s)	Alive	147	Alive	2nd of 2 or more primaries	No	No	2	3	0	Hospital inpatient/outpatient or clinic	Married (including common law)	Well differentiated; Grade I	75-79 years	19	0	NA	NA	NA	NA	9	100	0	0	Right - origin of primary	5471580
Female	2014	White	C34.1-Upper lobe, lung	8046/3: Non-small cell carcinoma	0	Beam radiation	No/Unknown	0	998	Alive	68	Alive	3rd of 3 or more primaries	No	No	3	3	0	Hospital inpatient/outpatient or clinic	Married (including common law)	Unknown	80-84 years	0	98	IA	T1	N0	M0	20	100	0	0	Left - origin of primary	5471580
Male	2007	White	C34.3-Lower lobe, lung	8140/3: Adenocarcinoma, NOS	33	None/Unknown	Yes	988	Blank(s)	Lung and Bronchus	15	Dead	1st of 2 or more primaries	Yes	Yes	1	2	0	Hospital inpatient/outpatient or clinic	Married (including common law)	Moderately differentiated; Grade II	80-84 years	6	0	IIIB	T4	N0	M0	120	650	0	0	Right - origin of primary	5471631
Male	2008	White	C34.3-Lower lobe, lung	8140/3: Adenocarcinoma, NOS	0	None/Unknown	No/Unknown	988	Blank(s)	Lung and Bronchus	1	Dead	2nd of 2 or more primaries	No	No	2	2	0	Hospital inpatient/outpatient or clinic	Married (including common law)	Moderately differentiated; Grade II	80-84 years	0	98	IB	T2	N0	M0	21	210	0	0	Left - origin of primary	5471631
Female	2007	White	C34.1-Upper lobe, lung	8250/3: Bronchiolo-alveolar adenocarcinoma, NOS	33	None/Unknown	Yes	988	Blank(s)	Alive	147	Alive	1st of 2 or more primaries	Yes	Yes	1	2	0	Hospital inpatient/outpatient or clinic	Married (including common law)	Moderately differentiated; Grade II	60-64 years	13	0	IIIB	T4	N0	M0	25	650	0	0	Left - origin of primary	5471707
Female	2015	White	C34.3-Lower lobe, lung	8140/3: Adenocarcinoma, NOS	21	None/Unknown	No/Unknown	10	0	Alive	52	Alive	2nd of 2 or more primaries	No	Yes	2	2	0	Hospital inpatient/outpatient or clinic	Married (including common law)	Well differentiated; Grade I	70-74 years	0	98	IIIB	T4	N0	M0	20	570	0	0	Left - origin of primary	5471707
Female	2007	White	C34.1-Upper lobe, lung	8255/3: Adenocarcinoma with mixed subtypes	33	None/Unknown	Yes	988	Blank(s)	Lung and Bronchus	30	Dead	1st of 2 or more primaries	Yes	Yes	1	2	0	Hospital inpatient/outpatient or clinic	Divorced	Moderately differentiated; Grade II	70-74 years	15	0	IB	T2	N0	M0	50	450	0	0	Right - origin of primary	5471929
Female	2009	White	C34.3-Lower lobe, lung	8046/3: Non-small cell carcinoma	0	Beam radiation	No/Unknown	0	Blank(s)	Lung and Bronchus	8	Dead	2nd of 2 or more primaries	No	No	2	2	0	Hospital inpatient/outpatient or clinic	Divorced	Unknown	70-74 years	0	98	IA	T1	N0	M0	14	100	0	0	Left - origin of primary	5471929
Male	2007	White	C34.3-Lower lobe, lung	8070/3: Squamous cell carcinoma, NOS	30	None/Unknown	No/Unknown	988	Blank(s)	Larynx	83	Dead	1st of 2 or more primaries	Yes	Yes	1	4	0	Hospital inpatient/outpatient or clinic	Married (including common law)	Poorly differentiated; Grade III	70-74 years	15	0	IB	T2	N0	M0	55	100	0	0	Right - origin of primary	5472568
Male	2009	White	C34.3-Lower lobe, lung	8140/3: Adenocarcinoma, NOS	0	None/Unknown	No/Unknown	0	Blank(s)	Larynx	64	Dead	2nd of 2 or more primaries	No	Yes	2	4	0	Hospital inpatient/outpatient or clinic	Married (including common law)	Well differentiated; Grade I	70-74 years	0	98	IA	T1	N0	M0	14	100	0	0	Left - origin of primary	5472568
Male	2011	White	C09.9-Tonsil, NOS	8070/3: Squamous cell carcinoma, NOS	0	Beam radiation	Yes	12	988	Larynx	39	Dead	3rd of 3 or more primaries	No	Yes	3	4	0	Hospital inpatient/outpatient or clinic	Married (including common law)	Poorly differentiated; Grade III	70-74 years	0	98	IVNOS	TX	N2b	M0	999	150	200	0	Right - origin of primary	5472568
Male	2014	White	C12.9-Pyriform sinus	8033/3: Pseudosarcomatous carcinoma	0	None/Unknown	No/Unknown	0	988	Larynx	0	Dead	4th of 4 or more primaries	No	Yes	4	4	0	Hospital inpatient/outpatient or clinic	Married (including common law)	Unknown	75-79 years	0	98	II	T2	N0	M0	30	500	0	0	Not a paired site	5472568
Female	2007	White	C34.1-Upper lobe, lung	8070/3: Squamous cell carcinoma, NOS	33	None/Unknown	No/Unknown	988	Blank(s)	Lung and Bronchus	127	Dead	1st of 2 or more primaries	Yes	Yes	1	2	0	Hospital inpatient/outpatient or clinic	Married (including common law)	Moderately differentiated; Grade II	70-74 years	9	0	IA	T1	N0	M0	7	110	0	0	Right - origin of primary	5472917
Female	2017	White	C34.1-Upper lobe, lung	8070/3: Squamous cell carcinoma, NOS	0	Beam radiation	No/Unknown	0	998	Lung and Bronchus	2	Dead	2nd of 2 or more primaries	No	No	2	2	0	Hospital inpatient/outpatient or clinic	Married (including common law)	Unknown	80-84 years	0	98	Blank(s)	Blank(s)	Blank(s)	Blank(s)	Blank(s)	Blank(s)	Blank(s)	Blank(s)	Left - origin of primary	5472917
Female	2007	White	C34.3-Lower lobe, lung	8070/3: Squamous cell carcinoma, NOS	33	None/Unknown	No/Unknown	988	Blank(s)	Diseases of Heart	25	Dead	1st of 2 or more primaries	Yes	Yes	1	2	0	Hospital inpatient/outpatient or clinic	Married (including common law)	Moderately differentiated; Grade II	75-79 years	5	0	IA	T1	N0	M0	25	100	0	0	Left - origin of primary	5473094
Female	2008	White	C34.1-Upper lobe, lung	8013/3: Large cell neuroendocrine carcinoma	33	None/Unknown	No/Unknown	988	Blank(s)	Diseases of Heart	14	Dead	2nd of 2 or more primaries	No	No	2	2	0	Hospital inpatient/outpatient or clinic	Unknown	Poorly differentiated; Grade III	75-79 years	97	0	IA	T1	N0	M0	20	100	0	0	Right - origin of primary	5473094
Male	2007	White	C34.3-Lower lobe, lung	8046/3: Non-small cell carcinoma	33	None/Unknown	No/Unknown	988	Blank(s)	Other Infectious and Parasitic Diseases including HIV	11	Dead	1st of 2 or more primaries	Yes	Yes	1	2	0	Hospital inpatient/outpatient or clinic	Single (never married)	Moderately differentiated; Grade II	60-64 years	6	0	IB	T2	N0	M0	38	300	0	0	Right - origin of primary	5473241
Male	2008	White	C34.1-Upper lobe, lung	8046/3: Non-small cell carcinoma	0	Beam radiation	Yes	988	Blank(s)	Other Infectious and Parasitic Diseases including HIV	3	Dead	2nd of 2 or more primaries	No	No	2	2	0	Radiation treatment or medical oncology center (2006+)	Single (never married)	Unknown	60-64 years	0	98	IIB	T2	N1	M0	90	100	100	0	Right - origin of primary	5473241
Female	2007	White	C34.1-Upper lobe, lung	8140/3: Adenocarcinoma, NOS	30	None/Unknown	No/Unknown	988	Blank(s)	Lung and Bronchus	29	Dead	1st of 2 or more primaries	Yes	Yes	1	2	0	Hospital inpatient/outpatient or clinic	Married (including common law)	Unknown	65-69 years	3	1	IIA	T1	N1	M0	12	300	500	0	Right - origin of primary	5473547
Female	2008	White	C34.1-Upper lobe, lung	8046/3: Non-small cell carcinoma	21	None/Unknown	No/Unknown	988	Blank(s)	Lung and Bronchus	12	Dead	2nd of 2 or more primaries	No	Yes	2	2	0	Hospital inpatient/outpatient or clinic	Married (including common law)	Unknown	65-69 years	0	98	IA	T1	N0	M0	10	100	0	0	Left - origin of primary	5473547
Female	2007	White	C34.1-Upper lobe, lung	8046/3: Non-small cell carcinoma	33	Beam radiation	Yes	988	Blank(s)	Lung and Bronchus	153	Dead	1st of 2 or more primaries	Yes	Yes	1	2	0	Hospital inpatient/outpatient or clinic	Married (including common law)	Unknown	60-64 years	99	99	IIIA	T1	N2	M0	24	300	200	0	Right - origin of primary	5473665
Female	2018	White	C34.3-Lower lobe, lung	8140/3: Adenocarcinoma, NOS	0	Beam radiation	No/Unknown	Blank(s)	Blank(s)	Lung and Bronchus	14	Dead	2nd of 2 or more primaries	No	Yes	2	2	0	Hospital inpatient/outpatient or clinic	Married (including common law)	Blank(s)	70-74 years	0	98	Blank(s)	Blank(s)	Blank(s)	Blank(s)	Blank(s)	Blank(s)	Blank(s)	Blank(s)	Right - origin of primary	5473665
Female	2007	White	C34.2-Middle lobe, lung	8070/3: Squamous cell carcinoma, NOS	33	None/Unknown	Yes	988	Blank(s)	Alive	151	Alive	1st of 2 or more primaries	Yes	Yes	1	2	0	Hospital inpatient/outpatient or clinic	Married (including common law)	Poorly differentiated; Grade III	65-69 years	10	0	IB	T2	N0	M0	50	300	0	0	Right - origin of primary	5473871
Female	2019	White	C34.3-Lower lobe, lung	8140/3: Adenocarcinoma, NOS	0	Beam radiation	No/Unknown	Blank(s)	Blank(s)	Alive	10	Alive	2nd of 2 or more primaries	No	Yes	2	2	0	Hospital inpatient/outpatient or clinic	Married (including common law)	Blank(s)	75-79 years	0	98	Blank(s)	Blank(s)	Blank(s)	Blank(s)	Blank(s)	Blank(s)	Blank(s)	Blank(s)	Right - origin of primary	5473871
Male	2007	White	C34.1-Upper lobe, lung	8070/3: Squamous cell carcinoma, NOS	33	None/Unknown	No/Unknown	988	Blank(s)	Other Cause of Death	102	Dead	1st of 2 or more primaries	Yes	Yes	1	2	0	Radiation treatment or medical oncology center (2006+)	Married (including common law)	Poorly differentiated; Grade III	65-69 years	97	0	IA	T1	N0	M0	15	100	0	0	Left - origin of primary	5473945
Male	2007	White	C34.3-Lower lobe, lung	8070/3: Squamous cell carcinoma, NOS	45	Recommended, unknown if administered	No/Unknown	988	Blank(s)	Other Cause of Death	97	Dead	2nd of 2 or more primaries	No	No	2	2	0	Hospital inpatient/outpatient or clinic	Married (including common law)	Moderately differentiated; Grade II	65-69 years	8	3	IIIA	T1	N2	M0	28	100	200	0	Right - origin of primary	5473945
Female	2007	White	C34.3-Lower lobe, lung	8140/3: Adenocarcinoma, NOS	30	None/Unknown	No/Unknown	988	Blank(s)	Alive	155	Alive	1st of 2 or more primaries	Yes	Yes	1	2	0	Hospital inpatient/outpatient or clinic	Unknown	Well differentiated; Grade I	50-54 years	4	0	IB	T2	N0	M0	55	450	0	0	Right - origin of primary	5473979
Female	2017	White	C34.1-Upper lobe, lung	8010/3: Carcinoma, NOS	0	Beam radiation	No/Unknown	0	998	Alive	33	Alive	2nd of 2 or more primaries	No	No	2	2	0	Hospital inpatient/outpatient or clinic	Single (never married)	Unknown	60-64 years	0	98	Blank(s)	Blank(s)	Blank(s)	Blank(s)	Blank(s)	Blank(s)	Blank(s)	Blank(s)	Left - origin of primary	5473979
Female	2007	White	C34.1-Upper lobe, lung	8140/3: Adenocarcinoma, NOS	33	None/Unknown	No/Unknown	988	Blank(s)	Alive	147	Alive	1st of 2 or more primaries	Yes	Yes	1	2	0	Hospital inpatient/outpatient or clinic	Married (including common law)	Poorly differentiated; Grade III	65-69 years	11	0	IA	T1	N0	M0	20	100	0	0	Right - origin of primary	5475902
Female	2014	White	C34.1-Upper lobe, lung	8140/3: Adenocarcinoma, NOS	33	None/Unknown	No/Unknown	0	0	Alive	65	Alive	2nd of 2 or more primaries	No	No	2	2	0	Hospital inpatient/outpatient or clinic	Married (including common law)	Poorly differentiated; Grade III	70-74 years	8	0	IB	T2	N0	M0	40	100	0	0	Left - origin of primary	5475902
Male	2007	White	C34.2-Middle lobe, lung	8140/3: Adenocarcinoma, NOS	33	None/Unknown	No/Unknown	988	Blank(s)	Lung and Bronchus	68	Dead	1st of 2 or more primaries	Yes	Yes	1	2	0	Hospital inpatient/outpatient or clinic	Married (including common law)	Moderately differentiated; Grade II	60-64 years	2	0	IB	T2	N0	M0	20	200	0	0	Right - origin of primary	5476144
Male	2011	White	C34.3-Lower lobe, lung	8140/3: Adenocarcinoma, NOS	0	Beam radiation	Yes	0	998	Lung and Bronchus	20	Dead	2nd of 2 or more primaries	No	No	2	2	0	Hospital inpatient/outpatient or clinic	Married (including common law)	Unknown	65-69 years	95	95	IIIB	T2	N3	M0	5	465	600	0	Right - origin of primary	5476144
Male	2007	White	C34.3-Lower lobe, lung	8140/3: Adenocarcinoma, NOS	33	None/Unknown	No/Unknown	988	Blank(s)	Miscellaneous Malignant Cancer	24	Dead	1st of 2 or more primaries	Yes	Yes	1	2	0	Hospital inpatient/outpatient or clinic	Single (never married)	Poorly differentiated; Grade III	50-54 years	3	0	IB	T2	N0	M0	55	100	0	0	Left - origin of primary	5477624
Male	2007	White	C34.1-Upper lobe, lung	8010/3: Carcinoma, NOS	0	None/Unknown	No/Unknown	0	Blank(s)	Miscellaneous Malignant Cancer	19	Dead	2nd of 2 or more primaries	No	No	2	2	0	Hospital inpatient/outpatient or clinic	Single (never married)	Unknown	50-54 years	0	98	IA	T1	N0	M0	26	100	0	0	Right - origin of primary	5477624
Female	2007	White	C34.1-Upper lobe, lung	8046/3: Non-small cell carcinoma	33	None/Unknown	Yes	988	Blank(s)	Alive	154	Alive	1st of 2 or more primaries	Yes	Yes	1	2	0	Hospital inpatient/outpatient or clinic	Married (including common law)	Poorly differentiated; Grade III	55-59 years	6	0	IB	T2	N0	M0	40	450	0	0	Right - origin of primary	5479219
Female	2015	White	C34.2-Middle lobe, lung	8255/3: Adenocarcinoma with mixed subtypes	33	None/Unknown	No/Unknown	0	0	Alive	53	Alive	2nd of 2 or more primaries	No	No	2	2	0	Hospital inpatient/outpatient or clinic	Married (including common law)	Moderately differentiated; Grade II	65-69 years	4	0	IA	T1	N0	M0	11	100	0	0	Right - origin of primary	5479219
Female	2007	White	C34.1-Upper lobe, lung	8323/3: Mixed cell adenocarcinoma	30	None/Unknown	No/Unknown	988	Blank(s)	Alive	149	Alive	1st of 2 or more primaries	Yes	Yes	1	2	0	Hospital inpatient/outpatient or clinic	Married (including common law)	Unknown	60-64 years	28	0	IA	T1	N0	M0	29	100	0	0	Right - origin of primary	5479701
Female	2016	White	C34.1-Upper lobe, lung	8550/3: Acinar cell carcinoma	22	None/Unknown	No/Unknown	0	999	Alive	47	Alive	2nd of 2 or more primaries	No	No	2	2	0	Hospital inpatient/outpatient or clinic	Married (including common law)	Well differentiated; Grade I	70-74 years	5	0	Blank(s)	Blank(s)	Blank(s)	Blank(s)	Blank(s)	Blank(s)	Blank(s)	Blank(s)	Left - origin of primary	5479701
Female	2007	White	C34.1-Upper lobe, lung	8255/3: Adenocarcinoma with mixed subtypes	33	None/Unknown	No/Unknown	988	Blank(s)	Lung and Bronchus	135	Dead	1st of 2 or more primaries	Yes	Yes	1	3	0	Hospital inpatient/outpatient or clinic	Married (including common law)	Unknown	70-74 years	44	0	IIIB	T4	N0	M0	32	650	0	0	Left - origin of primary	5480135
Female	2007	White	C34.3-Lower lobe, lung	8250/3: Bronchiolo-alveolar adenocarcinoma, NOS	22	Beam radiation	No/Unknown	988	Blank(s)	Lung and Bronchus	133	Dead	2nd of 2 or more primaries	No	No	2	3	0	Hospital inpatient/outpatient or clinic	Married (including common law)	Unknown	70-74 years	44	0	IA	T1	N0	M0	999	110	0	0	Left - origin of primary	5480135
Female	2011	White	C34.3-Lower lobe, lung	8140/3: Adenocarcinoma, NOS	55	None/Unknown	No/Unknown	0	30	Lung and Bronchus	86	Dead	3rd of 3 or more primaries	No	Yes	3	3	0	Hospital inpatient/outpatient or clinic	Married (including common law)	Moderately differentiated; Grade II	75-79 years	8	0	IV	T3	N0	M1	35	600	0	40	Left - origin of primary	5480135
Female	2007	White	C34.1-Upper lobe, lung	8255/3: Adenocarcinoma with mixed subtypes	33	None/Unknown	No/Unknown	988	Blank(s)	Alive	146	Alive	1st of 2 or more primaries	Yes	Yes	1	2	0	Hospital inpatient/outpatient or clinic	Single (never married)	Unknown	55-59 years	5	0	IA	T1	N0	M0	8	100	0	0	Right - origin of primary	5481965
Female	2008	White	C34.3-Lower lobe, lung	8255/3: Adenocarcinoma with mixed subtypes	30	None/Unknown	No/Unknown	988	Blank(s)	Alive	133	Alive	2nd of 2 or more primaries	No	No	2	2	0	Hospital inpatient/outpatient or clinic	Single (never married)	Unknown	55-59 years	4	0	IA	T1	N0	M0	12	100	0	0	Left - origin of primary	5481965
Female	2007	White	C34.3-Lower lobe, lung	8070/3: Squamous cell carcinoma, NOS	33	None/Unknown	No/Unknown	988	Blank(s)	Other Cause of Death	128	Dead	1st of 2 or more primaries	Yes	Yes	1	3	0	Hospital inpatient/outpatient or clinic	Widowed	Moderately differentiated; Grade II	80-84 years	36	0	IB	T2	N0	M0	55	450	0	0	Right - origin of primary	5482629
Female	2007	White	C34.1-Upper lobe, lung	8072/3: Squamous cell carcinoma, large cell, nonkeratinizing, NOS	33	None/Unknown	No/Unknown	988	Blank(s)	Other Cause of Death	128	Dead	2nd of 2 or more primaries	No	No	2	3	0	Hospital inpatient/outpatient or clinic	Widowed	Poorly differentiated; Grade III	80-84 years	7	0	IA	T1	N0	M0	25	100	0	0	Left - origin of primary	5482629
Female	2007	White	C34.3-Lower lobe, lung	8071/3: Squamous cell carcinoma, keratinizing, NOS	21	None/Unknown	No/Unknown	988	Blank(s)	Other Cause of Death	128	Dead	3rd of 3 or more primaries	No	No	3	3	0	Hospital inpatient/outpatient or clinic	Widowed	Moderately differentiated; Grade II	80-84 years	7	0	IA	T1	N0	M0	11	100	0	0	Left - origin of primary	5482629
Female	2007	White	C34.3-Lower lobe, lung	8255/3: Adenocarcinoma with mixed subtypes	33	None/Unknown	No/Unknown	988	Blank(s)	Alive	150	Alive	1st of 2 or more primaries	Yes	Yes	1	2	0	Hospital inpatient/outpatient or clinic	Married (including common law)	Unknown	70-74 years	27	0	IA	T1	N0	M0	20	100	0	0	Right - origin of primary	5482646
Female	2009	White	C34.1-Upper lobe, lung	8255/3: Adenocarcinoma with mixed subtypes	21	None/Unknown	No/Unknown	0	Blank(s)	Alive	122	Alive	2nd of 2 or more primaries	No	No	2	2	0	Hospital inpatient/outpatient or clinic	Married (including common law)	Well differentiated; Grade I	75-79 years	0	98	IB	T2	N0	M0	9	410	0	0	Left - origin of primary	5482646
Female	2007	White	C34.1-Upper lobe, lung	8140/3: Adenocarcinoma, NOS	33	None/Unknown	No/Unknown	988	Blank(s)	Alive	145	Alive	1st of 2 or more primaries	Yes	Yes	1	2	0	Hospital inpatient/outpatient or clinic	Married (including common law)	Moderately differentiated; Grade II	75-79 years	23	0	IA	T1	N0	M0	26	100	0	0	Right - origin of primary	5482884
Female	2013	White	C34.1-Upper lobe, lung	8140/3: Adenocarcinoma, NOS	21	None/Unknown	No/Unknown	0	0	Alive	83	Alive	2nd of 2 or more primaries	No	No	2	2	0	Hospital inpatient/outpatient or clinic	Married (including common law)	Unknown	80-84 years	0	98	IA	T1	N0	M0	11	115	0	0	Left - origin of primary	5482884
Female	2007	White	C34.1-Upper lobe, lung	8070/3: Squamous cell carcinoma, NOS	33	None/Unknown	No/Unknown	988	Blank(s)	Lung and Bronchus	90	Dead	1st of 2 or more primaries	Yes	Yes	1	2	0	Hospital inpatient/outpatient or clinic	Married (including common law)	Poorly differentiated; Grade III	65-69 years	19	0	IA	T1	N0	M0	30	100	0	0	Right - origin of primary	5486308
Female	2014	White	C34.1-Upper lobe, lung	8246/3: Neuroendocrine carcinoma, NOS	0	None/Unknown	No/Unknown	0	998	Lung and Bronchus	1	Dead	2nd of 2 or more primaries	No	Yes	2	2	0	Hospital inpatient/outpatient or clinic	Married (including common law)	Unknown	75-79 years	0	98	IV	T4	N2	M1	100	700	200	40	Left - origin of primary	5486308
Male	2007	White	C34.1-Upper lobe, lung	8255/3: Adenocarcinoma with mixed subtypes	33	None/Unknown	Yes	988	Blank(s)	Alive	149	Alive	1st of 2 or more primaries	Yes	Yes	1	3	0	Hospital inpatient/outpatient or clinic	Married (including common law)	Moderately differentiated; Grade II	55-59 years	98	0	IIIB	T4	N0	M0	19	650	0	0	Right - origin of primary	5487099
Male	2017	White	C34.1-Upper lobe, lung	8550/3: Acinar cell carcinoma	21	None/Unknown	No/Unknown	0	0	Alive	29	Alive	2nd of 2 or more primaries	No	Yes	2	3	0	Other hospital outpatient unit or surgery center (2006+)	Married (including common law)	Moderately differentiated; Grade II	65-69 years	4	0	Blank(s)	Blank(s)	Blank(s)	Blank(s)	Blank(s)	Blank(s)	Blank(s)	Blank(s)	Left - origin of primary	5487099
Male	2019	White	C34.9-Lung, NOS	8041/3: Small cell carcinoma, NOS	0	None/Unknown	Yes	Blank(s)	Blank(s)	Alive	7	Alive	3rd of 3 or more primaries	No	No	3	3	0	Hospital inpatient/outpatient or clinic	Single (never married)	Blank(s)	70-74 years	2	1	Blank(s)	Blank(s)	Blank(s)	Blank(s)	Blank(s)	Blank(s)	Blank(s)	Blank(s)	Right - origin of primary	5487099
Female	2007	White	C34.1-Upper lobe, lung	8140/3: Adenocarcinoma, NOS	33	None/Unknown	Yes	988	Blank(s)	Alive	121	Alive	1st of 2 or more primaries	Yes	Yes	1	2	0	Hospital inpatient/outpatient or clinic	Unknown	Moderately differentiated; Grade II	75-79 years	18	0	IB	T2	N0	M0	34	450	0	0	Right - origin of primary	5489651
Female	2016	White	C34.3-Lower lobe, lung	8550/3: Acinar cell carcinoma	21	None/Unknown	No/Unknown	0	0	Alive	9	Alive	2nd of 2 or more primaries	No	No	2	2	0	Hospital inpatient/outpatient or clinic	Widowed	Moderately differentiated; Grade II	85+ years	0	98	Blank(s)	Blank(s)	Blank(s)	Blank(s)	Blank(s)	Blank(s)	Blank(s)	Blank(s)	Left - origin of primary	5489651
Male	2007	White	C34.1-Upper lobe, lung	8140/3: Adenocarcinoma, NOS	33	None/Unknown	No/Unknown	988	Blank(s)	Alive	153	Alive	1st of 2 or more primaries	Yes	Yes	1	2	0	Hospital inpatient/outpatient or clinic	Married (including common law)	Poorly differentiated; Grade III	55-59 years	4	0	IA	T1	N0	M0	22	100	0	0	Right - origin of primary	5492065
Male	2011	White	C34.1-Upper lobe, lung	8140/3: Adenocarcinoma, NOS	45	None/Unknown	Yes	10	0	Alive	102	Alive	2nd of 2 or more primaries	No	No	2	2	0	Hospital inpatient/outpatient or clinic	Married (including common law)	Poorly differentiated; Grade III	60-64 years	4	0	IIIB	T4	N0	M0	16	110	0	0	Right - origin of primary	5492065
Female	2007	White	C34.1-Upper lobe, lung	8140/3: Adenocarcinoma, NOS	33	None/Unknown	No/Unknown	988	Blank(s)	Alive	145	Alive	1st of 2 or more primaries	Yes	Yes	1	2	0	Hospital inpatient/outpatient or clinic	Married (including common law)	Well differentiated; Grade I	70-74 years	4	0	IA	T1	N0	M0	12	100	0	0	Right - origin of primary	5497520
Female	2007	White	C34.1-Upper lobe, lung	8140/3: Adenocarcinoma, NOS	33	None/Unknown	No/Unknown	988	Blank(s)	Alive	145	Alive	2nd of 2 or more primaries	No	No	2	2	0	Hospital inpatient/outpatient or clinic	Married (including common law)	Moderately differentiated; Grade II	70-74 years	4	0	IA	T1	N0	M0	18	100	0	0	Left - origin of primary	5497520
Female	2007	White	C34.3-Lower lobe, lung	8323/3: Mixed cell adenocarcinoma	33	None/Unknown	Yes	988	Blank(s)	Alive	145	Alive	1st of 2 or more primaries	Yes	Yes	1	2	0	Hospital inpatient/outpatient or clinic	Married (including common law)	Moderately differentiated; Grade II	50-54 years	9	2	IIIA	T2	N2	M0	35	450	200	0	Right - origin of primary	5499654
Female	2013	White	C34.9-Lung, NOS	8140/3: Adenocarcinoma, NOS	15	None/Unknown	No/Unknown	20	998	Alive	76	Alive	2nd of 2 or more primaries	No	No	2	2	0	Hospital inpatient/outpatient or clinic	Married (including common law)	Well differentiated; Grade I	55-59 years	0	98	IV	T1	N0	M1	8	100	0	0	Left - origin of primary	5499654
Female	2007	White	C34.3-Lower lobe, lung	8070/3: Squamous cell carcinoma, NOS	30	None/Unknown	No/Unknown	988	Blank(s)	Alive	146	Alive	1st of 2 or more primaries	Yes	Yes	1	3	0	Hospital inpatient/outpatient or clinic	Married (including common law)	Moderately differentiated; Grade II	65-69 years	4	0	IA	T1	N0	M0	11	110	0	0	Left - origin of primary	5499715
Female	2016	White	C34.3-Lower lobe, lung	8255/3: Adenocarcinoma with mixed subtypes	21	None/Unknown	No/Unknown	0	998	Alive	40	Alive	2nd of 2 or more primaries	No	Yes	2	3	0	Hospital inpatient/outpatient or clinic	Married (including common law)	Moderately differentiated; Grade II	75-79 years	7	0	Blank(s)	Blank(s)	Blank(s)	Blank(s)	Blank(s)	Blank(s)	Blank(s)	Blank(s)	Right - origin of primary	5499715
Female	2018	White	C44.6-Skin of upper limb and shoulder	8720/3: Malignant melanoma, NOS	0	None/Unknown	No/Unknown	Blank(s)	Blank(s)	Alive	16	Alive	3rd of 3 or more primaries	No	Yes	3	3	0	Physicians office/private medical practitioner (LMD)	Married (including common law)	Blank(s)	75-79 years	99	99	Blank(s)	Blank(s)	Blank(s)	Blank(s)	Blank(s)	Blank(s)	Blank(s)	Blank(s)	Left - origin of primary	5499715
Female	2007	White	C34.1-Upper lobe, lung	8140/3: Adenocarcinoma, NOS	33	Beam radiation	Yes	988	Blank(s)	Lung and Bronchus	62	Dead	1st of 2 or more primaries	Yes	Yes	1	2	0	Hospital inpatient/outpatient or clinic	Divorced	Moderately differentiated; Grade II	50-54 years	13	10	IIB	T2	N1	M0	37	100	100	0	Left - origin of primary	5499835
Female	2007	White	C34.1-Upper lobe, lung	8255/3: Adenocarcinoma with mixed subtypes	33	Beam radiation	Yes	0	Blank(s)	Lung and Bronchus	61	Dead	2nd of 2 or more primaries	No	Yes	2	2	0	Hospital inpatient/outpatient or clinic	Married (including common law)	Moderately differentiated; Grade II	50-54 years	98	97	IIIA	T2	N2	M0	37	420	200	0	Right - origin of primary	5499835
Male	2007	White	C34.1-Upper lobe, lung	8560/3: Adenosquamous carcinoma	33	None/Unknown	No/Unknown	988	Blank(s)	Lung and Bronchus	73	Dead	1st of 2 or more primaries	Yes	Yes	1	3	0	Hospital inpatient/outpatient or clinic	Married (including common law)	Moderately differentiated; Grade II	75-79 years	4	0	IA	T1	N0	M0	21	110	0	0	Left - origin of primary	5500515
Male	2007	White	C34.1-Upper lobe, lung	8140/3: Adenocarcinoma, NOS	33	None/Unknown	No/Unknown	988	Blank(s)	Lung and Bronchus	73	Dead	2nd of 2 or more primaries	No	Yes	2	3	0	Hospital inpatient/outpatient or clinic	Married (including common law)	Well differentiated; Grade I	75-79 years	4	0	IA	T1	N0	M0	11	110	0	0	Left - origin of primary	5500515
Male	2008	White	C34.3-Lower lobe, lung	8140/3: Adenocarcinoma, NOS	0	Beam radiation	No/Unknown	0	Blank(s)	Lung and Bronchus	52	Dead	3rd of 3 or more primaries	No	No	3	3	0	Hospital inpatient/outpatient or clinic	Married (including common law)	Moderately differentiated; Grade II	80-84 years	0	98	UNK Stage	T1	NX	M0	20	300	999	0	Right - origin of primary	5500515
Male	2007	White	C34.1-Upper lobe, lung	8140/3: Adenocarcinoma, NOS	46	None/Unknown	No/Unknown	988	Blank(s)	Lung and Bronchus	104	Dead	1st of 2 or more primaries	Yes	Yes	1	2	0	Hospital inpatient/outpatient or clinic	Married (including common law)	Undifferentiated; anaplastic; Grade IV	50-54 years	98	97	IIA	T1	N1	M0	17	110	100	0	Right - origin of primary	5502151
Male	2011	White	C34.1-Upper lobe, lung	8140/3: Adenocarcinoma, NOS	0	Beam radiation	No/Unknown	0	0	Lung and Bronchus	54	Dead	2nd of 2 or more primaries	No	No	2	2	0	Hospital inpatient/outpatient or clinic	Married (including common law)	Well differentiated; Grade I	55-59 years	0	98	IA	T1	N0	M0	9	100	0	0	Left - origin of primary	5502151
Female	2007	Black	C34.3-Lower lobe, lung	8255/3: Adenocarcinoma with mixed subtypes	33	None/Unknown	No/Unknown	988	Blank(s)	Lung and Bronchus	101	Dead	1st of 2 or more primaries	Yes	Yes	1	2	0	Hospital inpatient/outpatient or clinic	Divorced	Moderately differentiated; Grade II	70-74 years	10	0	IA	T1	N0	M0	18	100	0	0	Right - origin of primary	5503069
Female	2014	Black	C34.2-Middle lobe, lung	8046/3: Non-small cell carcinoma	0	Beam radiation	Yes	0	998	Lung and Bronchus	13	Dead	2nd of 2 or more primaries	No	No	2	2	0	Hospital inpatient/outpatient or clinic	Divorced	Poorly differentiated; Grade III	80-84 years	0	98	IIIA	T1	N2	M0	10	100	200	0	Right - origin of primary	5503069
Male	2008	White	C34.1-Upper lobe, lung	8140/3: Adenocarcinoma, NOS	33	Beam radiation	Yes	988	Blank(s)	Alive	135	Alive	1st of 2 or more primaries	Yes	Yes	1	2	0	Hospital inpatient/outpatient or clinic	Married (including common law)	Poorly differentiated; Grade III	55-59 years	0	98	UNK Stage	TX	NX	MX	999	999	999	99	Right - origin of primary	5505245
Male	2013	White	C34.3-Lower lobe, lung	8140/3: Adenocarcinoma, NOS	21	None/Unknown	No/Unknown	0	10	Alive	75	Alive	2nd of 2 or more primaries	No	No	2	2	0	Hospital inpatient/outpatient or clinic	Married (including common law)	Poorly differentiated; Grade III	60-64 years	0	98	IB	T2	N0	M0	9	420	0	0	Left - origin of primary	5505245
Male	2008	White	C34.1-Upper lobe, lung	8070/3: Squamous cell carcinoma, NOS	33	None/Unknown	No/Unknown	988	Blank(s)	Alive	143	Alive	1st of 2 or more primaries	Yes	Yes	1	2	0	Hospital inpatient/outpatient or clinic	Widowed	Poorly differentiated; Grade III	75-79 years	25	0	OCCULT	TX	N0	M0	999	100	0	0	Left - origin of primary	5505758
Male	2018	White	C34.3-Lower lobe, lung	8070/3: Squamous cell carcinoma, NOS	0	None/Unknown	No/Unknown	Blank(s)	Blank(s)	Alive	23	Alive	2nd of 2 or more primaries	No	No	2	2	0	Hospital inpatient/outpatient or clinic	Widowed	Blank(s)	85+ years	2	1	Blank(s)	Blank(s)	Blank(s)	Blank(s)	Blank(s)	Blank(s)	Blank(s)	Blank(s)	Right - origin of primary	5505758
Female	2008	White	C34.3-Lower lobe, lung	8046/3: Non-small cell carcinoma	33	Beam radiation	Yes	988	Blank(s)	Lung and Bronchus	121	Dead	1st of 2 or more primaries	Yes	Yes	1	2	0	Hospital inpatient/outpatient or clinic	Widowed	Poorly differentiated; Grade III	60-64 years	9	0	IV	T2	N0	M1	47	200	0	40	Left - origin of primary	5507089
Female	2012	White	C34.1-Upper lobe, lung	8255/3: Adenocarcinoma with mixed subtypes	22	Beam radiation	Yes	0	0	Lung and Bronchus	74	Dead	2nd of 2 or more primaries	No	No	2	2	0	Hospital inpatient/outpatient or clinic	Widowed	Poorly differentiated; Grade III	65-69 years	2	0	IA	T1	N0	M0	23	100	0	0	Right - origin of primary	5507089
Female	2008	White	C34.1-Upper lobe, lung	8250/3: Bronchiolo-alveolar adenocarcinoma, NOS	33	None/Unknown	No/Unknown	988	Blank(s)	Alive	135	Alive	1st of 2 or more primaries	Yes	Yes	1	3	0	Hospital inpatient/outpatient or clinic	Married (including common law)	Well differentiated; Grade I	50-54 years	15	0	IA	T1	N0	M0	30	100	0	0	Right - origin of primary	5510405
Female	2019	White	C34.1-Upper lobe, lung	8250/3: Bronchiolo-alveolar adenocarcinoma, NOS	21	None/Unknown	No/Unknown	Blank(s)	Blank(s)	Alive	5	Alive	2nd of 2 or more primaries	No	No	2	3	0	Hospital inpatient/outpatient or clinic	Married (including common law)	Blank(s)	60-64 years	3	0	Blank(s)	Blank(s)	Blank(s)	Blank(s)	Blank(s)	Blank(s)	Blank(s)	Blank(s)	Left - origin of primary	5510405
Female	2019	White	C34.3-Lower lobe, lung	8551/3: Acinar cell cystadenocarcinoma	22	None/Unknown	No/Unknown	Blank(s)	Blank(s)	Alive	5	Alive	3rd of 3 or more primaries	No	Yes	3	3	0	Hospital inpatient/outpatient or clinic	Married (including common law)	Blank(s)	60-64 years	3	0	Blank(s)	Blank(s)	Blank(s)	Blank(s)	Blank(s)	Blank(s)	Blank(s)	Blank(s)	Left - origin of primary	5510405
Male	2008	White	C34.1-Upper lobe, lung	8250/3: Bronchiolo-alveolar adenocarcinoma, NOS	30	None/Unknown	No/Unknown	988	Blank(s)	Alive	139	Alive	1st of 2 or more primaries	Yes	Yes	1	2	0	Other hospital outpatient unit or surgery center (2006+)	Widowed	Unknown	65-69 years	10	0	IA	T1	N0	M0	18	100	0	0	Right - origin of primary	5514035
Male	2011	White	C34.3-Lower lobe, lung	8250/3: Bronchiolo-alveolar adenocarcinoma, NOS	21	None/Unknown	No/Unknown	0	0	Alive	105	Alive	2nd of 2 or more primaries	No	No	2	2	0	Hospital inpatient/outpatient or clinic	Widowed	Well differentiated; Grade I	65-69 years	0	98	IA	T1	N0	M0	6	100	0	0	Left - origin of primary	5514035
Female	2008	White	C34.1-Upper lobe, lung	8070/3: Squamous cell carcinoma, NOS	33	None/Unknown	No/Unknown	988	Blank(s)	Other Cause of Death	101	Dead	1st of 2 or more primaries	Yes	Yes	1	3	0	Hospital inpatient/outpatient or clinic	Widowed	Moderately differentiated; Grade II	75-79 years	2	0	IA	T1	N0	M0	15	100	0	0	Left - origin of primary	5515642
Female	2011	White	C34.1-Upper lobe, lung	8070/3: Squamous cell carcinoma, NOS	22	None/Unknown	No/Unknown	0	40	Other Cause of Death	64	Dead	2nd of 2 or more primaries	No	No	2	3	0	Hospital inpatient/outpatient or clinic	Widowed	Moderately differentiated; Grade II	80-84 years	5	0	IB	T2	N0	M0	10	430	0	0	Right - origin of primary	5515642
Female	2013	White	C34.3-Lower lobe, lung	8070/3: Squamous cell carcinoma, NOS	0	Beam radiation	No/Unknown	0	998	Other Cause of Death	41	Dead	3rd of 3 or more primaries	No	No	3	3	0	Hospital inpatient/outpatient or clinic	Widowed	Moderately differentiated; Grade II	80-84 years	0	98	IA	T1	N0	M0	9	100	0	0	Right - origin of primary	5515642
Female	2008	White	C34.1-Upper lobe, lung	8012/3: Large cell carcinoma, NOS	33	None/Unknown	Yes	988	Blank(s)	Alive	141	Alive	1st of 2 or more primaries	Yes	Yes	1	4	0	Hospital inpatient/outpatient or clinic	Single (never married)	Poorly differentiated; Grade III	40-44 years	4	0	IB	T2	N0	M0	60	200	0	0	Right - origin of primary	5516010
Female	2011	White	C34.3-Lower lobe, lung	8260/3: Papillary adenocarcinoma, NOS	21	None/Unknown	No/Unknown	10	0	Alive	107	Alive	2nd of 2 or more primaries	No	No	2	4	0	Hospital inpatient/outpatient or clinic	Single (never married)	Moderately differentiated; Grade II	45-49 years	0	98	IIIB	T4	N0	M0	10	570	0	0	Right - origin of primary	5516010
Female	2016	White	C34.2-Middle lobe, lung	8046/3: Non-small cell carcinoma	0	Beam radiation	No/Unknown	0	998	Alive	43	Alive	3rd of 3 or more primaries	No	Yes	3	4	0	Hospital inpatient/outpatient or clinic	Unknown	Unknown	50-54 years	99	99	Blank(s)	Blank(s)	Blank(s)	Blank(s)	Blank(s)	Blank(s)	Blank(s)	Blank(s)	Right - origin of primary	5516010
Female	2017	White	C34.3-Lower lobe, lung	8046/3: Non-small cell carcinoma	0	Beam radiation	No/Unknown	0	998	Alive	34	Alive	4th of 4 or more primaries	No	No	4	4	0	Hospital inpatient/outpatient or clinic	Single (never married)	Unknown	50-54 years	99	99	Blank(s)	Blank(s)	Blank(s)	Blank(s)	Blank(s)	Blank(s)	Blank(s)	Blank(s)	Left - origin of primary	5516010
Male	2008	White	C34.1-Upper lobe, lung	8140/3: Adenocarcinoma, NOS	33	None/Unknown	Yes	988	Blank(s)	Alive	134	Alive	1st of 2 or more primaries	Yes	Yes	1	2	0	Hospital inpatient/outpatient or clinic	Married (including common law)	Moderately differentiated; Grade II	65-69 years	22	0	IB	T2	N0	M0	40	100	0	0	Right - origin of primary	5517700
Male	2016	White	C34.3-Lower lobe, lung	8046/3: Non-small cell carcinoma	0	Beam radiation	No/Unknown	0	998	Alive	47	Alive	2nd of 2 or more primaries	No	Yes	2	2	0	Hospital inpatient/outpatient or clinic	Unknown	Unknown	70-74 years	0	98	Blank(s)	Blank(s)	Blank(s)	Blank(s)	Blank(s)	Blank(s)	Blank(s)	Blank(s)	Right - origin of primary	5517700
Male	2008	White	C34.1-Upper lobe, lung	8046/3: Non-small cell carcinoma	30	None/Unknown	No/Unknown	988	Blank(s)	Lung and Bronchus	91	Dead	1st of 2 or more primaries	Yes	Yes	1	2	0	Hospital inpatient/outpatient or clinic	Widowed	Poorly differentiated; Grade III	75-79 years	1	0	IA	T1	N0	M0	19	100	0	0	Left - origin of primary	5518250
Male	2015	White	C34.9-Lung, NOS	8070/3: Squamous cell carcinoma, NOS	0	Beam radiation	No/Unknown	20	998	Lung and Bronchus	10	Dead	2nd of 2 or more primaries	No	Yes	2	2	0	Hospital inpatient/outpatient or clinic	Widowed	Moderately differentiated; Grade II	85+ years	0	98	IV	T1	N2	M1	25	100	200	0	Right - origin of primary	5518250
Male	2008	White	C34.1-Upper lobe, lung	8250/3: Bronchiolo-alveolar adenocarcinoma, NOS	33	None/Unknown	No/Unknown	988	Blank(s)	Lung and Bronchus	67	Dead	1st of 2 or more primaries	Yes	Yes	1	2	0	Hospital inpatient/outpatient or clinic	Divorced	Moderately differentiated; Grade II	50-54 years	24	0	IA	T1	N0	M0	12	100	0	0	Right - origin of primary	5522435
Male	2014	White	C34.0-Main bronchus	8140/3: Adenocarcinoma, NOS	0	None/Unknown	Yes	0	998	Lung and Bronchus	4	Dead	2nd of 2 or more primaries	No	Yes	2	2	0	Hospital inpatient/outpatient or clinic	Divorced	Poorly differentiated; Grade III	55-59 years	3	0	IB	T2	N0	M0	999	210	0	0	Right - origin of primary	5522435
Female	2008	White	C34.2-Middle lobe, lung	8240/3: Carcinoid tumor, NOS	33	None/Unknown	No/Unknown	988	Blank(s)	Miscellaneous Malignant Cancer	130	Dead	1st of 2 or more primaries	Yes	Yes	1	2	1	Hospital inpatient/outpatient or clinic	Widowed	Unknown	80-84 years	97	0	NA	NA	NA	NA	17	100	0	0	Right - origin of primary	5522506
Female	2018	White	C70.0-Cerebral meninges	Benign	0	None/Unknown	No/Unknown	Blank(s)	Blank(s)	Miscellaneous Malignant Cancer	1	Dead	Only one state registry-defined neoplasm	No	Excluded from IARC multiple primary algorithm due to behavior	2	2	1	Hospital inpatient/outpatient or clinic	Widowed	Blank(s)	85+ years	99	99	Blank(s)	Blank(s)	Blank(s)	Blank(s)	Blank(s)	Blank(s)	Blank(s)	Blank(s)	Right - origin of primary	5522506
Female	2018	White	C34.3-Lower lobe, lung	8140/3: Adenocarcinoma, NOS	0	None/Unknown	No/Unknown	Blank(s)	Blank(s)	Miscellaneous Malignant Cancer	1	Dead	2nd of 2 or more primaries	No	Yes	3	2	1	Hospital inpatient/outpatient or clinic	Widowed	Blank(s)	85+ years	0	98	Blank(s)	Blank(s)	Blank(s)	Blank(s)	Blank(s)	Blank(s)	Blank(s)	Blank(s)	Left - origin of primary	5522506
Male	2008	White	C34.1-Upper lobe, lung	8140/3: Adenocarcinoma, NOS	33	None/Unknown	Yes	988	Blank(s)	Other Cause of Death	3	Dead	1st of 2 or more primaries	Yes	Yes	1	2	0	Hospital inpatient/outpatient or clinic	Single (never married)	Poorly differentiated; Grade III	45-49 years	14	0	IIB	T3	N0	M0	15	600	0	0	Right - origin of primary	5523255
Male	2008	White	C34.2-Middle lobe, lung	8140/3: Adenocarcinoma, NOS	33	None/Unknown	Yes	988	Blank(s)	Other Cause of Death	2	Dead	2nd of 2 or more primaries	No	No	2	2	0	Hospital inpatient/outpatient or clinic	Single (never married)	Moderately differentiated; Grade II	45-49 years	14	0	IB	T2	N0	M0	1	450	0	0	Right - origin of primary	5523255
Male	2008	White	C34.1-Upper lobe, lung	8560/3: Adenosquamous carcinoma	33	None/Unknown	No/Unknown	988	Blank(s)	Lung and Bronchus	40	Dead	1st of 2 or more primaries	Yes	Yes	1	2	0	Hospital inpatient/outpatient or clinic	Married (including common law)	Moderately differentiated; Grade II	75-79 years	5	4	IIB	T2	N1	M0	42	450	100	0	Left - origin of primary	5525272
Male	2008	White	C34.3-Lower lobe, lung	8255/3: Adenocarcinoma with mixed subtypes	21	None/Unknown	No/Unknown	988	Blank(s)	Lung and Bronchus	35	Dead	2nd of 2 or more primaries	No	No	2	2	0	Hospital inpatient/outpatient or clinic	Married (including common law)	Well differentiated; Grade I	75-79 years	1	0	IA	T1	N0	M0	8	100	0	0	Left - origin of primary	5525272
Male	2008	White	C34.1-Upper lobe, lung	8071/3: Squamous cell carcinoma, keratinizing, NOS	33	None/Unknown	Yes	988	Blank(s)	Alive	138	Alive	1st of 2 or more primaries	Yes	Yes	1	2	0	Hospital inpatient/outpatient or clinic	Married (including common law)	Poorly differentiated; Grade III	65-69 years	11	1	IIB	T2	N1	M0	70	210	100	0	Right - origin of primary	5526308
Male	2014	White	C34.1-Upper lobe, lung	8070/3: Squamous cell carcinoma, NOS	33	None/Unknown	No/Unknown	10	0	Alive	61	Alive	2nd of 2 or more primaries	No	No	2	2	0	Hospital inpatient/outpatient or clinic	Married (including common law)	Moderately differentiated; Grade II	75-79 years	11	0	IIIB	T4	N0	M0	18	100	0	0	Left - origin of primary	5526308
Female	2008	White	C34.3-Lower lobe, lung	8560/3: Adenosquamous carcinoma	33	None/Unknown	No/Unknown	988	Blank(s)	Lung and Bronchus	11	Dead	1st of 2 or more primaries	Yes	Yes	1	2	0	Hospital inpatient/outpatient or clinic	Married (including common law)	Poorly differentiated; Grade III	70-74 years	27	1	IIA	T1	N1	M0	21	100	100	0	Left - origin of primary	5526943
Female	2008	White	C34.3-Lower lobe, lung	8560/3: Adenosquamous carcinoma	33	None/Unknown	No/Unknown	988	Blank(s)	Lung and Bronchus	11	Dead	2nd of 2 or more primaries	No	No	2	2	0	Hospital inpatient/outpatient or clinic	Married (including common law)	Poorly differentiated; Grade III	70-74 years	27	1	IIA	T1	N1	M0	21	100	100	0	Left - origin of primary	5526943
Male	2008	White	C34.3-Lower lobe, lung	8070/3: Squamous cell carcinoma, NOS	33	None/Unknown	No/Unknown	0	Blank(s)	Lung and Bronchus	60	Dead	1st of 2 or more primaries	Yes	Yes	1	2	0	Hospital inpatient/outpatient or clinic	Divorced	Moderately differentiated; Grade II	80-84 years	8	0	IB	T2	N0	M0	50	400	0	0	Right - origin of primary	5527003
Male	2011	White	C34.1-Upper lobe, lung	8070/3: Squamous cell carcinoma, NOS	0	Beam radiation	No/Unknown	0	998	Lung and Bronchus	31	Dead	2nd of 2 or more primaries	No	No	2	2	0	Hospital inpatient/outpatient or clinic	Divorced	Unknown	80-84 years	0	98	IB	T2	N0	M0	32	455	0	0	Right - origin of primary	5527003
Male	2008	White	C34.1-Upper lobe, lung	8140/3: Adenocarcinoma, NOS	33	None/Unknown	No/Unknown	988	Blank(s)	Lung and Bronchus	91	Dead	1st of 2 or more primaries	Yes	Yes	1	2	0	Hospital inpatient/outpatient or clinic	Divorced	Moderately differentiated; Grade II	65-69 years	8	0	IA	T1	N0	M0	30	300	0	0	Left - origin of primary	5527138
Male	2015	White	C34.1-Upper lobe, lung	8140/3: Adenocarcinoma, NOS	0	None/Unknown	No/Unknown	0	998	Lung and Bronchus	9	Dead	2nd of 2 or more primaries	No	No	2	2	0	Hospital inpatient/outpatient or clinic	Married (including common law)	Moderately differentiated; Grade II	75-79 years	0	98	IIB	T2	N1	M0	60	100	100	0	Right - origin of primary	5527138
Female	2008	White	C34.1-Upper lobe, lung	8140/3: Adenocarcinoma, NOS	46	Beam radiation	Yes	988	Blank(s)	Alive	135	Alive	1st of 2 or more primaries	Yes	Yes	1	2	0	Hospital inpatient/outpatient or clinic	Married (including common law)	Poorly differentiated; Grade III	45-49 years	15	2	IIIB	T3	N3	M0	69	730	600	0	Right - origin of primary	5527773
Female	2017	White	C34.9-Lung, NOS	8070/3: Squamous cell carcinoma, NOS	0	None/Unknown	Yes	0	998	Alive	35	Alive	2nd of 2 or more primaries	No	Yes	2	2	0	Hospital inpatient/outpatient or clinic	Divorced	Poorly differentiated; Grade III	50-54 years	0	98	Blank(s)	Blank(s)	Blank(s)	Blank(s)	Blank(s)	Blank(s)	Blank(s)	Blank(s)	Right - origin of primary	5527773
Female	2008	White	C34.1-Upper lobe, lung	8140/3: Adenocarcinoma, NOS	33	None/Unknown	No/Unknown	988	Blank(s)	Lung and Bronchus	95	Dead	1st of 2 or more primaries	Yes	Yes	1	3	0	Hospital inpatient/outpatient or clinic	Widowed	Poorly differentiated; Grade III	70-74 years	7	0	IA	T1	N0	M0	993	100	0	0	Right - origin of primary	5528800
Female	2013	White	C34.1-Upper lobe, lung	8140/3: Adenocarcinoma, NOS	0	Beam radiation	No/Unknown	0	998	Lung and Bronchus	29	Dead	2nd of 2 or more primaries	No	No	2	3	0	Hospital inpatient/outpatient or clinic	Widowed	Unknown	75-79 years	0	98	IA	T1	N0	M0	11	100	0	0	Left - origin of primary	5528800
Female	2016	White	C16.0-Cardia, NOS	8140/3: Adenocarcinoma, NOS	0	None/Unknown	No/Unknown	0	Blank(s)	Lung and Bronchus	0	Dead	3rd of 3 or more primaries	No	Yes	3	3	0	Hospital inpatient/outpatient or clinic	Unknown	Poorly differentiated; Grade III	75-79 years	0	98	Blank(s)	Blank(s)	Blank(s)	Blank(s)	Blank(s)	Blank(s)	Blank(s)	Blank(s)	Not a paired site	5528800
Male	2008	White	C34.1-Upper lobe, lung	8072/3: Squamous cell carcinoma, large cell, nonkeratinizing, NOS	33	Beam radiation	Yes	988	Blank(s)	Alive	140	Alive	1st of 2 or more primaries	Yes	Yes	1	2	0	Hospital inpatient/outpatient or clinic	Single (never married)	Moderately differentiated; Grade II	55-59 years	20	0	IB	T2	N0	M0	35	450	0	0	Left - origin of primary	5529738
Male	2018	White	C34.1-Upper lobe, lung	8070/3: Squamous cell carcinoma, NOS	0	Beam radiation	Yes	Blank(s)	Blank(s)	Alive	21	Alive	2nd of 2 or more primaries	No	No	2	2	0	Hospital inpatient/outpatient or clinic	Single (never married)	Blank(s)	65-69 years	0	98	Blank(s)	Blank(s)	Blank(s)	Blank(s)	Blank(s)	Blank(s)	Blank(s)	Blank(s)	Right - origin of primary	5529738
Male	2008	White	C34.1-Upper lobe, lung	8070/3: Squamous cell carcinoma, NOS	33	None/Unknown	Yes	988	Blank(s)	Alive	143	Alive	1st of 2 or more primaries	Yes	Yes	1	2	0	Hospital inpatient/outpatient or clinic	Married (including common law)	Moderately differentiated; Grade II	55-59 years	34	2	IIIA	T3	N1	M0	27	550	100	0	Left - origin of primary	5530398
Male	2019	White	C34.3-Lower lobe, lung	8072/3: Squamous cell carcinoma, large cell, nonkeratinizing, NOS	0	Beam radiation	Yes	Blank(s)	Blank(s)	Alive	4	Alive	2nd of 2 or more primaries	No	No	2	2	0	Other hospital outpatient unit or surgery center (2006+)	Married (including common law)	Blank(s)	65-69 years	0	98	Blank(s)	Blank(s)	Blank(s)	Blank(s)	Blank(s)	Blank(s)	Blank(s)	Blank(s)	Right - origin of primary	5530398
Male	2008	White	C34.3-Lower lobe, lung	8140/3: Adenocarcinoma, NOS	33	None/Unknown	No/Unknown	988	Blank(s)	Lung and Bronchus	59	Dead	1st of 2 or more primaries	Yes	Yes	1	2	0	Hospital inpatient/outpatient or clinic	Married (including common law)	Moderately differentiated; Grade II	60-64 years	12	0	IB	T2	N0	M0	28	450	0	0	Right - origin of primary	5531921
Male	2012	White	C34.2-Middle lobe, lung	8140/3: Adenocarcinoma, NOS	0	None/Unknown	Yes	0	998	Lung and Bronchus	9	Dead	2nd of 2 or more primaries	No	No	2	2	0	Hospital inpatient/outpatient or clinic	Married (including common law)	Moderately differentiated; Grade II	65-69 years	0	98	IV	T2	N0	M1	40	100	0	40	Right - origin of primary	5531921
Female	2008	White	C34.1-Upper lobe, lung	8140/3: Adenocarcinoma, NOS	33	None/Unknown	No/Unknown	999	Blank(s)	Alive	143	Alive	1st of 2 or more primaries	Yes	Yes	1	3	0	Hospital inpatient/outpatient or clinic	Married (including common law)	Well differentiated; Grade I	55-59 years	9	0	IA	T1	N0	M0	10	100	0	0	Left - origin of primary	5532464
Female	2009	White	C34.3-Lower lobe, lung	8255/3: Adenocarcinoma with mixed subtypes	21	None/Unknown	No/Unknown	0	Blank(s)	Alive	121	Alive	2nd of 2 or more primaries	No	Yes	2	3	0	Hospital inpatient/outpatient or clinic	Married (including common law)	Well differentiated; Grade I	60-64 years	0	98	IA	T1	N0	M0	14	100	0	0	Right - origin of primary	5532464
Female	2014	White	C34.3-Lower lobe, lung	8140/3: Adenocarcinoma, NOS	21	None/Unknown	No/Unknown	0	0	Alive	69	Alive	3rd of 3 or more primaries	No	No	3	3	0	Hospital inpatient/outpatient or clinic	Married (including common law)	Unknown	65-69 years	0	98	IA	T1	N0	M0	6	100	0	0	Left - origin of primary	5532464
Male	2008	White	C34.1-Upper lobe, lung	8070/3: Squamous cell carcinoma, NOS	33	None/Unknown	Yes	988	Blank(s)	Lung and Bronchus	94	Dead	1st of 2 or more primaries	Yes	Yes	1	2	0	Hospital inpatient/outpatient or clinic	Married (including common law)	Unknown	65-69 years	0	98	IB	T2	N0	M0	85	100	0	0	Left - origin of primary	5533135
Male	2008	White	C34.1-Upper lobe, lung	8070/3: Squamous cell carcinoma, NOS	21	None/Unknown	Yes	988	Blank(s)	Lung and Bronchus	93	Dead	2nd of 2 or more primaries	No	No	2	2	0	Hospital inpatient/outpatient or clinic	Married (including common law)	Poorly differentiated; Grade III	65-69 years	97	0	IA	T1	N0	M0	20	100	0	0	Right - origin of primary	5533135
Female	2008	White	C34.1-Upper lobe, lung	8255/3: Adenocarcinoma with mixed subtypes	33	None/Unknown	Yes	988	Blank(s)	Diseases of Heart	110	Dead	1st of 2 or more primaries	Yes	Yes	1	2	0	Hospital inpatient/outpatient or clinic	Married (including common law)	Unknown	75-79 years	19	1	IIA	T1	N1	M0	27	100	100	0	Right - origin of primary	5534332
Female	2008	White	C34.3-Lower lobe, lung	8252/3: Bronchiolo-alveolar carcinoma, non-mucinous	21	None/Unknown	Yes	988	Blank(s)	Diseases of Heart	110	Dead	2nd of 2 or more primaries	No	No	2	2	0	Hospital inpatient/outpatient or clinic	Married (including common law)	Well differentiated; Grade I	75-79 years	19	0	IIIB	T4	N0	M0	8	650	0	0	Right - origin of primary	5534332
Male	2008	White	C34.9-Lung, NOS	8140/3: Adenocarcinoma, NOS	46	Beam radiation	Yes	988	Blank(s)	Miscellaneous Malignant Cancer	119	Dead	1st of 2 or more primaries	Yes	Yes	1	2	0	Hospital inpatient/outpatient or clinic	Married (including common law)	Unknown	55-59 years	0	98	IIB	T3	N0	M0	54	600	0	0	Left - origin of primary	5537973
Male	2016	White	C34.1-Upper lobe, lung	8000/3: Neoplasm, malignant	0	Beam radiation	No/Unknown	0	998	Miscellaneous Malignant Cancer	34	Dead	2nd of 2 or more primaries	No	No	2	2	0	Hospital inpatient/outpatient or clinic	Married (including common law)	Unknown	60-64 years	0	98	Blank(s)	Blank(s)	Blank(s)	Blank(s)	Blank(s)	Blank(s)	Blank(s)	Blank(s)	Right - origin of primary	5537973
Male	2008	White	C34.3-Lower lobe, lung	8550/3: Acinar cell carcinoma	33	None/Unknown	Yes	0	Blank(s)	Lung and Bronchus	89	Dead	1st of 2 or more primaries	Yes	Yes	1	2	0	Hospital inpatient/outpatient or clinic	Married (including common law)	Poorly differentiated; Grade III	65-69 years	97	0	IB	T2	N0	M0	72	200	0	0	Left - origin of primary	5537985
Male	2009	White	C34.1-Upper lobe, lung	8012/3: Large cell carcinoma, NOS	21	None/Unknown	No/Unknown	0	Blank(s)	Lung and Bronchus	83	Dead	2nd of 2 or more primaries	No	No	2	2	0	Hospital inpatient/outpatient or clinic	Married (including common law)	Poorly differentiated; Grade III	65-69 years	1	0	IA	T1	N0	M0	13	100	0	0	Right - origin of primary	5537985
Male	2008	White	C34.1-Upper lobe, lung	8070/3: Squamous cell carcinoma, NOS	33	None/Unknown	No/Unknown	988	Blank(s)	Symptoms, Signs and Ill-Defined Conditions	79	Dead	1st of 2 or more primaries	Yes	Yes	1	2	0	Hospital inpatient/outpatient or clinic	Divorced	Moderately differentiated; Grade II	70-74 years	6	0	IB	T2	N0	M0	14	450	0	0	Right - origin of primary	5539307
Male	2013	White	C34.1-Upper lobe, lung	8046/3: Non-small cell carcinoma	0	Beam radiation	Yes	0	998	Symptoms, Signs and Ill-Defined Conditions	20	Dead	2nd of 2 or more primaries	No	Yes	2	2	0	Hospital inpatient/outpatient or clinic	Divorced	Unknown	75-79 years	0	98	IIIA	T2	N2	M0	40	100	200	0	Left - origin of primary	5539307
Female	2008	White	C34.1-Upper lobe, lung	8140/3: Adenocarcinoma, NOS	33	None/Unknown	No/Unknown	988	Blank(s)	Lung and Bronchus	122	Dead	1st of 2 or more primaries	Yes	Yes	1	2	0	Hospital inpatient/outpatient or clinic	Divorced	Moderately differentiated; Grade II	65-69 years	10	0	IA	T1	N0	M0	24	100	0	0	Left - origin of primary	5539504
Female	2016	White	C34.1-Upper lobe, lung	8070/3: Squamous cell carcinoma, NOS	0	Beam radiation	No/Unknown	0	998	Lung and Bronchus	27	Dead	2nd of 2 or more primaries	No	Yes	2	2	0	Hospital inpatient/outpatient or clinic	Widowed	Moderately differentiated; Grade II	75-79 years	0	98	Blank(s)	Blank(s)	Blank(s)	Blank(s)	Blank(s)	Blank(s)	Blank(s)	Blank(s)	Right - origin of primary	5539504
Male	2009	White	C34.1-Upper lobe, lung	8140/3: Adenocarcinoma, NOS	33	None/Unknown	No/Unknown	988	Blank(s)	Alive	123	Alive	1st of 2 or more primaries	Yes	Yes	1	4	0	Hospital inpatient/outpatient or clinic	Married (including common law)	Moderately differentiated; Grade II	70-74 years	10	0	IB	T2	N0	M0	36	450	0	0	Left - origin of primary	5539817
Male	2010	White	C34.3-Lower lobe, lung	8140/3: Adenocarcinoma, NOS	21	None/Unknown	No/Unknown	0	0	Alive	115	Alive	2nd of 2 or more primaries	No	No	2	4	0	Hospital inpatient/outpatient or clinic	Married (including common law)	Moderately differentiated; Grade II	70-74 years	1	0	IA	T1	N0	M0	11	100	0	0	Right - origin of primary	5539817
Male	2019	White	C67.9-Bladder, NOS	8120/3: Transitional cell carcinoma, NOS	71	None/Unknown	No/Unknown	Blank(s)	Blank(s)	Alive	8	Alive	3rd of 3 or more primaries	No	Yes	3	4	0	Hospital inpatient/outpatient or clinic	Married (including common law)	Blank(s)	80-84 years	6	0	Blank(s)	Blank(s)	Blank(s)	Blank(s)	Blank(s)	Blank(s)	Blank(s)	Blank(s)	Not a paired site	5539817
Male	2019	White	C77.5-Pelvic lymph nodes	9823/3: Chronic lymphocytic leukemia/small lymphocytic lymphoma	90	None/Unknown	No/Unknown	Blank(s)	Blank(s)	Alive	2	Alive	4th of 4 or more primaries	No	Yes	4	4	0	Hospital inpatient/outpatient or clinic	Married (including common law)	Blank(s)	80-84 years	99	99	Blank(s)	Blank(s)	Blank(s)	Blank(s)	Blank(s)	Blank(s)	Blank(s)	Blank(s)	Not a paired site	5539817
Male	2008	Black	C34.1-Upper lobe, lung	8140/3: Adenocarcinoma, NOS	33	None/Unknown	No/Unknown	988	Blank(s)	Lung and Bronchus	51	Dead	1st of 2 or more primaries	Yes	Yes	1	2	0	Hospital inpatient/outpatient or clinic	Single (never married)	Moderately differentiated; Grade II	65-69 years	13	0	IA	T1	N0	M0	12	100	0	0	Right - origin of primary	5540505
Male	2012	Black	C34.3-Lower lobe, lung	8140/3: Adenocarcinoma, NOS	0	Beam radiation	Yes	0	0	Lung and Bronchus	7	Dead	2nd of 2 or more primaries	No	No	2	2	0	Hospital inpatient/outpatient or clinic	Separated	Well differentiated; Grade I	70-74 years	3	3	IIIB	T1	N3	M0	17	100	600	0	Left - origin of primary	5540505
Male	2009	White	C34.1-Upper lobe, lung	8260/3: Papillary adenocarcinoma, NOS	33	None/Unknown	No/Unknown	988	Blank(s)	Alive	123	Alive	1st of 2 or more primaries	Yes	Yes	1	2	0	Hospital inpatient/outpatient or clinic	Married (including common law)	Moderately differentiated; Grade II	60-64 years	12	0	IA	T1	N0	M0	19	100	0	0	Right - origin of primary	5540606
Male	2015	White	C34.3-Lower lobe, lung	8255/3: Adenocarcinoma with mixed subtypes	33	None/Unknown	No/Unknown	0	0	Alive	56	Alive	2nd of 2 or more primaries	No	Yes	2	2	0	Hospital inpatient/outpatient or clinic	Married (including common law)	Moderately differentiated; Grade II	70-74 years	7	0	IA	T1	N0	M0	12	100	0	0	Left - origin of primary	5540606
Female	2009	White	C34.1-Upper lobe, lung	8255/3: Adenocarcinoma with mixed subtypes	45	None/Unknown	No/Unknown	988	Blank(s)	Alive	122	Alive	1st of 2 or more primaries	Yes	Yes	1	2	0	Hospital inpatient/outpatient or clinic	Married (including common law)	Moderately differentiated; Grade II	65-69 years	16	0	IA	T1	N0	M0	18	100	0	0	Left - origin of primary	5540611
Female	2011	White	C34.1-Upper lobe, lung	8255/3: Adenocarcinoma with mixed subtypes	33	None/Unknown	No/Unknown	0	0	Alive	106	Alive	2nd of 2 or more primaries	No	No	2	2	0	Hospital inpatient/outpatient or clinic	Married (including common law)	Moderately differentiated; Grade II	65-69 years	19	0	IA	T1	N0	M0	8	100	0	0	Right - origin of primary	5540611
Female	2009	White	C34.3-Lower lobe, lung	8046/3: Non-small cell carcinoma	30	None/Unknown	No/Unknown	988	Blank(s)	Alive	131	Alive	1st of 2 or more primaries	Yes	Yes	1	2	0	Hospital inpatient/outpatient or clinic	Single (never married)	Moderately differentiated; Grade II	60-64 years	6	0	IA	T1	N0	M0	25	100	0	0	Left - origin of primary	5540827
Female	2016	White	C34.1-Upper lobe, lung	8140/3: Adenocarcinoma, NOS	21	Beam radiation	Yes	0	0	Alive	46	Alive	2nd of 2 or more primaries	No	Yes	2	2	0	Hospital inpatient/outpatient or clinic	Divorced	Poorly differentiated; Grade III	65-69 years	0	98	Blank(s)	Blank(s)	Blank(s)	Blank(s)	Blank(s)	Blank(s)	Blank(s)	Blank(s)	Left - origin of primary	5540827
Male	2009	Black	C34.1-Upper lobe, lung	8140/3: Adenocarcinoma, NOS	30	None/Unknown	No/Unknown	988	Blank(s)	Alive	127	Alive	1st of 2 or more primaries	Yes	Yes	1	2	0	Hospital inpatient/outpatient or clinic	Single (never married)	Moderately differentiated; Grade II	60-64 years	8	0	IA	T1	N0	M0	20	100	0	0	Right - origin of primary	5541048
Male	2019	Black	C34.1-Upper lobe, lung	8070/3: Squamous cell carcinoma, NOS	0	Beam radiation	No/Unknown	Blank(s)	Blank(s)	Alive	6	Alive	2nd of 2 or more primaries	No	Yes	2	2	0	Hospital inpatient/outpatient or clinic	Unknown	Blank(s)	70-74 years	0	98	Blank(s)	Blank(s)	Blank(s)	Blank(s)	Blank(s)	Blank(s)	Blank(s)	Blank(s)	Left - origin of primary	5541048
Female	2019	White	C34.1-Upper lobe, lung	8551/3: Acinar cell cystadenocarcinoma	22	None/Unknown	No/Unknown	Blank(s)	Blank(s)	Alive	0	Alive	2nd of 2 or more primaries	No	Yes	2	2	0	Hospital inpatient/outpatient or clinic	Married (including common law)	Blank(s)	70-74 years	5	0	Blank(s)	Blank(s)	Blank(s)	Blank(s)	Blank(s)	Blank(s)	Blank(s)	Blank(s)	Left - origin of primary	5541874
Female	2009	White	C34.1-Upper lobe, lung	8250/3: Bronchiolo-alveolar adenocarcinoma, NOS	33	None/Unknown	No/Unknown	0	Blank(s)	Alive	123	Alive	1st of 2 or more primaries	Yes	Yes	1	2	0	Hospital inpatient/outpatient or clinic	Married (including common law)	Moderately differentiated; Grade II	60-64 years	19	1	IIA	T1	N1	M0	18	100	100	0	Right - origin of primary	5541874
Male	2009	White	C34.3-Lower lobe, lung	8480/3: Mucinous adenocarcinoma	33	None/Unknown	Yes	988	Blank(s)	Lung and Bronchus	72	Dead	1st of 2 or more primaries	Yes	Yes	1	2	0	Hospital inpatient/outpatient or clinic	Married (including common law)	Well differentiated; Grade I	60-64 years	6	0	IB	T2	N0	M0	50	100	0	0	Left - origin of primary	5542438
Male	2010	White	C34.1-Upper lobe, lung	8480/3: Mucinous adenocarcinoma	0	None/Unknown	Yes	40	999	Lung and Bronchus	54	Dead	2nd of 2 or more primaries	No	No	2	2	0	Hospital inpatient/outpatient or clinic	Married (including common law)	Well differentiated; Grade I	60-64 years	0	98	IIIB	T4	N2	M0	999	465	200	0	Right - origin of primary	5542438
Male	2012	White	C34.1-Upper lobe, lung	8070/3: Squamous cell carcinoma, NOS	0	Beam radiation	Yes	20	998	Lung and Bronchus	26	Dead	2nd of 2 or more primaries	No	No	2	2	0	Hospital inpatient/outpatient or clinic	Married (including common law)	Poorly differentiated; Grade III	80-84 years	0	98	IV	T1	N1	M1	12	300	100	0	Right - origin of primary	5543494
Male	2009	White	C34.1-Upper lobe, lung	8070/3: Squamous cell carcinoma, NOS	33	None/Unknown	No/Unknown	988	Blank(s)	Lung and Bronchus	64	Dead	1st of 2 or more primaries	Yes	Yes	1	2	0	Hospital inpatient/outpatient or clinic	Married (including common law)	Poorly differentiated; Grade III	75-79 years	14	0	IB	T2	N0	M0	39	450	0	0	Left - origin of primary	5543494
Female	2011	White	C34.3-Lower lobe, lung	8255/3: Adenocarcinoma with mixed subtypes	21	None/Unknown	No/Unknown	0	40	Alive	97	Alive	2nd of 2 or more primaries	No	No	2	2	0	Hospital inpatient/outpatient or clinic	Married (including common law)	Moderately differentiated; Grade II	60-64 years	3	0	IB	T2	N0	M0	8	430	0	0	Right - origin of primary	5547482
Female	2009	White	C34.3-Lower lobe, lung	8255/3: Adenocarcinoma with mixed subtypes	33	None/Unknown	No/Unknown	999	Blank(s)	Alive	122	Alive	1st of 2 or more primaries	Yes	Yes	1	2	0	Hospital inpatient/outpatient or clinic	Divorced	Poorly differentiated; Grade III	60-64 years	9	0	IA	T1	N0	M0	26	100	0	0	Left - origin of primary	5547482
Male	2009	White	C34.3-Lower lobe, lung	8255/3: Adenocarcinoma with mixed subtypes	33	None/Unknown	No/Unknown	988	Blank(s)	Lung and Bronchus	62	Dead	1st of 2 or more primaries	Yes	Yes	1	2	0	Hospital inpatient/outpatient or clinic	Married (including common law)	Moderately differentiated; Grade II	50-54 years	20	0	IA	T1	N0	M0	25	100	0	0	Left - origin of primary	5548116
Male	2014	White	C34.1-Upper lobe, lung	8071/3: Squamous cell carcinoma, keratinizing, NOS	0	None/Unknown	No/Unknown	0	998	Lung and Bronchus	4	Dead	2nd of 2 or more primaries	No	Yes	2	2	0	Hospital inpatient/outpatient or clinic	Married (including common law)	Unknown	55-59 years	0	98	IIIA	T3	N2	M0	65	550	200	0	Right - origin of primary	5548116
Female	2008	White	C34.1-Upper lobe, lung	8250/3: Bronchiolo-alveolar adenocarcinoma, NOS	21	None/Unknown	No/Unknown	988	Blank(s)	Lung and Bronchus	102	Dead	2nd of 2 or more primaries	No	No	2	2	0	Hospital inpatient/outpatient or clinic	Married (including common law)	Well differentiated; Grade I	65-69 years	2	0	IA	T1	N0	M0	11	100	0	0	Right - origin of primary	5549590
Female	2008	White	C34.1-Upper lobe, lung	8250/3: Bronchiolo-alveolar adenocarcinoma, NOS	30	None/Unknown	No/Unknown	988	Blank(s)	Lung and Bronchus	103	Dead	1st of 2 or more primaries	Yes	Yes	1	2	0	Hospital inpatient/outpatient or clinic	Married (including common law)	Moderately differentiated; Grade II	65-69 years	98	1	IIB	T2	N1	M0	45	100	100	0	Left - origin of primary	5549590
Male	2009	White	C34.3-Lower lobe, lung	8070/3: Squamous cell carcinoma, NOS	33	None/Unknown	Yes	0	Blank(s)	Lung and Bronchus	104	Dead	1st of 2 or more primaries	Yes	Yes	1	3	0	Hospital inpatient/outpatient or clinic	Married (including common law)	Poorly differentiated; Grade III	60-64 years	13	0	IIIB	T4	N0	M0	95	200	0	15	Left - origin of primary	5549955
Male	2017	White	C34.1-Upper lobe, lung	8140/3: Adenocarcinoma, NOS	0	Radioisotopes (1988+)	Yes	20	998	Lung and Bronchus	6	Dead	3rd of 3 or more primaries	No	Yes	3	3	0	Hospital inpatient/outpatient or clinic	Married (including common law)	Unknown	70-74 years	0	98	Blank(s)	Blank(s)	Blank(s)	Blank(s)	Blank(s)	Blank(s)	Blank(s)	Blank(s)	Right - origin of primary	5549955
Male	2013	White	C34.1-Upper lobe, lung	8070/3: Squamous cell carcinoma, NOS	0	Beam radiation	Yes	0	998	Lung and Bronchus	55	Dead	2nd of 2 or more primaries	No	No	2	3	0	Hospital inpatient/outpatient or clinic	Married (including common law)	Unknown	65-69 years	11	1	IIIA	T1	N2	M0	22	100	200	0	Left - origin of primary	5549955
Female	2017	White	C73.9-Thyroid gland	8341/3: Papillary microcarcinoma	50	None/Unknown	No/Unknown	10	Blank(s)	Alive	27	Alive	3rd of 3 or more primaries	No	Yes	3	3	0	Hospital inpatient/outpatient or clinic	Unknown	Unknown	55-59 years	1	0	Blank(s)	Blank(s)	Blank(s)	Blank(s)	Blank(s)	Blank(s)	Blank(s)	Blank(s)	Right - origin of primary	5550353
Female	2009	White	C34.2-Middle lobe, lung	8140/3: Adenocarcinoma, NOS	33	None/Unknown	No/Unknown	0	Blank(s)	Alive	122	Alive	2nd of 2 or more primaries	No	Yes	2	3	0	Hospital inpatient/outpatient or clinic	Single (never married)	Moderately differentiated; Grade II	50-54 years	6	0	IA	T1	N0	M0	6	100	0	0	Right - origin of primary	5550353
Female	2009	White	C34.1-Upper lobe, lung	8070/3: Squamous cell carcinoma, NOS	33	None/Unknown	Yes	0	Blank(s)	Alive	127	Alive	1st of 2 or more primaries	Yes	Yes	1	3	0	Hospital inpatient/outpatient or clinic	Single (never married)	Poorly differentiated; Grade III	45-49 years	6	0	IB	T2	N0	M0	33	100	0	0	Right - origin of primary	5550353
Female	2009	White	C34.3-Lower lobe, lung	8255/3: Adenocarcinoma with mixed subtypes	33	None/Unknown	No/Unknown	0	Blank(s)	Alive	121	Alive	1st of 2 or more primaries	Yes	Yes	1	2	0	Hospital inpatient/outpatient or clinic	Married (including common law)	Moderately differentiated; Grade II	60-64 years	27	0	IB	T2	N0	M0	52	450	0	0	Left - origin of primary	5550485
Female	2019	White	C34.3-Lower lobe, lung	8070/3: Squamous cell carcinoma, NOS	0	Beam radiation	No/Unknown	Blank(s)	Blank(s)	Alive	1	Alive	2nd of 2 or more primaries	No	Yes	2	2	0	Hospital inpatient/outpatient or clinic	Married (including common law)	Blank(s)	70-74 years	95	0	Blank(s)	Blank(s)	Blank(s)	Blank(s)	Blank(s)	Blank(s)	Blank(s)	Blank(s)	Right - origin of primary	5550485
Female	2016	White	C34.1-Upper lobe, lung	8255/3: Adenocarcinoma with mixed subtypes	21	None/Unknown	No/Unknown	0	40	Lung and Bronchus	14	Dead	2nd of 2 or more primaries	No	No	2	2	0	Hospital inpatient/outpatient or clinic	Divorced	Moderately differentiated; Grade II	70-74 years	2	0	Blank(s)	Blank(s)	Blank(s)	Blank(s)	Blank(s)	Blank(s)	Blank(s)	Blank(s)	Left - origin of primary	5551012
Female	2009	White	C34.2-Middle lobe, lung	8255/3: Adenocarcinoma with mixed subtypes	30	None/Unknown	No/Unknown	988	Blank(s)	Lung and Bronchus	102	Dead	1st of 2 or more primaries	Yes	Yes	1	2	0	Hospital inpatient/outpatient or clinic	Divorced	Well differentiated; Grade I	60-64 years	2	0	IA	T1	N0	M0	14	100	0	0	Right - origin of primary	5551012
Male	2016	White	C34.3-Lower lobe, lung	8010/3: Carcinoma, NOS	0	Beam radiation	No/Unknown	0	998	Alive	37	Alive	2nd of 2 or more primaries	No	No	2	3	0	Hospital inpatient/outpatient or clinic	Married (including common law)	Unknown	65-69 years	0	98	Blank(s)	Blank(s)	Blank(s)	Blank(s)	Blank(s)	Blank(s)	Blank(s)	Blank(s)	Left - origin of primary	5551235
Male	2009	White	C34.1-Upper lobe, lung	8140/3: Adenocarcinoma, NOS	33	None/Unknown	No/Unknown	988	Blank(s)	Alive	130	Alive	1st of 2 or more primaries	Yes	Yes	1	3	0	Hospital inpatient/outpatient or clinic	Unknown	Moderately differentiated; Grade II	60-64 years	97	0	IA	T1	N0	M0	19	100	0	0	Right - origin of primary	5551235
Male	2019	White	C61.9-Prostate gland	8140/3: Adenocarcinoma, NOS	0	Beam radiation	No/Unknown	Blank(s)	Blank(s)	Alive	9	Alive	3rd of 3 or more primaries	No	Yes	3	3	0	Hospital inpatient/outpatient or clinic	Married (including common law)	Blank(s)	70-74 years	0	98	Blank(s)	Blank(s)	Blank(s)	Blank(s)	Blank(s)	Blank(s)	Blank(s)	Blank(s)	Not a paired site	5551235
Female	2018	White	C34.1-Upper lobe, lung	8070/3: Squamous cell carcinoma, NOS	0	Beam radiation	No/Unknown	Blank(s)	Blank(s)	Alive	11	Alive	2nd of 2 or more primaries	No	No	2	2	0	Hospital inpatient/outpatient or clinic	Widowed	Blank(s)	75-79 years	95	95	Blank(s)	Blank(s)	Blank(s)	Blank(s)	Blank(s)	Blank(s)	Blank(s)	Blank(s)	Right - origin of primary	5551423
Female	2009	White	C34.1-Upper lobe, lung	8070/3: Squamous cell carcinoma, NOS	33	None/Unknown	No/Unknown	0	Blank(s)	Alive	118	Alive	1st of 2 or more primaries	Yes	Yes	1	2	0	Hospital inpatient/outpatient or clinic	Married (including common law)	Moderately differentiated; Grade II	65-69 years	6	0	IA	T1	N0	M0	30	100	0	0	Left - origin of primary	5551423
Male	2008	White	C34.3-Lower lobe, lung	8140/3: Adenocarcinoma, NOS	33	None/Unknown	No/Unknown	988	Blank(s)	Lung and Bronchus	10	Dead	1st of 2 or more primaries	Yes	Yes	1	2	0	Hospital inpatient/outpatient or clinic	Unknown	Poorly differentiated; Grade III	80-84 years	6	0	IIIB	T4	N0	M0	20	650	0	0	Left - origin of primary	5552579
Male	2008	White	C34.3-Lower lobe, lung	8250/3: Bronchiolo-alveolar adenocarcinoma, NOS	33	None/Unknown	No/Unknown	988	Blank(s)	Lung and Bronchus	10	Dead	2nd of 2 or more primaries	No	Yes	2	2	0	Hospital inpatient/outpatient or clinic	Unknown	Unknown	80-84 years	6	0	IB	T2	N0	M0	60	100	0	0	Left - origin of primary	5552579
Male	2017	White	C34.3-Lower lobe, lung	8140/3: Adenocarcinoma, NOS	0	None/Unknown	No/Unknown	0	998	Non-Hodgkin Lymphoma	13	Dead	2nd of 2 or more primaries	No	Yes	2	2	0	Hospital inpatient/outpatient or clinic	Separated	Unknown	80-84 years	95	95	Blank(s)	Blank(s)	Blank(s)	Blank(s)	Blank(s)	Blank(s)	Blank(s)	Blank(s)	Left - origin of primary	5553143
Male	2008	White	C34.1-Upper lobe, lung	8255/3: Adenocarcinoma with mixed subtypes	33	None/Unknown	No/Unknown	988	Blank(s)	Non-Hodgkin Lymphoma	127	Dead	1st of 2 or more primaries	Yes	Yes	1	2	0	Hospital inpatient/outpatient or clinic	Married (including common law)	Well differentiated; Grade I	70-74 years	15	0	IA	T1	N0	M0	10	100	0	0	Left - origin of primary	5553143
Male	2015	White	C34.3-Lower lobe, lung	8140/3: Adenocarcinoma, NOS	21	None/Unknown	No/Unknown	10	998	Diseases of Heart	5	Dead	2nd of 2 or more primaries	No	No	2	2	0	Hospital inpatient/outpatient or clinic	Divorced	Moderately differentiated; Grade II	55-59 years	0	98	IV	T4	N0	M1	9	100	0	23	Right - origin of primary	5555310
Male	2009	White	C34.1-Upper lobe, lung	8140/3: Adenocarcinoma, NOS	33	None/Unknown	No/Unknown	988	Blank(s)	Diseases of Heart	73	Dead	1st of 2 or more primaries	Yes	Yes	1	2	0	Hospital inpatient/outpatient or clinic	Divorced	Well differentiated; Grade I	45-49 years	8	0	IB	T2	N0	M0	10	400	0	0	Right - origin of primary	5555310
Male	2009	White	C34.3-Lower lobe, lung	8255/3: Adenocarcinoma with mixed subtypes	47	None/Unknown	Yes	0	Blank(s)	Lung and Bronchus	17	Dead	1st of 2 or more primaries	Yes	Yes	1	2	0	Hospital inpatient/outpatient or clinic	Married (including common law)	Poorly differentiated; Grade III	70-74 years	24	0	IIIB	T4	N0	M0	50	710	0	0	Right - origin of primary	5555810
Male	2010	White	C34.1-Upper lobe, lung	8012/3: Large cell carcinoma, NOS	0	None/Unknown	No/Unknown	999	999	Lung and Bronchus	9	Dead	2nd of 2 or more primaries	No	No	2	2	0	Hospital inpatient/outpatient or clinic	Unknown	Poorly differentiated; Grade III	70-74 years	0	98	OCCULT	TX	N0	M0	999	100	0	0	Left - origin of primary	5555810
Female	2017	White	C34.1-Upper lobe, lung	8252/3: Bronchiolo-alveolar carcinoma, non-mucinous	22	None/Unknown	No/Unknown	0	0	Alive	11	Alive	2nd of 2 or more primaries	No	No	2	2	0	Hospital inpatient/outpatient or clinic	Married (including common law)	Moderately differentiated; Grade II	65-69 years	12	0	Blank(s)	Blank(s)	Blank(s)	Blank(s)	Blank(s)	Blank(s)	Blank(s)	Blank(s)	Left - origin of primary	5556376
Female	2009	White	C34.1-Upper lobe, lung	8250/3: Bronchiolo-alveolar adenocarcinoma, NOS	33	None/Unknown	No/Unknown	988	Blank(s)	Alive	111	Alive	1st of 2 or more primaries	Yes	Yes	1	2	0	Hospital inpatient/outpatient or clinic	Married (including common law)	Well differentiated; Grade I	55-59 years	0	98	IA	T1	N0	M0	22	100	0	0	Right - origin of primary	5556376
Male	2013	Black	C34.9-Lung, NOS	8046/3: Non-small cell carcinoma	0	Beam radiation	No/Unknown	0	998	Lung and Bronchus	40	Dead	2nd of 2 or more primaries	No	Yes	2	2	0	Hospital inpatient/outpatient or clinic	Single (never married)	Unknown	65-69 years	0	98	IA	T1	N0	M0	13	100	0	0	Right - origin of primary	5556588
Male	2009	Black	C34.3-Lower lobe, lung	8070/3: Squamous cell carcinoma, NOS	30	None/Unknown	Yes	0	Blank(s)	Lung and Bronchus	86	Dead	1st of 2 or more primaries	Yes	Yes	1	2	0	Hospital inpatient/outpatient or clinic	Single (never married)	Poorly differentiated; Grade III	60-64 years	4	2	IIA	T1	N1	M0	30	100	100	0	Right - origin of primary	5556588
Male	2014	White	C61.9-Prostate gland	8140/3: Adenocarcinoma, NOS	0	Radiation, NOS method or source not specified	No/Unknown	57	Blank(s)	Alive	67	Alive	3rd of 3 or more primaries	No	Yes	3	3	0	Hospital inpatient/outpatient or clinic	Divorced	Moderately differentiated; Grade II	70-74 years	0	98	II	T1c	N0	M0	999	150	0	0	Not a paired site	5558643
Male	2012	White	C34.2-Middle lobe, lung	8255/3: Adenocarcinoma with mixed subtypes	33	None/Unknown	No/Unknown	0	0	Alive	95	Alive	2nd of 2 or more primaries	No	No	2	3	0	Hospital inpatient/outpatient or clinic	Single (never married)	Poorly differentiated; Grade III	70-74 years	4	0	IA	T1	N0	M0	29	300	0	0	Right - origin of primary	5558643
Male	2009	White	C34.1-Upper lobe, lung	8013/3: Large cell neuroendocrine carcinoma	33	None/Unknown	No/Unknown	0	Blank(s)	Alive	122	Alive	1st of 2 or more primaries	Yes	Yes	1	3	0	Hospital inpatient/outpatient or clinic	Divorced	Poorly differentiated; Grade III	65-69 years	8	0	IB	T2	N0	M0	35	430	0	0	Right - origin of primary	5558643
Male	2013	White	C32.0-Glottis	8070/3: Squamous cell carcinoma, NOS	24	None/Unknown	No/Unknown	0	Blank(s)	Lung and Bronchus	7	Dead	4th of 4 or more primaries	No	Yes	4	4	0	Hospital inpatient/outpatient or clinic	Married (including common law)	Unknown	65-69 years	0	98	I	T1a	N0	M0	999	110	0	0	Not a paired site	5559089
Male	2009	White	C34.3-Lower lobe, lung	8140/3: Adenocarcinoma, NOS	33	None/Unknown	Yes	988	Blank(s)	Lung and Bronchus	51	Dead	1st of 2 or more primaries	Yes	Yes	1	4	0	Hospital inpatient/outpatient or clinic	Married (including common law)	Moderately differentiated; Grade II	65-69 years	15	0	IB	T2	N0	M0	39	100	0	0	Right - origin of primary	5559089
Male	2013	White	C34.2-Middle lobe, lung	8140/3: Adenocarcinoma, NOS	0	None/Unknown	Yes	0	998	Lung and Bronchus	7	Dead	3rd of 3 or more primaries	No	No	3	4	0	Hospital inpatient/outpatient or clinic	Married (including common law)	Unknown	65-69 years	0	98	IB	T2	N0	M0	246	220	0	0	Right - origin of primary	5559089
Male	2013	White	C34.3-Lower lobe, lung	8140/3: Adenocarcinoma, NOS	0	None/Unknown	Yes	0	999	Lung and Bronchus	8	Dead	2nd of 2 or more primaries	No	No	2	4	0	Hospital inpatient/outpatient or clinic	Married (including common law)	Unknown	65-69 years	0	98	UNK Stage	TX	NX	M0	999	999	999	0	Right - origin of primary	5559089
Female	2018	White	C34.3-Lower lobe, lung	8070/3: Squamous cell carcinoma, NOS	0	Beam radiation	Yes	Blank(s)	Blank(s)	Alive	17	Alive	2nd of 2 or more primaries	No	No	2	2	0	Hospital inpatient/outpatient or clinic	Single (never married)	Blank(s)	60-64 years	5	95	Blank(s)	Blank(s)	Blank(s)	Blank(s)	Blank(s)	Blank(s)	Blank(s)	Blank(s)	Left - origin of primary	5559475
Female	2007	White	C34.1-Upper lobe, lung	8070/3: Squamous cell carcinoma, NOS	33	Beam radiation	Yes	988	Blank(s)	Alive	147	Alive	1st of 2 or more primaries	Yes	Yes	1	2	0	Hospital inpatient/outpatient or clinic	Single (never married)	Moderately differentiated; Grade II	50-54 years	9	3	IIA	T1	N1	M0	20	110	100	0	Right - origin of primary	5559475
Male	2013	White	C34.1-Upper lobe, lung	8070/3: Squamous cell carcinoma, NOS	30	None/Unknown	No/Unknown	0	999	Alive	79	Alive	2nd of 2 or more primaries	No	Yes	2	2	0	Hospital inpatient/outpatient or clinic	Married (including common law)	Moderately differentiated; Grade II	70-74 years	4	0	IA	T1	N0	M0	22	120	0	0	Right - origin of primary	5560075
Male	2009	White	C34.1-Upper lobe, lung	8140/3: Adenocarcinoma, NOS	33	None/Unknown	No/Unknown	0	Blank(s)	Alive	125	Alive	1st of 2 or more primaries	Yes	Yes	1	2	0	Hospital inpatient/outpatient or clinic	Married (including common law)	Moderately differentiated; Grade II	65-69 years	5	0	IB	T2	N0	M0	43	100	0	0	Left - origin of primary	5560075
Female	2009	White	C34.3-Lower lobe, lung	8140/3: Adenocarcinoma, NOS	33	None/Unknown	No/Unknown	0	Blank(s)	Lung and Bronchus	44	Dead	1st of 2 or more primaries	Yes	Yes	1	2	0	Hospital inpatient/outpatient or clinic	Widowed	Well differentiated; Grade I	70-74 years	8	0	IA	T1	N0	M0	30	120	0	0	Left - origin of primary	5561014
Female	2011	White	C34.1-Upper lobe, lung	8470/3: Mucinous cystadenocarcinoma, NOS	21	None/Unknown	No/Unknown	0	0	Lung and Bronchus	28	Dead	2nd of 2 or more primaries	No	No	2	2	0	Hospital inpatient/outpatient or clinic	Widowed	Well differentiated; Grade I	75-79 years	0	98	IA	T1	N0	M0	8	100	0	0	Right - origin of primary	5561014
Female	2012	White	C06.9-Mouth, NOS	8140/3: Adenocarcinoma, NOS	27	None/Unknown	No/Unknown	0	988	Lung and Bronchus	2	Dead	3rd of 3 or more primaries	No	Yes	3	3	0	Hospital inpatient/outpatient or clinic	Married (including common law)	Unknown	75-79 years	99	99	I	T1	N0	M0	15	405	0	0	Not a paired site	5561403
Female	2011	White	C34.3-Lower lobe, lung	8070/3: Squamous cell carcinoma, NOS	22	None/Unknown	No/Unknown	0	0	Lung and Bronchus	16	Dead	2nd of 2 or more primaries	No	Yes	2	3	0	Hospital inpatient/outpatient or clinic	Married (including common law)	Moderately differentiated; Grade II	70-74 years	9	0	IA	T1	N0	M0	8	100	0	0	Right - origin of primary	5561403
Female	2009	White	C34.1-Upper lobe, lung	8140/3: Adenocarcinoma, NOS	30	None/Unknown	No/Unknown	999	Blank(s)	Lung and Bronchus	35	Dead	1st of 2 or more primaries	Yes	Yes	1	3	0	Hospital inpatient/outpatient or clinic	Married (including common law)	Poorly differentiated; Grade III	70-74 years	0	98	IB	T2	N0	M0	35	210	0	0	Left - origin of primary	5561403
Female	2014	White	C50.4-Upper-outer quadrant of breast	8500/3: Infiltrating duct carcinoma, NOS	23	None/Unknown	No/Unknown	10	10	Alive	67	Alive	3rd of 3 or more primaries	No	Yes	3	3	0	Hospital inpatient/outpatient or clinic	Married (including common law)	Moderately differentiated; Grade II	70-74 years	0	98	I	T1c	N0	M0	20	100	0	0	Right - origin of primary	5561709
Female	2014	White	C34.3-Lower lobe, lung	8250/3: Bronchiolo-alveolar adenocarcinoma, NOS	21	None/Unknown	No/Unknown	20	998	Alive	70	Alive	2nd of 2 or more primaries	No	Yes	2	3	0	Hospital inpatient/outpatient or clinic	Unknown	Well differentiated; Grade I	65-69 years	0	98	IV	T1	N0	M1	9	100	0	0	Right - origin of primary	5561709
Female	2009	White	C34.1-Upper lobe, lung	8323/3: Mixed cell adenocarcinoma	33	None/Unknown	No/Unknown	988	Blank(s)	Alive	129	Alive	1st of 2 or more primaries	Yes	Yes	1	3	0	Hospital inpatient/outpatient or clinic	Married (including common law)	Moderately differentiated; Grade II	60-64 years	13	0	IIB	T3	N0	M0	28	540	0	0	Right - origin of primary	5561709
Male	2009	White	C34.1-Upper lobe, lung	8255/3: Adenocarcinoma with mixed subtypes	33	None/Unknown	No/Unknown	0	Blank(s)	Lung and Bronchus	81	Dead	1st of 2 or more primaries	Yes	Yes	1	2	0	Hospital inpatient/outpatient or clinic	Divorced	Poorly differentiated; Grade III	75-79 years	4	0	IA	T1	N0	M0	15	100	0	0	Left - origin of primary	5561727
Male	2014	White	C34.3-Lower lobe, lung	8070/3: Squamous cell carcinoma, NOS	0	Radiation, NOS method or source not specified	No/Unknown	0	998	Lung and Bronchus	26	Dead	2nd of 2 or more primaries	No	Yes	2	2	0	Hospital inpatient/outpatient or clinic	Divorced	Moderately differentiated; Grade II	80-84 years	0	98	IA	T1	N0	M0	20	110	0	0	Left - origin of primary	5561727
Female	2016	White	C34.9-Lung, NOS	8070/3: Squamous cell carcinoma, NOS	0	Beam radiation	No/Unknown	20	998	Lung and Bronchus	2	Dead	2nd of 2 or more primaries	No	No	2	2	0	Hospital inpatient/outpatient or clinic	Married (including common law)	Unknown	70-74 years	0	98	Blank(s)	Blank(s)	Blank(s)	Blank(s)	Blank(s)	Blank(s)	Blank(s)	Blank(s)	Left - origin of primary	5562195
Female	2009	White	C34.1-Upper lobe, lung	8070/3: Squamous cell carcinoma, NOS	33	None/Unknown	No/Unknown	988	Blank(s)	Lung and Bronchus	82	Dead	1st of 2 or more primaries	Yes	Yes	1	2	0	Hospital inpatient/outpatient or clinic	Married (including common law)	Moderately differentiated; Grade II	65-69 years	4	0	IA	T1	N0	M0	19	110	0	0	Right - origin of primary	5562195
Female	2012	White	C34.1-Upper lobe, lung	8140/3: Adenocarcinoma, NOS	33	None/Unknown	No/Unknown	0	0	Alive	92	Alive	2nd of 2 or more primaries	No	Yes	2	2	0	Hospital inpatient/outpatient or clinic	Widowed	Well differentiated; Grade I	75-79 years	1	0	IA	T1	N0	M0	27	120	0	0	Left - origin of primary	5563538
Female	2009	White	C34.2-Middle lobe, lung	8250/3: Bronchiolo-alveolar adenocarcinoma, NOS	30	None/Unknown	No/Unknown	0	Blank(s)	Alive	122	Alive	1st of 2 or more primaries	Yes	Yes	1	2	0	Hospital inpatient/outpatient or clinic	Married (including common law)	Well differentiated; Grade I	70-74 years	5	0	IA	T1	N0	M0	22	100	0	0	Right - origin of primary	5563538
Male	2009	White	C34.8-Overlapping lesion of lung	8070/3: Squamous cell carcinoma, NOS	45	None/Unknown	Yes	0	Blank(s)	Septicemia	73	Dead	1st of 2 or more primaries	Yes	Yes	1	3	0	Hospital inpatient/outpatient or clinic	Married (including common law)	Unknown	60-64 years	50	0	IB	T2	N0	M0	29	410	0	0	Right - origin of primary	5564728
Male	2010	White	C34.3-Lower lobe, lung	8070/3: Squamous cell carcinoma, NOS	21	None/Unknown	Yes	999	999	Septicemia	65	Dead	2nd of 2 or more primaries	No	No	2	3	0	Hospital inpatient/outpatient or clinic	Married (including common law)	Unknown	60-64 years	99	99	UNK Stage	TX	NX	M0	999	100	999	0	Left - origin of primary	5564728
Male	2013	White	C34.3-Lower lobe, lung	8041/3: Small cell carcinoma, NOS	0	Beam radiation	Yes	0	998	Septicemia	34	Dead	3rd of 3 or more primaries	No	Yes	3	3	0	Hospital inpatient/outpatient or clinic	Married (including common law)	Unknown	60-64 years	95	95	IIIB	T4	N2	M0	86	700	200	0	Right - origin of primary	5564728
Female	2011	Black	C34.2-Middle lobe, lung	8140/3: Adenocarcinoma, NOS	0	Beam radiation	No/Unknown	0	999	Lung and Bronchus	24	Dead	2nd of 2 or more primaries	No	Yes	2	2	0	Hospital inpatient/outpatient or clinic	Divorced	Poorly differentiated; Grade III	65-69 years	0	98	IA	T1	N0	M0	9	115	0	0	Right - origin of primary	5564854
Female	2009	Black	C34.1-Upper lobe, lung	8070/3: Squamous cell carcinoma, NOS	33	None/Unknown	Yes	20	Blank(s)	Lung and Bronchus	55	Dead	1st of 2 or more primaries	Yes	Yes	1	2	0	Hospital inpatient/outpatient or clinic	Single (never married)	Poorly differentiated; Grade III	60-64 years	8	0	IV	T2	N2	M1	20	430	200	15	Right - origin of primary	5564854
Female	2009	White	C34.1-Upper lobe, lung	8255/3: Adenocarcinoma with mixed subtypes	33	None/Unknown	No/Unknown	0	Blank(s)	Alive	124	Alive	1st of 2 or more primaries	Yes	Yes	1	2	0	Hospital inpatient/outpatient or clinic	Married (including common law)	Moderately differentiated; Grade II	50-54 years	9	0	OCCULT	TX	N0	M0	999	100	0	0	Right - origin of primary	5567532
Female	2014	White	C34.2-Middle lobe, lung	8255/3: Adenocarcinoma with mixed subtypes	56	Beam radiation	Yes	0	0	Alive	70	Alive	2nd of 2 or more primaries	No	No	2	2	0	Hospital inpatient/outpatient or clinic	Married (including common law)	Unknown	55-59 years	20	5	IIIA	T2	N2	M0	42	100	200	0	Right - origin of primary	5567532
Male	2017	White	C34.1-Upper lobe, lung	8000/3: Neoplasm, malignant	0	Beam radiation	No/Unknown	0	998	Alive	34	Alive	2nd of 2 or more primaries	No	No	2	2	0	Hospital inpatient/outpatient or clinic	Married (including common law)	Unknown	70-74 years	0	98	Blank(s)	Blank(s)	Blank(s)	Blank(s)	Blank(s)	Blank(s)	Blank(s)	Blank(s)	Left - origin of primary	5572576
Male	2009	White	C34.3-Lower lobe, lung	8070/3: Squamous cell carcinoma, NOS	33	None/Unknown	Yes	0	Blank(s)	Alive	125	Alive	1st of 2 or more primaries	Yes	Yes	1	2	0	Hospital inpatient/outpatient or clinic	Married (including common law)	Moderately differentiated; Grade II	60-64 years	11	0	IB	T2	N0	M0	50	400	0	0	Left - origin of primary	5572576
Male	2009	White	C34.1-Upper lobe, lung	8140/3: Adenocarcinoma, NOS	33	None/Unknown	Yes	0	Blank(s)	Alive	128	Alive	1st of 2 or more primaries	Yes	Yes	1	2	0	Hospital inpatient/outpatient or clinic	Married (including common law)	Poorly differentiated; Grade III	65-69 years	7	0	IB	T2	N0	M0	53	100	0	0	Left - origin of primary	5573235
Male	2012	White	C34.1-Upper lobe, lung	8250/3: Bronchiolo-alveolar adenocarcinoma, NOS	0	Beam radiation	No/Unknown	0	998	Alive	89	Alive	2nd of 2 or more primaries	No	Yes	2	2	0	Hospital inpatient/outpatient or clinic	Married (including common law)	Unknown	65-69 years	0	98	IA	T1	N0	M0	13	110	0	0	Right - origin of primary	5573235
Female	2010	White	C34.1-Upper lobe, lung	8550/3: Acinar cell carcinoma	33	None/Unknown	No/Unknown	0	0	Chronic Obstructive Pulmonary Disease and Allied Cond	23	Dead	2nd of 2 or more primaries	No	Yes	2	2	0	Hospital inpatient/outpatient or clinic	Widowed	Unknown	50-54 years	2	0	IA	T1	N0	M0	10	100	0	0	Left - origin of primary	5573515
Female	2009	White	C34.3-Lower lobe, lung	8250/3: Bronchiolo-alveolar adenocarcinoma, NOS	33	None/Unknown	No/Unknown	988	Blank(s)	Chronic Obstructive Pulmonary Disease and Allied Cond	27	Dead	1st of 2 or more primaries	Yes	Yes	1	2	0	Hospital inpatient/outpatient or clinic	Widowed	Well differentiated; Grade I	50-54 years	4	0	IA	T1	N0	M0	18	110	0	0	Right - origin of primary	5573515
Female	2015	White	C34.3-Lower lobe, lung	8012/3: Large cell carcinoma, NOS	0	Beam radiation	No/Unknown	10	998	Trachea, Mediastinum and Other Respiratory Organs	55	Dead	2nd of 2 or more primaries	No	No	2	2	0	Hospital inpatient/outpatient or clinic	Divorced	Undifferentiated; anaplastic; Grade IV	80-84 years	0	98	IV	T4	N0	M1	12	100	0	40	Right - origin of primary	5574186
Female	2009	White	C34.1-Upper lobe, lung	8140/3: Adenocarcinoma, NOS	33	None/Unknown	No/Unknown	0	Blank(s)	Trachea, Mediastinum and Other Respiratory Organs	124	Dead	1st of 2 or more primaries	Yes	Yes	1	2	0	Hospital inpatient/outpatient or clinic	Divorced	Moderately differentiated; Grade II	70-74 years	11	0	IA	T1	N0	M0	15	100	0	0	Right - origin of primary	5574186
Female	2015	White	C34.1-Upper lobe, lung	8140/3: Adenocarcinoma, NOS	0	Beam radiation	No/Unknown	0	998	Lung and Bronchus	37	Dead	2nd of 2 or more primaries	No	No	2	2	0	Hospital inpatient/outpatient or clinic	Single (never married)	Poorly differentiated; Grade III	65-69 years	0	98	IB	T2	N0	M0	35	100	0	0	Left - origin of primary	5574205
Female	2009	White	C34.1-Upper lobe, lung	8310/3: Clear cell adenocarcinoma, NOS	33	None/Unknown	No/Unknown	0	Blank(s)	Lung and Bronchus	112	Dead	1st of 2 or more primaries	Yes	Yes	1	2	0	Hospital inpatient/outpatient or clinic	Single (never married)	Moderately differentiated; Grade II	60-64 years	14	0	IB	T2	N0	M0	994	430	0	0	Left - origin of primary	5574205
Female	2009	White	C34.1-Upper lobe, lung	8140/3: Adenocarcinoma, NOS	33	None/Unknown	Yes	0	Blank(s)	Alive	126	Alive	1st of 2 or more primaries	Yes	Yes	1	2	0	Hospital inpatient/outpatient or clinic	Divorced	Moderately differentiated; Grade II	65-69 years	12	0	IIB	T2	N1	M0	35	210	100	0	Left - origin of primary	5575665
Female	2009	White	C34.1-Upper lobe, lung	8140/3: Adenocarcinoma, NOS	33	None/Unknown	Yes	0	Blank(s)	Alive	126	Alive	2nd of 2 or more primaries	No	No	2	2	0	Hospital inpatient/outpatient or clinic	Divorced	Unknown	65-69 years	11	0	IB	T2	N0	M0	31	300	0	0	Right - origin of primary	5575665
Female	2009	White	C34.1-Upper lobe, lung	8140/3: Adenocarcinoma, NOS	33	Beam radiation	Yes	0	Blank(s)	Lung and Bronchus	79	Dead	2nd of 2 or more primaries	No	No	2	2	0	Hospital inpatient/outpatient or clinic	Divorced	Moderately differentiated; Grade II	65-69 years	9	1	IIIA	T2	N2	M0	35	300	200	0	Left - origin of primary	5577046
Female	2009	White	C34.1-Upper lobe, lung	8140/3: Adenocarcinoma, NOS	33	Beam radiation	No/Unknown	0	Blank(s)	Lung and Bronchus	79	Dead	1st of 2 or more primaries	Yes	Yes	1	2	0	Hospital inpatient/outpatient or clinic	Divorced	Moderately differentiated; Grade II	65-69 years	8	1	IIIA	T2	N2	M0	35	430	200	0	Right - origin of primary	5577046
Male	2009	White	C34.1-Upper lobe, lung	8323/3: Mixed cell adenocarcinoma	33	None/Unknown	No/Unknown	0	Blank(s)	Lung and Bronchus	66	Dead	1st of 2 or more primaries	Yes	Yes	1	2	0	Hospital inpatient/outpatient or clinic	Divorced	Moderately differentiated; Grade II	65-69 years	10	0	IB	T2	N0	M0	992	465	0	0	Left - origin of primary	5577328
Male	2011	White	C34.3-Lower lobe, lung	8255/3: Adenocarcinoma with mixed subtypes	21	None/Unknown	No/Unknown	0	0	Lung and Bronchus	44	Dead	2nd of 2 or more primaries	No	Yes	2	2	0	Hospital inpatient/outpatient or clinic	Divorced	Unknown	65-69 years	0	98	IA	T1	N0	M0	9	100	0	0	Right - origin of primary	5577328
Female	2009	White	C34.1-Upper lobe, lung	8480/3: Mucinous adenocarcinoma	21	None/Unknown	No/Unknown	10	Blank(s)	Other Cause of Death	66	Dead	2nd of 2 or more primaries	No	No	2	2	0	Hospital inpatient/outpatient or clinic	Single (never married)	Moderately differentiated; Grade II	75-79 years	0	98	IIIB	T4	N0	M0	16	200	0	0	Left - origin of primary	5577584
Female	2009	White	C34.3-Lower lobe, lung	8140/3: Adenocarcinoma, NOS	33	None/Unknown	No/Unknown	0	Blank(s)	Other Cause of Death	66	Dead	1st of 2 or more primaries	Yes	Yes	1	2	0	Hospital inpatient/outpatient or clinic	Single (never married)	Well differentiated; Grade I	75-79 years	5	0	IB	T2	N0	M0	50	200	0	0	Right - origin of primary	5577584
Female	2014	White	C34.1-Upper lobe, lung	8574/3: Adenocarcinoma with neuroendocrine differentiation	33	None/Unknown	No/Unknown	0	10	Lung and Bronchus	30	Dead	5th of 5 or more primaries	No	No	5	5	0	Hospital inpatient/outpatient or clinic	Unknown	Unknown	65-69 years	16	0	IB	T2	N0	M0	24	420	0	0	Left - origin of primary	5578758
Female	2014	White	C34.3-Lower lobe, lung	8480/3: Mucinous adenocarcinoma	21	None/Unknown	No/Unknown	0	0	Lung and Bronchus	42	Dead	4th of 4 or more primaries	No	No	4	5	0	Hospital inpatient/outpatient or clinic	Unknown	Unknown	65-69 years	1	0	IA	T1	N0	M0	12	100	0	0	Left - origin of primary	5578758
Female	2009	White	C34.1-Upper lobe, lung	8140/3: Adenocarcinoma, NOS	33	None/Unknown	Yes	999	Blank(s)	Lung and Bronchus	94	Dead	1st of 2 or more primaries	Yes	Yes	1	5	0	Hospital inpatient/outpatient or clinic	Married (including common law)	Poorly differentiated; Grade III	60-64 years	33	1	IIIB	T4	N2	M0	999	810	200	0	Right - origin of primary	5578758
Female	2010	White	C34.3-Lower lobe, lung	In situ	21	None/Unknown	No/Unknown	0	0	Lung and Bronchus	87	Dead	3rd of 3 or more primaries	No	Excluded from IARC multiple primary algorithm due to behavior	3	5	0	Hospital inpatient/outpatient or clinic	Unknown	Unknown	60-64 years	0	98	0	Tis	N0	M0	2	0	0	0	Left - origin of primary	5578758
Female	2009	White	C34.1-Upper lobe, lung	8255/3: Adenocarcinoma with mixed subtypes	21	None/Unknown	Yes	0	Blank(s)	Lung and Bronchus	92	Dead	2nd of 2 or more primaries	No	Yes	2	5	0	Hospital inpatient/outpatient or clinic	Married (including common law)	Moderately differentiated; Grade II	60-64 years	0	98	IA	T1	N0	M0	19	300	0	0	Left - origin of primary	5578758
Female	2009	White	C34.1-Upper lobe, lung	8140/3: Adenocarcinoma, NOS	21	None/Unknown	No/Unknown	0	Blank(s)	Lung and Bronchus	36	Dead	2nd of 2 or more primaries	No	No	2	2	0	Hospital inpatient/outpatient or clinic	Widowed	Well differentiated; Grade I	80-84 years	3	0	IA	T1	N0	M0	5	100	0	0	Left - origin of primary	5579118
Female	2009	White	C34.3-Lower lobe, lung	8480/3: Mucinous adenocarcinoma	30	None/Unknown	No/Unknown	0	Blank(s)	Lung and Bronchus	37	Dead	1st of 2 or more primaries	Yes	Yes	1	2	0	Hospital inpatient/outpatient or clinic	Widowed	Well differentiated; Grade I	80-84 years	3	0	IB	T2	N0	M0	34	100	0	0	Left - origin of primary	5579118
Female	2010	White	C34.1-Upper lobe, lung	8252/3: Bronchiolo-alveolar carcinoma, non-mucinous	33	None/Unknown	No/Unknown	0	999	Lung and Bronchus	106	Dead	1st of 2 or more primaries	Yes	Yes	1	2	0	Hospital inpatient/outpatient or clinic	Divorced	Unknown	70-74 years	10	0	IA	T1	N0	M0	2	100	0	0	Left - origin of primary	5581200
Female	2015	White	C34.1-Upper lobe, lung	8140/3: Adenocarcinoma, NOS	0	Beam radiation	No/Unknown	20	998	Lung and Bronchus	51	Dead	2nd of 2 or more primaries	No	Yes	2	2	0	Other hospital outpatient unit or surgery center (2006+)	Divorced	Unknown	75-79 years	0	98	IV	T2	N0	M1	33	100	0	0	Right - origin of primary	5581200
Male	2014	White	C34.0-Main bronchus	8010/3: Carcinoma, NOS	0	Beam radiation	No/Unknown	0	998	Lung and Bronchus	18	Dead	3rd of 3 or more primaries	No	No	3	3	0	Hospital inpatient/outpatient or clinic	Married (including common law)	Poorly differentiated; Grade III	70-74 years	0	98	IB	T2	N0	M0	32	100	0	0	Right - origin of primary	5581210
Male	2011	White	C34.3-Lower lobe, lung	8070/3: Squamous cell carcinoma, NOS	33	None/Unknown	No/Unknown	0	0	Lung and Bronchus	48	Dead	2nd of 2 or more primaries	No	No	2	3	0	Hospital inpatient/outpatient or clinic	Married (including common law)	Moderately differentiated; Grade II	70-74 years	2	0	IA	T1	N0	M0	15	100	0	0	Right - origin of primary	5581210
Male	2010	White	C34.1-Upper lobe, lung	8070/3: Squamous cell carcinoma, NOS	33	None/Unknown	No/Unknown	0	0	Lung and Bronchus	65	Dead	1st of 2 or more primaries	Yes	Yes	1	3	0	Hospital inpatient/outpatient or clinic	Married (including common law)	Moderately differentiated; Grade II	65-69 years	21	0	IA	T1	N0	M0	19	100	0	0	Left - origin of primary	5581210
Female	2010	White	C34.1-Upper lobe, lung	8010/3: Carcinoma, NOS	33	None/Unknown	No/Unknown	0	0	Lung and Bronchus	5	Dead	1st of 2 or more primaries	Yes	Yes	1	2	0	Hospital inpatient/outpatient or clinic	Married (including common law)	Poorly differentiated; Grade III	65-69 years	96	0	IB	T2	N0	M0	65	100	0	0	Right - origin of primary	5582511
Female	2010	White	C34.3-Lower lobe, lung	8240/3: Carcinoid tumor, NOS	21	None/Unknown	No/Unknown	0	0	Lung and Bronchus	5	Dead	2nd of 2 or more primaries	No	No	2	2	0	Hospital inpatient/outpatient or clinic	Married (including common law)	Well differentiated; Grade I	65-69 years	5	0	NA	NA	NA	NA	9	100	0	0	Right - origin of primary	5582511
Male	2014	Asian or Pacific Islander	C34.3-Lower lobe, lung	8140/3: Adenocarcinoma, NOS	0	None/Unknown	Yes	10	998	Alive	22	Alive	2nd of 2 or more primaries	No	No	2	2	0	Hospital inpatient/outpatient or clinic	Divorced	Moderately differentiated; Grade II	55-59 years	0	98	IV	T4	N0	M1	30	999	0	25	Left - origin of primary	5583907
Male	2010	Asian or Pacific Islander	C34.1-Upper lobe, lung	8140/3: Adenocarcinoma, NOS	33	None/Unknown	No/Unknown	0	0	Alive	70	Alive	1st of 2 or more primaries	Yes	Yes	1	2	0	Hospital inpatient/outpatient or clinic	Divorced	Moderately differentiated; Grade II	50-54 years	20	12	IIIA	T2	N2	M0	35	410	200	0	Left - origin of primary	5583907
Female	2010	White	C34.1-Upper lobe, lung	8070/3: Squamous cell carcinoma, NOS	30	None/Unknown	Yes	0	0	Lung and Bronchus	114	Dead	1st of 2 or more primaries	Yes	Yes	1	3	0	Hospital inpatient/outpatient or clinic	Widowed	Moderately differentiated; Grade II	65-69 years	3	0	IB	T2	N0	M0	45	100	0	0	Right - origin of primary	5585837
Female	2018	White	C34.9-Lung, NOS	8070/3: Squamous cell carcinoma, NOS	0	Beam radiation	No/Unknown	Blank(s)	Blank(s)	Lung and Bronchus	9	Dead	3rd of 3 or more primaries	No	No	3	3	0	Hospital inpatient/outpatient or clinic	Widowed	Blank(s)	75-79 years	0	98	Blank(s)	Blank(s)	Blank(s)	Blank(s)	Blank(s)	Blank(s)	Blank(s)	Blank(s)	Left - origin of primary	5585837
Female	2014	White	C34.1-Upper lobe, lung	8070/3: Squamous cell carcinoma, NOS	0	Beam radiation	No/Unknown	10	998	Lung and Bronchus	58	Dead	2nd of 2 or more primaries	No	No	2	3	0	Hospital inpatient/outpatient or clinic	Widowed	Poorly differentiated; Grade III	70-74 years	0	98	IIIB	T4	N0	M0	13	100	0	0	Left - origin of primary	5585837
Female	2017	White	C42.1-Bone marrow	9962/3: Essential thrombocythemia	98	None/Unknown	Yes	Blank(s)	Blank(s)	Alive	31	Alive	3rd of 3 or more primaries	No	Yes	3	3	0	Hospital inpatient/outpatient or clinic	Married (including common law)	Unknown	65-69 years	99	99	Blank(s)	Blank(s)	Blank(s)	Blank(s)	Blank(s)	Blank(s)	Blank(s)	Blank(s)	Not a paired site	5587858
Female	2015	White	C34.3-Lower lobe, lung	8140/3: Adenocarcinoma, NOS	21	None/Unknown	No/Unknown	0	998	Alive	49	Alive	2nd of 2 or more primaries	No	No	2	3	0	Hospital inpatient/outpatient or clinic	Married (including common law)	Well differentiated; Grade I	65-69 years	0	98	IA	T1	N0	M0	8	100	0	0	Right - origin of primary	5587858
Female	2010	White	C34.1-Upper lobe, lung	8140/3: Adenocarcinoma, NOS	33	None/Unknown	No/Unknown	0	0	Alive	115	Alive	1st of 2 or more primaries	Yes	Yes	1	3	0	Hospital inpatient/outpatient or clinic	Married (including common law)	Well differentiated; Grade I	60-64 years	4	0	IA	T1	N0	M0	15	115	0	0	Left - origin of primary	5587858
Male	2014	White	C34.1-Upper lobe, lung	8550/3: Acinar cell carcinoma	21	None/Unknown	No/Unknown	0	0	Lung and Bronchus	1	Dead	2nd of 2 or more primaries	No	Yes	2	2	0	Hospital inpatient/outpatient or clinic	Married (including common law)	Well differentiated; Grade I	70-74 years	0	98	IA	T1	N0	M0	28	100	0	0	Right - origin of primary	5588338
Male	2010	White	C34.1-Upper lobe, lung	8250/3: Bronchiolo-alveolar adenocarcinoma, NOS	33	None/Unknown	No/Unknown	0	0	Lung and Bronchus	45	Dead	1st of 2 or more primaries	Yes	Yes	1	2	0	Hospital inpatient/outpatient or clinic	Married (including common law)	Well differentiated; Grade I	65-69 years	24	0	IA	T1	N0	M0	15	100	0	0	Left - origin of primary	5588338
Male	2010	White	C34.3-Lower lobe, lung	8070/3: Squamous cell carcinoma, NOS	45	Beam radiation	Yes	0	40	Lung and Bronchus	58	Dead	1st of 2 or more primaries	Yes	Yes	1	2	0	Hospital inpatient/outpatient or clinic	Divorced	Poorly differentiated; Grade III	70-74 years	17	0	IIIB	T4	N0	M0	90	710	0	0	Right - origin of primary	5589038
Male	2015	White	C34.3-Lower lobe, lung	8070/3: Squamous cell carcinoma, NOS	24	Beam radiation	No/Unknown	0	998	Lung and Bronchus	6	Dead	2nd of 2 or more primaries	No	No	2	2	0	Hospital inpatient/outpatient or clinic	Divorced	Poorly differentiated; Grade III	75-79 years	1	0	IIIB	T4	N0	M0	39	810	0	0	Left - origin of primary	5589038
Female	2014	White	C34.3-Lower lobe, lung	8070/3: Squamous cell carcinoma, NOS	22	None/Unknown	No/Unknown	0	0	Lung and Bronchus	16	Dead	2nd of 2 or more primaries	No	Yes	2	2	0	Hospital inpatient/outpatient or clinic	Married (including common law)	Poorly differentiated; Grade III	80-84 years	6	0	IA	T1	N0	M0	29	100	0	0	Left - origin of primary	5589677
Female	2010	White	C34.1-Upper lobe, lung	8140/3: Adenocarcinoma, NOS	33	None/Unknown	No/Unknown	0	999	Lung and Bronchus	62	Dead	1st of 2 or more primaries	Yes	Yes	1	2	0	Hospital inpatient/outpatient or clinic	Married (including common law)	Moderately differentiated; Grade II	75-79 years	8	0	IB	T2	N0	M0	31	410	0	0	Right - origin of primary	5589677
[truncated: 11,526 more rows]
